# Supplementary material for: Low-cost anti-mycobacterial drug discovery using engineered E. coli
Source: Nat Commun. 2022 Jul 7;13:3905. doi: 10.1038/s41467-022-31570-3 (PMC9262897; doi:10.1038/s41467-022-31570-3)
Supplement: Supplementary file 4 — Source Data [file 41467_2022_31570_MOESM4_ESM.zip]

Archive with 128 entries (116 files):
- Source data/
- __MACOSX/._Source data
- Source data/README.md
- __MACOSX/Source data/._README.md
- Source data/.DS_Store
- __MACOSX/Source data/._.DS_Store
- Source data/Fig 4/
- __MACOSX/Source data/._Fig 4
- Source data/Fig 3/
- __MACOSX/Source data/._Fig 3
- Source data/Fig 2/
- __MACOSX/Source data/._Fig 2
- Source data/Fig 5/
- __MACOSX/Source data/._Fig 5
- Source data/Fig 6/
- __MACOSX/Source data/._Fig 6
- Source data/Fig 1/
- __MACOSX/Source data/._Fig 1
- Source data/Sup Fig S4 /
- __MACOSX/Source data/._Sup Fig S4 
- Source data/Sup Fig S5/
- __MACOSX/Source data/._Sup Fig S5
- Source data/Sup Fig S1/
- __MACOSX/Source data/._Sup Fig S1
- Source data/Sup Fig S3/
- __MACOSX/Source data/._Sup Fig S3
- Source data/Plasmid sequences/
- __MACOSX/Source data/._Plasmid sequences
- Source data/Fig 4/TESEC Efflux Effect.csv
- __MACOSX/Source data/Fig 4/._TESEC Efflux Effect.csv
- Source data/Fig 4/TESEC ChemGen Profiles.csv
- __MACOSX/Source data/Fig 4/._TESEC ChemGen Profiles.csv
- Source data/Fig 4/Msmeg Dose Response.csv
- __MACOSX/Source data/Fig 4/._Msmeg Dose Response.csv
- Source data/Fig 4/Msmeg Dala Rescue.csv
- __MACOSX/Source data/Fig 4/._Msmeg Dala Rescue.csv
- Source data/Fig 4/TESEC Dala Rescue.csv
- __MACOSX/Source data/Fig 4/._TESEC Dala Rescue.csv
- Source data/Fig 3/TESEC Alr Prestwick 384 Format.csv
- __MACOSX/Source data/Fig 3/._TESEC Alr Prestwick 384 Format.csv
- Source data/Fig 3/TESEC Alr Screen DF 384.csv
- __MACOSX/Source data/Fig 3/._TESEC Alr Screen DF 384.csv
- Source data/Fig 3/TESEC Alr Screen Dict 384.pickle
- __MACOSX/Source data/Fig 3/._TESEC Alr Screen Dict 384.pickle
- Source data/Fig 2/TESEC Alr Screen DF 96.csv
- __MACOSX/Source data/Fig 2/._TESEC Alr Screen DF 96.csv
- Source data/Fig 2/TESEC Alr Screen Dict 96.pickle
- __MACOSX/Source data/Fig 2/._TESEC Alr Screen Dict 96.pickle
- Source data/Fig 2/TESEC Alr Screen DF 384.csv
- __MACOSX/Source data/Fig 2/._TESEC Alr Screen DF 384.csv
- Source data/Fig 2/Prestwick Info 384 Format.csv
- __MACOSX/Source data/Fig 2/._Prestwick Info 384 Format.csv
- Source data/Fig 2/TESEC Alr Screen Dict 384.pickle
- __MACOSX/Source data/Fig 2/._TESEC Alr Screen Dict 384.pickle
- Source data/Fig 2/Prestwick Info 96 Format.csv
- __MACOSX/Source data/Fig 2/._Prestwick Info 96 Format.csv
- Source data/Fig 5/In Vitro Michaelis Menten.csv
- __MACOSX/Source data/Fig 5/._In Vitro Michaelis Menten.csv
- Source data/Fig 5/In Vitro Hanes Woolf.csv
- __MACOSX/Source data/Fig 5/._In Vitro Hanes Woolf.csv
- Source data/Fig 6/TESEC CysH Screen Dict 384.pickle
- __MACOSX/Source data/Fig 6/._TESEC CysH Screen Dict 384.pickle
- Source data/Fig 6/.DS_Store
- __MACOSX/Source data/Fig 6/._.DS_Store
- Source data/Fig 6/TESEC TrpD Screen DF 384.csv
- __MACOSX/Source data/Fig 6/._TESEC TrpD Screen DF 384.csv
- Source data/Fig 6/TESEC DapB Screen DF 384.csv
- __MACOSX/Source data/Fig 6/._TESEC DapB Screen DF 384.csv
- Source data/Fig 6/Extended Targets Arabinose Curves.csv
- __MACOSX/Source data/Fig 6/._Extended Targets Arabinose Curves.csv
- Source data/Fig 6/Prestwick Chemical Properties.csv
- __MACOSX/Source data/Fig 6/._Prestwick Chemical Properties.csv
- Source data/Fig 6/TESEC TrpD Screen Dict 384.pickle
- __MACOSX/Source data/Fig 6/._TESEC TrpD Screen Dict 384.pickle
- Source data/Fig 6/CG Validation Diethylstilbestrol.csv
- __MACOSX/Source data/Fig 6/._CG Validation Diethylstilbestrol.csv
- Source data/Fig 6/TESEC Asd Screen DF 384.csv
- __MACOSX/Source data/Fig 6/._TESEC Asd Screen DF 384.csv
- Source data/Fig 6/CG Validation Deoxycorticosterone.csv
- __MACOSX/Source data/Fig 6/._CG Validation Deoxycorticosterone.csv
- Source data/Fig 6/CG Validation Riluzole.csv
- __MACOSX/Source data/Fig 6/._CG Validation Riluzole.csv
- Source data/Fig 6/TESEC CysH Screen DF 384.csv
- __MACOSX/Source data/Fig 6/._TESEC CysH Screen DF 384.csv
- Source data/Fig 6/TESEC DapB Screen Dict 384.pickle
- __MACOSX/Source data/Fig 6/._TESEC DapB Screen Dict 384.pickle
- Source data/Fig 6/CG Validation Pentamidine.csv
- __MACOSX/Source data/Fig 6/._CG Validation Pentamidine.csv
- Source data/Fig 6/CG Validation Bromhexine.csv
- __MACOSX/Source data/Fig 6/._CG Validation Bromhexine.csv
- Source data/Fig 6/TESEC Asd Screen Dict 384.pickle
- __MACOSX/Source data/Fig 6/._TESEC Asd Screen Dict 384.pickle
- Source data/Fig 1/DCS-Arabinose IC50 Curves.csv
- __MACOSX/Source data/Fig 1/._DCS-Arabinose IC50 Curves.csv
- Source data/Fig 1/DCS Differential Test.csv
- __MACOSX/Source data/Fig 1/._DCS Differential Test.csv
- Source data/Fig 1/DCS Dose Response.csv
- __MACOSX/Source data/Fig 1/._DCS Dose Response.csv
- Source data/Fig 1/GFP-Alr Single Cell Induction.csv
- __MACOSX/Source data/Fig 1/._GFP-Alr Single Cell Induction.csv
- Source data/Sup Fig S4 / Extended Hits Msmeg Dose Response.csv
- __MACOSX/Source data/Sup Fig S4 /._ Extended Hits Msmeg Dose Response.csv
- Source data/Sup Fig S5/Extended Hits Efflux Effect.csv
- __MACOSX/Source data/Sup Fig S5/._Extended Hits Efflux Effect.csv
- Source data/Sup Fig S1/TolC Rescue.csv
- __MACOSX/Source data/Sup Fig S1/._TolC Rescue.csv
- Source data/Sup Fig S3/Alr Assay Controls.csv
- __MACOSX/Source data/Sup Fig S3/._Alr Assay Controls.csv
- Source data/Plasmid sequences/pNB101.gb
- __MACOSX/Source data/Plasmid sequences/._pNB101.gb
- Source data/Plasmid sequences/pNB200.gb
- __MACOSX/Source data/Plasmid sequences/._pNB200.gb
- Source data/Plasmid sequences/pNB201.gb
- __MACOSX/Source data/Plasmid sequences/._pNB201.gb
- Source data/Plasmid sequences/pNB202.gb
- __MACOSX/Source data/Plasmid sequences/._pNB202.gb
- Source data/Plasmid sequences/pNB203.gb
- __MACOSX/Source data/Plasmid sequences/._pNB203.gb
- Source data/Plasmid sequences/pNB204.gb
- __MACOSX/Source data/Plasmid sequences/._pNB204.gb
- Source data/Plasmid sequences/pNB205.gb
- __MACOSX/Source data/Plasmid sequences/._pNB205.gb
- Source data/Plasmid sequences/pNB206.gb
- __MACOSX/Source data/Plasmid sequences/._pNB206.gb
- Source data/Plasmid sequences/pNB207.gb
- __MACOSX/Source data/Plasmid sequences/._pNB207.gb
- Source data/Plasmid sequences/pNB208.gb
- __MACOSX/Source data/Plasmid sequences/._pNB208.gb
