# Supplementary material for: Low-cost anti-mycobacterial drug discovery using engineered E. coli
Source: Nat Commun. 2022 Jul 7;13:3905. doi: 10.1038/s41467-022-31570-3 (PMC9262897; doi:10.1038/s41467-022-31570-3)
Supplement: Supplementary file 4 — Source Data [file 41467_2022_31570_MOESM4_ESM.zip › Source data/README.md]

# Source data for: Low-cost anti-mycobacterial drug discovery using engineered E. coli

## Authors

Nadine Bongaerts¹˒², Zainab Edoo³, Ayan A. Abukar¹˒², Xiaohu Song¹˒², Sebastián Sosa Carrillo¹˒⁴, Sarah Haggenmueller¹˒², Juline Savigny¹˒², Sophie Gontier¹˒², Ariel B. Lindner¹˒²˒* & Edwin H. Wintermute¹˒²˒*

[1] Université Paris Cité, Inserm, System Engineering and Evolution Dynamics, Paris, France
[2] CRI, Paris, France
[3] Sorbonne Université, Université Paris Cité, Inserm, Centre de Recherche des Cordeliers (CRC), Paris, France
[4] Current address: Institut Pasteur, Inria de Paris, Université Paris Cité, InBio, Paris, France

## Abbreviations used in these files
TESEC: Target Essential Surrogate E. coli
Mtb: Mycobacterium tuberculosis
Alr: Alanine racemase
DCS: D-Cycloserine
Dala: D-alanine
IC50: Half-maximal inhibitory concentration
GFP: Green Fluorescent Protein
Asd: Aspartate-semialdehyde dehydrogenase
CysH: Phosphoadenosine phosphosulfate reductase
DapB: Dihydrodipicolinate reductase
TrpD: Anthranilate synthase

## Background & summary of the project
This dataset pertains to our work developing TESEC Mtb Alr, a genetically engineered strain of E. coli expressing the enzyme Alr derived from Mtb. We used the TESEC Mtb Alr strain in a high-throughput drug screen and identified benazepril as targeted inhibitor of the Alr enzyme. We then performed additional experiments to characterize the activity of benazepril against E. coli, Mtb and purified enzymes. Finally, we tested the extensibility of the platform by constructing and screening against similar strains for additional targets: Asd, CysH, DapB, and TrpD.

## Files included in this dataset

### Raw data files used to create the figures
DCS Differential Test.csv
DCS Dose Response.csv
DCS-Arabinose IC50 curves.csv
GFP-Alr Single Cell induction.csv
Prestwick Info 96 Format.csv
Prestwick Info 384 Format.csv
TESEC Alr Screen DF 96.csv
TESEC Alr Screen DF 384.csv
TESEC Alr Screen Dict 96.pickle
TESEC Alr Screen Dict 384.pickle
TESEC ChemGen Profiles.csv
TESEC Dala Rescue.csv
TESEC Efflux Effect.csv
Msmeg Dala Rescue.csv
Msmeg Dose Response.csv
In Vitro Hanes Woolf.csv
In Vitro Michaelis Menten.csv
TESEC Asd Screen DF 384.csv
TESEC Asd Screen Dict 384.pickle
TESEC CysH Screen DF 384.csv
TESEC CysH Screen Dict 384.pickle
TESEC DapB Screen DF 384.csv
TESEC DapB Screen Dict 384.pickle
TESEC TrpD Screen DF 384.csv
TESEC TrpD Screen Dict 384.pickle
CG Validation Bromhexine.csv
CG Validation Deoxycorticosterone.csv
CG Validation Diethylstilbestrol.csv
CG Validation Pentamidine.csv
CG Validation Riluzole.csv
TolC Rescue.csv
Alr Assay Controls.csv
Extended Targets Arabinose Curves.csv
Preswtick Chemical Properties.csv
Extended Hits Msmeg Dose Response.csv
Extended Hits Efflux Effect.csv

## Description of file contents

Files according to their use in generating figures of the associated manuscript.

### Figure 1 | A TESEC strain for Mtb Alr shows differential sensitivity to targeted inhibitors

**DCS differential test.csv**
Growth data for the TESEC Mtb Alr strain with a range of DCS levels and Alr induction at either high or low levels. Used to demonstrate that TESEC strains show differential sensitivity to a targeted inhibitor under screen-like conditions.

**DCS dose response.csv**
Growth data for the TESEC Mtb Alr strain for a range of arabinose levels, with and without DCS treatment. Used to identify the concentrations of arabinose that produce the largest differential response.

**DCS-arabinose IC50 curves.csv**
Growth data for the TESEC Mtb Alr strain varying both DCS and arabinose. Used to fit the IC50 values for DCS as a function of arabinose induction level.

**GFP-Alr single cell induction.csv**
Flow-cytometry data for the strain TESEC GFP-tagged Mtb Alr, collected at a range of arabinose concentrations. Used to show the induction profiles of the Alr target at single-cell resolution.

### Figure 2 | A screen for targeted Mtb-Alr inhibitors identifies benazepril

**Prestwick Info 96 Format.csv**
Names and properties of the compounds from the Prestwick library organized in 96-well format to match the screening data.

**TESEC Alr Screen DF 96.csv**
Growth data for the TESEC Alr strain with the Prestwick library in 96-well format. Used to identify the initial set of hit compounds including benazepril. Intended to be human-readable and can also be imported as a Python DataFrame.

**TESEC Alr Screen Dict 96.pickle**
The same growth data as the above file but packaged as a Python Dictionary to simplify computational analysis.

### Figure 3 | Chemical-genetic drug sensitivity is significantly altered by target overexpression

**Prestwick Info 384 Format.csv**
Names and properties of the compounds from the Prestwick library organized in 384-well format to match the screening data.

**TESEC Alr Screen DF 384.csv**
Growth data for the TESEC Alr strain with the Prestwick library in 96-well format. Used to characterize the performance of the screen across a range of arabinose induction levels. Intended to be human-readable and can also be imported as a Python DataFrame.

**TESEC Alr Screen Dict 384.pickle**
The same growth data as the above file but packaged as a Python Dictionary to simplify computational analysis.

### Figure 4 | Characterization of hits with TESEC chemical-genetic profiling and in M. smegmatis

**TESEC ChemGen Profiles.csv**
Growth data for the TESEC Alr strain varying the concentrations of arabinose and 3 inhibitors: DCS, benazepril and amlexanox. Used to show that chemical-genetic profiles can suggest distinct mechanisms of action.

**TESEC Dala Rescue.csv**
Growth data for the TESEC Alr strain treated with DCS or benazepril and rescued with D-alanine. This rescue activity is consistent with the idea that benazepril, like DCS, acts directly on Alr.

**TESEC Efflux Effect.csv**
Growth data for the TESEC Alr strain and the TESEC Mtb Alr Efflux+ strain, in which the TolC efflux system is restored. Used to show the effect of efflux on TESEC sensitivity to DCS and benazepril.

**Msmeg Dala Rescue.csv**
Growth data for M. smegmatis treated with DCS or benazepril and rescued with D-alanine.

**Msmeg Dose Response.csv**
Growth Data for M. smegmatis treated with varying concentrations of DCS, benazepril, benazeprilat and DMSO. Used to confirm the activity of benazepril against myobacteria.

### Figure 5 | Benazepril inhibits Mtb Alr in vitro.

**In Vitro Hanes Woolf.csv**
Kinetic rates of purified Alr enzymes varying the concentration of both substrate (D-alaine) and inhibitor (benazepril). Used to differentiate competitive and noncompetitive mechanisms of inhibition.

**In Vitro Michaelis Menten.csv**
Kinetic rates of purified Alr enzymes varying the concentration inhibitors DCS and benazepril. Used to find the best-fit inhibition constant under standard conditions.

### Figure 6 | TESEC supports screening for diverse metabolic targets.

**Extended Targets Arabinose Curves.csv**
Arabinose dose-response curves for additional TESEC strains grown in selective media that requires metabolic activity of the expressed enzyme. Target enzymes are Asd, CysH, DapB and TrpD from Mtb.

**CG Validation Bromhexine.csv**
**CG Validation Deoxycorticosterone.csv**
**CG Validation Diethylstilbestrol.csv**
**CG Validation Pentamidine.csv**
**CG Validation Riluzole.csv**
The above chemical-genetic validation profiles show the interaction of the indicated drug with the expression level of its putative target enzyme. TESEC strain growth was measured varying both drug concentration and arabinose induction level.

**Prestwick chemical properties.csv**
Selected molecular properties of drugs in the Prestwick Chemical Library, including molecular weight and hydrophobicity scores.

**TESEC Asd Screen DF 384.csv**
**TESEC Asd Screen Dict 384.pickle**
**TESEC CysH Screen DF 384.csv**
**TESEC CysH Screen Dict 384.pickle**
**TESEC DapB Screen DF 384.csv**
**TESEC DapB Screen Dict 384.pickle**
**TESEC TrpD Screen DF 384.csv**
**TESEC TrpD Screen Dict 384.pickle**
High-throughput screening data for the four extended TESEC targets. Data is provided both as Pandas DataFrames (DF) and dictionaries serialized with pickle.

### Supplementary Figure S1 | Deletion of entC partially restores growth and morphology defects of the efflux-deficient tolC deletion mutant

**TolC Rescue.csv**
Growth curves measuring OD600 over time for the tolC deletion strain, the tolC entC double knockout, and control strains.

### Supplementary Figure S3 | Alr inhibitors do not affect the second enzyme of the in vitro coupled Alr assay

**Alr Assay Controls.csv**
Fluorescence measurements of NADH production over time by the enzyme L-alanine dehydrogenase treated with benazepril or DCS at varying concentrations.

### Supplementary Figure S4 | Activity of the extended hit compounds in M. smegmatis.

**Extended Hits Msmeg Dose Response.csv**
Dose-response curves showing the effect of the following hit compounds on the growth of M. smegmatis: Bromhexine,  Deoxycorticosterone, Diethylstilbestrol, Pentamidine, Riluzole.

### Supplementary Figure S5 | Effect of efflux pump deletions on the activity of TESEC hit compounds

**Extended Hits Efflux Effect.csv**
Dose-response curves showing the effect of deleting tolC and 5 other efflux pump systems on the sensitivity of E. coli to benazepril and 5 other other hit compounds.
