# Supplementary material for: Low-cost anti-mycobacterial drug discovery using engineered E. coli
Source: Nat Commun. 2022 Jul 7;13:3905. doi: 10.1038/s41467-022-31570-3 (PMC9262897; doi:10.1038/s41467-022-31570-3)
Supplement: Supplementary file 4 — Source Data [file 41467_2022_31570_MOESM4_ESM.zip › Source data/Fig 4/TESEC Efflux Effect.csv]

Drug Treatment	Strain	Replicate	135.0	243.0	437.0	786.0	1414.0	2545.0	4581.0	8245.0	14840.0	26710.0	48074.0	86526.0	155734.0	280300.0	504499.0	908025.0	1634315.0	2941531.0	5294332.0	9529036.0	17150892.0	30869136.0	55560000.0	100000000.0
No drug	TESEC Mtb ALR	Rep 1	0.3505	0.3635	0.3541	0.3427	0.3708	0.3589	0.3728	0.3764	0.3683	0.3736	0.3618	0.3785	0.3328	0.2306	0.2695	0.1944	0.187	0.1992	0.1802	0.1689	0.1802	0.1515	0.1501	0.1629
No drug	TESEC Mtb ALR	Rep 2	0.3958	0.3746	0.3728	0.3712	0.3876	0.3792	0.3724	0.3646	0.376	0.4226	0.3984	0.3177	0.26	0.1988	0.2127	0.1779	0.176	0.1808	0.1959	0.1556	0.1538	0.1514	0.159	0.1446
No drug	TESEC Mtb ALR	Rep 3	0.3634	0.3625	0.3677	0.387	0.355	0.386	0.37	0.3699	0.3866	0.3499	0.4	0.375	0.3039	0.1847	0.2002	0.1972	0.1736	0.2318	0.1679	0.1657	0.1766	0.1384	0.1426	0.1551
No drug	TESEC Mtb ALR	Rep 4	0.3771	0.3709	0.3899	0.3845	0.3814	0.3852	0.3811	0.3755	0.3872	0.3845	0.3918	0.2508	0.2265	0.1882	0.1631	0.1998	0.1704	0.1604	0.2084	0.2134	0.2117	0.1538	0.1603	0.1455
No drug	TESEC Mtb ALR	Rep 5	0.3739	0.3539	0.3505	0.3645	0.3803	0.3572	0.3754	0.4052	0.3784	0.3703	0.3625	0.2758	0.3012	0.1872	0.1743	0.155	0.1941	0.1745	0.1488	0.1528	0.158	0.1441	0.1531	0.1302
No drug	TESEC Mtb ALR	Rep 6	0.3551	0.3795	0.3522	0.355	0.3596	0.3613	0.3805	0.4233	0.4006	0.387	0.3738	0.4131	0.2064	0.1671	0.1545	0.1751	0.1441	0.2154	0.2015	0.1513	0.1407	0.1765	0.2086	0.1397
No drug	TESEC Mtb ALR Efflux+	Rep 1	0.3481	0.352	0.3474	0.3737	0.4578	0.3685	0.3529	0.3725	0.3635	0.38	0.3642	0.3595	0.3416	0.3081	0.2916	0.2866	0.269	0.2642	0.263	0.2685	0.2392	0.2274	0.2107	0.2353
No drug	TESEC Mtb ALR Efflux+	Rep 2	0.3382	0.357	0.3543	0.3604	0.3829	0.3379	0.3388	0.3345	0.3648	0.3574	0.367	0.3413	0.32	0.3105	0.289	0.2754	0.27	0.2698	0.273	0.2669	0.2354	0.2225	0.2135	0.2103
No drug	TESEC Mtb ALR Efflux+	Rep 3	0.325	0.3373	0.3232	0.3351	0.3177	0.322	0.313	0.3035	0.3241	0.3414	0.3383	0.3232	0.3017	0.3075	0.2948	0.2881	0.2821	0.2808	0.2587	0.2491	0.2208	0.2115	0.2108	0.2133
No drug	TESEC Mtb ALR Efflux+	Rep 4	0.3279	0.3349	0.3253	0.3174	0.3212	0.3384	0.3249	0.3106	0.3291	0.3371	0.3459	0.3275	0.3044	0.3208	0.3242	0.2917	0.2793	0.2802	0.2677	0.2635	0.2376	0.2277	0.2129	0.2232
No drug	TESEC Mtb ALR Efflux+	Rep 5	0.313	0.3261	0.3129	0.3209	0.3183	0.3055	0.3172	0.3106	0.3189	0.3299	0.3367	0.3156	0.2922	0.3104	0.2892	0.2831	0.285	0.2938	0.2724	0.2573	0.2334	0.2031	0.2209	0.2394
No drug	TESEC Mtb ALR Efflux+	Rep 6	0.3318	0.3115	0.3221	0.3124	0.32	0.304	0.3098	0.3108	0.3166	0.3325	0.3284	0.321	0.308	0.3439	0.3226	0.3171	0.2886	0.2808	0.2777	0.2647	0.2482	0.2331	0.2183	0.2626
0.1 mM DCS	TESEC Mtb ALR	Rep 1	0.0543	0.0544	0.0524	0.0554	0.0506	0.0521	0.0535	0.0529	0.0554	0.0505	0.0555	0.1086	0.1319	0.2321	0.1881	0.1965	0.1892	0.1794	0.161	0.1657	0.1463	0.1271	0.1346	0.1553
0.1 mM DCS	TESEC Mtb ALR	Rep 2	0.0547	0.0525	0.0521	0.0508	0.0503	0.0499	0.0495	0.0496	0.0495	0.0499	0.0532	0.0994	0.1239	0.1582	0.1707	0.1754	0.1563	0.1892	0.1497	0.1387	0.1317	0.1295	0.134	0.1491
0.1 mM DCS	TESEC Mtb ALR	Rep 3	0.0501	0.0499	0.0497	0.0485	0.0484	0.048	0.0477	0.0474	0.0475	0.0475	0.053	0.0935	0.1306	0.1624	0.1794	0.1699	0.151	0.1559	0.141	0.1326	0.1393	0.1462	0.1326	0.1417
0.1 mM DCS	TESEC Mtb ALR	Rep 4	0.0507	0.0498	0.049	0.047	0.0469	0.0464	0.0468	0.0469	0.0459	0.0469	0.0508	0.1018	0.1265	0.1804	0.1844	0.1772	0.1412	0.1317	0.1297	0.1474	0.1192	0.1348	0.1313	0.1471
0.1 mM DCS	TESEC Mtb ALR	Rep 5	0.0463	0.0464	0.046	0.046	0.0455	0.0457	0.0462	0.0456	0.0457	0.0461	0.051	0.0898	0.1232	0.1523	0.1591	0.1665	0.1413	0.1282	0.1185	0.1147	0.1185	0.1292	0.1112	0.137
0.1 mM DCS	TESEC Mtb ALR	Rep 6	0.0452	0.0453	0.0452	0.0451	0.0451	0.0452	0.0456	0.0452	0.0456	0.0454	0.0502	0.1028	0.1172	0.177	0.1633	0.1432	0.1337	0.1254	0.1202	0.1136	0.122	0.1132	0.1241	0.1419
0.1 mM DCS	TESEC Mtb ALR Efflux+	Rep 1	0.0588	0.0581	0.0572	0.0586	0.0538	0.0546	0.057	0.0547	0.0558	0.0521	0.0517	0.0519	0.0531	0.0542	0.0592	0.103	0.1698	0.3113	0.3584	0.202	0.2555	0.2058	0.3517	0.3551
0.1 mM DCS	TESEC Mtb ALR Efflux+	Rep 2	0.0583	0.0563	0.0557	0.0537	0.0527	0.0534	0.0522	0.0518	0.0514	0.0514	0.05	0.0497	0.0497	0.051	0.0581	0.104	0.1687	0.2167	0.3101	0.3741	0.1911	0.1855	0.3465	0.323
0.1 mM DCS	TESEC Mtb ALR Efflux+	Rep 3	0.0544	0.0536	0.0532	0.0518	0.0508	0.0505	0.0504	0.0553	0.0485	0.0495	0.0482	0.0482	0.0483	0.0498	0.0587	0.1006	0.2019	0.309	0.1732	0.2966	0.1943	0.3046	0.3194	0.3397
0.1 mM DCS	TESEC Mtb ALR Efflux+	Rep 4	0.0552	0.0553	0.0523	0.0498	0.049	0.0483	0.0482	0.0486	0.0483	0.0475	0.0476	0.0479	0.0477	0.0486	0.0588	0.0511	0.1329	0.2677	0.1548	0.1617	0.1757	0.2526	0.2131	0.2368
0.1 mM DCS	TESEC Mtb ALR Efflux+	Rep 5	0.0501	0.0502	0.049	0.0477	0.0471	0.0468	0.0474	0.0465	0.0465	0.0461	0.0463	0.0462	0.0467	0.0472	0.0565	0.108	0.1557	0.2761	0.1709	0.1519	0.2035	0.1808	0.2572	0.2186
0.1 mM DCS	TESEC Mtb ALR Efflux+	Rep 6	0.0476	0.0476	0.0472	0.0464	0.046	0.0459	0.0457	0.0457	0.0455	0.0453	0.0501	0.0457	0.0463	0.0475	0.0537	0.0998	0.1242	0.1391	0.1519	0.1523	0.2471	0.1998	0.1927	0.166
0.5 mM Benazepril	TESEC Mtb ALR	Rep 1	0.1242	0.1126	0.1078	0.1089	0.1238	0.1216	0.1446	0.1303	0.1626	0.174	0.1942	0.2117	0.2332	0.2368	0.2686	0.2836	0.2753	0.2747	0.275	0.25	0.2612	0.2558	0.2599	0.2482
0.5 mM Benazepril	TESEC Mtb ALR	Rep 2	0.116	0.118	0.1135	0.118	0.1097	0.1224	0.1192	0.1238	0.1249	0.1329	0.2161	0.2573	0.2603	0.2746	0.2654	0.2918	0.2868	0.2854	0.2949	0.2871	0.2718	0.2909	0.3115	0.2779
0.5 mM Benazepril	TESEC Mtb ALR	Rep 3	0.1107	0.1101	0.1022	0.1064	0.1151	0.1185	0.1143	0.1149	0.1315	0.1237	0.1865	0.2417	0.2398	0.2968	0.2768	0.2799	0.2669	0.2755	0.288	0.2744	0.273	0.2682	0.2839	0.265
0.5 mM Benazepril	TESEC Mtb ALR	Rep 4	0.1093	0.1049	0.1043	0.1083	0.1072	0.115	0.1165	0.1155	0.1152	0.1212	0.1581	0.2485	0.2204	0.2712	0.2932	0.2873	0.2758	0.2674	0.2701	0.2656	0.2679	0.2722	0.2729	0.2758
0.5 mM Benazepril	TESEC Mtb ALR	Rep 5	0.097	0.0984	0.101	0.101	0.1041	0.1087	0.1069	0.106	0.14	0.1215	0.1392	0.2653	0.2697	0.2725	0.2788	0.2854	0.2777	0.2759	0.2858	0.2814	0.2727	0.2737	0.2746	0.276
0.5 mM Benazepril	TESEC Mtb ALR	Rep 6	0.0944	0.0958	0.0952	0.099	0.1026	0.1053	0.1058	0.1082	0.1096	0.1261	0.1334	0.2194	0.3038	0.2886	0.3026	0.2922	0.2803	0.2851	0.2789	0.2795	0.281	0.2873	0.2774	0.2857
0.5 mM Benazepril	TESEC Mtb ALR Efflux+	Rep 1	0.3522	0.339	0.3424	0.3501	0.3595	0.337	0.3423	0.338	0.342	0.3621	0.3491	0.3262	0.3158	0.3031	0.2916	0.2767	0.2779	0.2828	0.2744	0.2959	0.2518	0.2608	0.2338	0.2498
0.5 mM Benazepril	TESEC Mtb ALR Efflux+	Rep 2	0.3435	0.3572	0.35	0.3374	0.3358	0.3356	0.3203	0.3459	0.3361	0.3296	0.349	0.3391	0.33	0.3066	0.306	0.3042	0.2931	0.289	0.302	0.2874	0.2719	0.2554	0.2513	0.2874
0.5 mM Benazepril	TESEC Mtb ALR Efflux+	Rep 3	0.3332	0.3345	0.3194	0.331	0.3142	0.3233	0.3208	0.3018	0.3178	0.3179	0.3309	0.331	0.3232	0.304	0.3021	0.3071	0.3055	0.3171	0.2956	0.281	0.2965	0.2568	0.2387	0.3139
0.5 mM Benazepril	TESEC Mtb ALR Efflux+	Rep 4	0.3613	0.3414	0.3198	0.3166	0.3245	0.3234	0.3313	0.3169	0.3168	0.3216	0.3357	0.3438	0.3147	0.3282	0.3319	0.3335	0.3292	0.348	0.3143	0.3177	0.31	0.2816	0.2657	0.2978
0.5 mM Benazepril	TESEC Mtb ALR Efflux+	Rep 5	0.3311	0.327	0.3184	0.3143	0.3298	0.32	0.3252	0.3137	0.3258	0.3179	0.322	0.3177	0.3345	0.3376	0.3384	0.3367	0.3412	0.3392	0.3412	0.3112	0.2992	0.272	0.2633	0.2612
0.5 mM Benazepril	TESEC Mtb ALR Efflux+	Rep 6	0.328	0.3313	0.3202	0.3179	0.3194	0.3256	0.3365	0.3355	0.3279	0.3259	0.3303	0.3341	0.3479	0.3632	0.3563	0.3602	0.3313	0.3555	0.3361	0.3394	0.2969	0.2763	0.2784	0.2869
