# Supplementary material for: Low-cost anti-mycobacterial drug discovery using engineered E. coli
Source: Nat Commun. 2022 Jul 7;13:3905. doi: 10.1038/s41467-022-31570-3 (PMC9262897; doi:10.1038/s41467-022-31570-3)
Supplement: Supplementary file 4 — Source Data [file 41467_2022_31570_MOESM4_ESM.zip › Source data/Fig 4/TESEC ChemGen Profiles.csv]

Drug	Treatment	Concentration	12.0	24.0	48.0	95.0	191.0	381.0	763.0	1526.0	3052.0	6104.0	12207.0	24414.0	48828.0	97656.0	195312.0	390625.0	781250.0	1562500.0	3125000.0	6250000.0	12500000.0	25000000.0	50000000.0	100000000.0
Amlexanox	Mean	0.0	0.4183	0.4241	0.4196	0.4228	0.4245	0.4361	0.4578	0.47	0.4675	0.4391	0.3834	0.3166	0.2635	0.2554	0.2687	0.2943	0.3199	0.3316	0.3352	0.3274	0.3282	0.3302	0.3052	0.2401
Amlexanox	Mean	15.62	0.4002	0.3908	0.3845	0.3822	0.3774	0.3782	0.3821	0.3857	0.3747	0.367	0.3252	0.2817	0.2639	0.2537	0.2677	0.289	0.3097	0.3116	0.3067	0.3012	0.3019	0.2979	0.286	0.2161
Amlexanox	Mean	31.25	0.3558	0.3574	0.3525	0.3485	0.3486	0.3461	0.348	0.3516	0.3568	0.336	0.3064	0.2763	0.2655	0.2605	0.273	0.2979	0.3166	0.3129	0.302	0.2973	0.2932	0.2988	0.2816	0.2123
Amlexanox	Mean	62.5	0.3187	0.3165	0.3182	0.3099	0.3186	0.3093	0.3054	0.3042	0.3008	0.2902	0.2781	0.274	0.28	0.2796	0.2908	0.3052	0.3042	0.297	0.2924	0.2858	0.2837	0.2818	0.2587	0.2163
Amlexanox	Mean	125.0	0.2715	0.2658	0.2611	0.265	0.2616	0.2587	0.2613	0.2587	0.2573	0.2623	0.2749	0.2849	0.2952	0.2894	0.2843	0.2766	0.2682	0.2645	0.2586	0.2549	0.2484	0.2355	0.213	0.1601
Amlexanox	Mean	250.0	0.269	0.2706	0.2614	0.2627	0.2594	0.2646	0.2593	0.2644	0.2641	0.2664	0.2813	0.272	0.2648	0.2491	0.242	0.2332	0.2211	0.2178	0.209	0.2116	0.1974	0.1898	0.1771	0.1283
Amlexanox	Mean	500.0	0.1929	0.1889	0.1935	0.1986	0.1946	0.1921	0.1991	0.1891	0.1933	0.1966	0.1874	0.188	0.1876	0.1776	0.1731	0.1644	0.1647	0.16	0.161	0.1517	0.1513	0.1457	0.1361	0.1122
Amlexanox	Mean	1000.0	0.1129	0.1178	0.1183	0.1202	0.1156	0.1163	0.1189	0.1174	0.1176	0.1188	0.1196	0.125	0.1348	0.1373	0.1271	0.1289	0.1294	0.1315	0.1286	0.1274	0.1251	0.1222	0.1165	0.0975
Amlexanox	Mean	2000.0	0.0856	0.0846	0.081	0.0809	0.083	0.0831	0.0831	0.0832	0.0845	0.0819	0.0829	0.0827	0.0828	0.0839	0.0848	0.0902	0.0902	0.0844	0.0872	0.0928	0.0954	0.0879	0.0953	0.0947
Amlexanox	Std	0.0	0.0066	0.0035	0.0096	0.0044	0.0049	0.0056	0.0074	0.0048	0.0081	0.0044	0.0037	0.0053	0.006	0.0045	0.0079	0.0061	0.0041	0.0059	0.005	0.0089	0.0033	0.0027	0.0019	0.0014
Amlexanox	Std	15.62	0.013	0.0105	0.01	0.0087	0.0022	0.0127	0.0018	0.0095	0.0083	0.0084	0.0081	0.0038	0.0083	0.005	0.0063	0.0047	0.0018	0.002	0.0025	0.0013	0.0032	0.002	0.0011	0.0018
Amlexanox	Std	31.25	0.0152	0.0103	0.0182	0.007	0.0147	0.0115	0.0192	0.0099	0.0144	0.0123	0.0107	0.0112	0.0038	0.0023	0.0033	0.0044	0.0063	0.0063	0.0049	0.0034	0.0025	0.0064	0.003	0.0014
Amlexanox	Std	62.5	0.0086	0.0106	0.0108	0.0067	0.0118	0.0117	0.0053	0.0083	0.0087	0.0104	0.005	0.0051	0.0026	0.005	0.0065	0.0036	0.0018	0.002	0.003	0.0057	0.0032	0.0048	0.0059	0.0443
Amlexanox	Std	125.0	0.0135	0.0101	0.0105	0.0129	0.0097	0.0064	0.0051	0.0103	0.0081	0.008	0.0097	0.0045	0.0048	0.0054	0.007	0.0081	0.0072	0.0098	0.0111	0.0048	0.0089	0.0028	0.0059	0.0008
Amlexanox	Std	250.0	0.0055	0.0032	0.0071	0.0045	0.0069	0.0053	0.0077	0.0031	0.0067	0.0046	0.0029	0.0015	0.0034	0.0022	0.0066	0.0038	0.0024	0.0034	0.001	0.0035	0.0052	0.0011	0.0037	0.0035
Amlexanox	Std	500.0	0.0143	0.0068	0.0052	0.0015	0.0044	0.0021	0.0087	0.0074	0.0056	0.0121	0.0054	0.0055	0.0033	0.0039	0.0036	0.0026	0.0043	0.0026	0.0016	0.0009	0.0013	0.0009	0.0014	0.001
Amlexanox	Std	1000.0	0.0038	0.0054	0.0039	0.0024	0.0029	0.0052	0.0013	0.0046	0.0046	0.0075	0.0057	0.0051	0.0087	0.0209	0.0032	0.0014	0.004	0.0058	0.0029	0.0024	0.0029	0.0025	0.0023	0.0033
Amlexanox	Std	2000.0	0.0012	0.0024	0.0017	0.0013	0.0001	0.0015	0.0022	0.0015	0.0025	0.0006	0.0016	0.0014	0.0019	0.0018	0.001	0.0025	0.0026	0.0048	0.0046	0.0039	0.0039	0.0041	0.0013	0.0018
DCS	Mean	0.0	0.3759	0.3753	0.3869	0.3856	0.3855	0.3949	0.4046	0.4069	0.3946	0.377	0.3526	0.328	0.305	0.3148	0.3355	0.3425	0.3359	0.3055	0.2838	0.2651	0.2567	0.2428	0.2104	0.1641
DCS	Mean	7.81	0.3671	0.3626	0.3667	0.3576	0.3761	0.3733	0.3824	0.3797	0.3667	0.357	0.3294	0.2881	0.2854	0.2905	0.306	0.3177	0.3072	0.282	0.269	0.2532	0.2373	0.2246	0.1949	0.1542
DCS	Mean	15.62	0.3271	0.3253	0.326	0.3364	0.3319	0.3477	0.365	0.373	0.3728	0.3563	0.3277	0.2976	0.291	0.2845	0.2997	0.3203	0.3037	0.2834	0.2638	0.2469	0.2342	0.2288	0.2036	0.1632
DCS	Mean	31.25	0.0519	0.0523	0.0519	0.0543	0.121	0.2535	0.3049	0.3493	0.3864	0.4109	0.3749	0.3147	0.2901	0.2918	0.3112	0.3219	0.3119	0.2902	0.2717	0.2502	0.2485	0.2268	0.1986	0.1598
DCS	Mean	62.5	0.0505	0.0512	0.0518	0.0501	0.0494	0.05	0.0501	0.1314	0.2901	0.348	0.3779	0.3715	0.3414	0.3064	0.3105	0.3272	0.3203	0.2942	0.2757	0.2515	0.2392	0.2305	0.2041	0.16
DCS	Mean	125.0	0.0481	0.0498	0.0501	0.049	0.0483	0.0506	0.048	0.0482	0.0489	0.0678	0.2513	0.3126	0.3066	0.3193	0.3298	0.3359	0.3188	0.2939	0.273	0.2542	0.2476	0.2345	0.205	0.1576
DCS	Mean	250.0	0.048	0.0483	0.0489	0.0486	0.049	0.0478	0.0485	0.0481	0.0483	0.0487	0.0477	0.0498	0.068	0.0894	0.1251	0.1631	0.1941	0.2074	0.2022	0.2071	0.2122	0.2208	0.2068	0.1694
DCS	Mean	500.0	0.0547	0.0552	0.0483	0.0499	0.0489	0.0488	0.0482	0.049	0.0478	0.0487	0.0471	0.0486	0.0542	0.0525	0.0549	0.061	0.0708	0.0841	0.0989	0.1219	0.144	0.1656	0.1818	0.1568
DCS	Mean	1000.0	0.0492	0.0498	0.0485	0.0486	0.0478	0.0496	0.0488	0.0489	0.0531	0.0485	0.0479	0.0501	0.054	0.0532	0.053	0.0573	0.0575	0.0595	0.0624	0.0658	0.0704	0.0771	0.0986	0.125
DCS	Std	0.0	0.0043	0.0063	0.003	0.0069	0.0094	0.0088	0.0043	0.0101	0.0082	0.009	0.0007	0.012	0.0025	0.0024	0.0041	0.0032	0.0061	0.0046	0.0039	0.0036	0.0028	0.0032	0.0021	0.0037
DCS	Std	7.81	0.0008	0.0056	0.0025	0.0025	0.0032	0.0075	0.0023	0.0065	0.003	0.0071	0.008	0.0064	0.0029	0.004	0.0008	0.0076	0.0051	0.0058	0.0087	0.0013	0.004	0.003	0.0105	0.0133
DCS	Std	15.62	0.0115	0.0105	0.0114	0.0061	0.0101	0.0097	0.0134	0.0116	0.0109	0.007	0.0043	0.0045	0.0032	0.006	0.0059	0.0075	0.0054	0.003	0.0049	0.0018	0.0021	0.0004	0.0016	0.0083
DCS	Std	31.25	0.0001	0.0002	0.0008	0.0027	0.0492	0.0201	0.002	0.0029	0.016	0.0179	0.0105	0.0072	0.0054	0.0046	0.0023	0.0066	0.0015	0.0086	0.0055	0.0035	0.0083	0.0055	0.0047	0.0085
DCS	Std	62.5	0.0002	0.0003	0.0013	0.0002	0.0007	0.0003	0.0013	0.0246	0.0106	0.0092	0.0102	0.0107	0.0119	0.0087	0.0063	0.0072	0.0052	0.0019	0.0081	0.0076	0.0049	0.0047	0.0017	0.0095
DCS	Std	125.0	0.0001	0.0002	0.001	0.0001	0.0008	0.0039	0.0004	0.0004	0.0004	0.0029	0.011	0.0146	0.0014	0.0051	0.0088	0.0049	0.0049	0.0047	0.0057	0.0054	0.0035	0.0023	0.0055	0.0087
DCS	Std	250.0	0.0001	0.0002	0.0	0.0001	0.0015	0.0002	0.0009	0.0002	0.0005	0.0003	0.0004	0.0007	0.0034	0.0083	0.0219	0.0193	0.0118	0.0089	0.0103	0.0059	0.0042	0.0065	0.0116	0.0081
DCS	Std	500.0	0.0076	0.0087	0.0004	0.0014	0.0	0.0009	0.0003	0.0011	0.0002	0.0004	0.0005	0.0003	0.0015	0.0008	0.0007	0.0021	0.0057	0.006	0.0062	0.0058	0.0067	0.0072	0.0067	0.0085
DCS	Std	1000.0	0.0001	0.0003	0.0015	0.0025	0.0005	0.0017	0.0003	0.001	0.0059	0.0014	0.0002	0.0005	0.0014	0.0009	0.0004	0.0008	0.0005	0.0003	0.0006	0.0014	0.0025	0.001	0.0043	0.0051
Benazepril	Mean	0.0	0.3566	0.3762	0.4174	0.3837	0.3552	0.3642	0.4159	0.3628	0.377	0.3661	0.3687	0.3356	0.3184	0.2733	0.2559	0.2438	0.2347	0.2288	0.2265	0.2325	0.219	0.2358	0.2284	0.2434
Benazepril	Mean	15.62	0.3536	0.3377	0.3338	0.3432	0.3406	0.3382	0.3366	0.3329	0.3382	0.3374	0.3531	0.3522	0.3675	0.4514	0.4288	0.3436	0.3106	0.2947	0.2739	0.2668	0.2627	0.2589	0.2459	0.239
Benazepril	Mean	31.25	0.3425	0.3393	0.3324	0.3343	0.3395	0.3249	0.3223	0.3224	0.3262	0.3338	0.3321	0.3477	0.3934	0.4618	0.42	0.3498	0.3069	0.2867	0.2667	0.2727	0.2662	0.2581	0.2451	0.2305
Benazepril	Mean	62.5	0.3211	0.3257	0.3296	0.3086	0.3078	0.3094	0.3037	0.3052	0.3078	0.3035	0.3117	0.3089	0.3964	0.3942	0.3869	0.3465	0.3062	0.2865	0.2678	0.2726	0.2563	0.2516	0.244	0.2302
Benazepril	Mean	125.0	0.279	0.2855	0.2747	0.279	0.2746	0.2738	0.2776	0.2748	0.279	0.2765	0.2879	0.2972	0.3586	0.3756	0.327	0.2895	0.2815	0.2687	0.2548	0.2563	0.2564	0.2437	0.2432	0.2271
Benazepril	Mean	250.0	0.1976	0.1902	0.1887	0.1874	0.1859	0.1877	0.1848	0.1847	0.1835	0.1867	0.1864	0.1898	0.2144	0.2339	0.2421	0.2336	0.2382	0.2454	0.2539	0.2667	0.2542	0.2414	0.2361	0.2339
Benazepril	Mean	500.0	0.1177	0.1111	0.1107	0.1136	0.11	0.1033	0.1022	0.1018	0.0997	0.1007	0.1022	0.1061	0.1084	0.1227	0.1695	0.1886	0.2067	0.2375	0.2464	0.2624	0.2522	0.2362	0.2346	0.2256
Benazepril	Mean	1000.0	0.1117	0.1114	0.1107	0.1103	0.1095	0.1118	0.1063	0.1037	0.1055	0.1019	0.1031	0.0989	0.1025	0.1126	0.1302	0.1639	0.1964	0.2231	0.2476	0.2556	0.2515	0.242	0.2345	0.227
Benazepril	Mean	2000.0	0.1113	0.1083	0.1114	0.1104	0.1144	0.1094	0.1151	0.1078	0.1052	0.106	0.1086	0.1036	0.1067	0.1154	0.1303	0.1556	0.1949	0.2186	0.2399	0.2603	0.2578	0.2547	0.2433	0.2378
Benazepril	Std	0.0	0.0268	0.0123	0.0166	0.0217	0.0209	0.0159	0.0253	0.0379	0.0158	0.0271	0.0243	0.0325	0.0193	0.0376	0.0208	0.0155	0.0314	0.0263	0.0282	0.0357	0.0231	0.0369	0.0272	0.0244
Benazepril	Std	15.62	0.0204	0.0225	0.0224	0.0181	0.0177	0.0184	0.017	0.0158	0.0182	0.0168	0.0232	0.0232	0.0225	0.0249	0.0163	0.002	0.0049	0.0092	0.0133	0.0151	0.0148	0.0153	0.015	0.0103
Benazepril	Std	31.25	0.0188	0.0244	0.0239	0.0178	0.022	0.0168	0.0166	0.0162	0.018	0.0158	0.0151	0.0191	0.0278	0.021	0.0156	0.0069	0.0049	0.0066	0.014	0.0142	0.0159	0.0139	0.0122	0.008
Benazepril	Std	62.5	0.0162	0.0157	0.0219	0.0141	0.0141	0.0183	0.0135	0.0137	0.0161	0.0134	0.0138	0.0139	0.0283	0.0195	0.0115	0.013	0.0086	0.0065	0.0155	0.0149	0.0154	0.0178	0.0087	0.0076
Benazepril	Std	125.0	0.013	0.0143	0.0116	0.0139	0.0149	0.0137	0.0134	0.0125	0.0143	0.0128	0.0143	0.014	0.0327	0.0182	0.0149	0.0082	0.0066	0.0076	0.011	0.0151	0.0157	0.0174	0.0113	0.0073
Benazepril	Std	250.0	0.0115	0.0106	0.01	0.0122	0.0122	0.0127	0.0121	0.0125	0.0138	0.0142	0.0116	0.0122	0.014	0.0144	0.0109	0.0078	0.0094	0.008	0.0087	0.0095	0.0108	0.011	0.0124	0.0074
Benazepril	Std	500.0	0.0001	0.0001	0.0002	0.0003	0.0001	0.0002	0.0002	0.0001	0.0001	0.0001	0.0001	0.0003	0.0019	0.0047	0.0121	0.0037	0.0077	0.0098	0.0095	0.0097	0.0064	0.0117	0.0112	0.008
Benazepril	Std	1000.0	0.0001	0.0001	0.0002	0.0002	0.0001	0.0002	0.0002	0.0	0.0002	0.0002	0.0003	0.0001	0.001	0.0028	0.0053	0.014	0.005	0.0096	0.0114	0.0109	0.009	0.0105	0.0099	0.0072
Benazepril	Std	2000.0	0.0002	0.0002	0.0002	0.0003	0.0003	0.0004	0.0002	0.0002	0.0001	0.0003	0.0002	0.0001	0.0005	0.002	0.0044	0.0121	0.0071	0.0105	0.0133	0.0101	0.0106	0.0117	0.0109	0.0088
