# Supplementary material for: Low-cost anti-mycobacterial drug discovery using engineered E. coli
Source: Nat Commun. 2022 Jul 7;13:3905. doi: 10.1038/s41467-022-31570-3 (PMC9262897; doi:10.1038/s41467-022-31570-3)
Supplement: Supplementary file 4 — Source Data [file 41467_2022_31570_MOESM4_ESM.zip › Source data/Fig 4/Msmeg Dose Response.csv]

Treatment	Concentration	Rep 1	Rep 2	Rep 3	Rep 4	Rep 5
Benazepril (mM)	0.000	0.92	0.95	0.9	0.97	0.97
Benazepril (mM)	0.125	0.85	0.82	0.84	0.85	0.84
Benazepril (mM)	0.250	0.77	0.75	0.75	0.7	0.72
Benazepril (mM)	0.500	0.66	0.64	0.6	0.58	0.55
Benazepril (mM)	1.000	0.19	0.15	0.2	0.2	0.15
Benazepril (mM)	2.000	0.02	0.03	0.02	0.02	0.02
Benazeprilat (mM)	0.000	0.88	0.92	0.93	0.95	0.87
Benazeprilat (mM)	0.031	0.88	0.87	0.99	0.93	0.9
Benazeprilat (mM)	0.063	0.91	0.87	0.94	0.94	0.94
Benazeprilat (mM)	0.125	0.99	1.03	0.88	0.85	0.91
Benazeprilat (mM)	0.250	0.94	0.84	1.06	0.88	0.9
Benazeprilat (mM)	0.500	0.99	0.99	0.92	0.92	0.98
DCS (mM)	0.000	0.95	1.03	1.12	1.08	1
DCS (mM)	0.031	0.99	0.98	0.97	0.9	0.89
DCS (mM)	0.063	0.85	0.82	0.88	0.83	0.8
DCS (mM)	0.125	0.43	0.4	0.35	0.38	0.32
DCS (mM)	0.250	0.11	0.09	0.07	0.1	0.11
DCS (mM)	0.500	0.02	0.02	0.02	0.02	0.02
DMSO (%)	0.000	1.03	0.88	0.95	0.99	0.92
DMSO (%)	0.250	0.89	0.89	0.92	0.92	0.94
DMSO (%)	0.500	1.04	1.01	0.90	0.88	0.96
DMSO (%)	1	0.86	0.90	0.92	0.92	0.98
DMSO (%)	2	0.99	1.01	0.98	1.03	0.85
DMSO (%)	4	0.78	0.83	0.85	0.70	0.68
