# Supplementary material for: Low-cost anti-mycobacterial drug discovery using engineered E. coli
Source: Nat Commun. 2022 Jul 7;13:3905. doi: 10.1038/s41467-022-31570-3 (PMC9262897; doi:10.1038/s41467-022-31570-3)
Supplement: Supplementary file 4 — Source Data [file 41467_2022_31570_MOESM4_ESM.zip › Source data/Fig 4/Msmeg Dala Rescue.csv]

Drug Treatment	Rescue Treatment	Rep 1	Rep 2	Rep 3	Rep 4	Rep 5
No Drug	D-ala (5 mM)	0.85	0.82	0.78	0.81	0.85
No Drug	No D-ala	0.9	0.92	0.96	0.98	0.89
DCS (0.25 mM)	D-ala (5 mM)	0.67	0.65	0.7	0.68	0.58
DCS (0.25 mM)	No D-ala	0.06	0.03	0.08	0.07	0.1
Benazepril (1 mM)	D-ala (5 mM)	0.14	0.06	0.1	0.1	0.11
Benazepril (1 mM)	No D-ala	0.08	0.15	0.2	0.22	0.16
