# Supplementary material for: Low-cost anti-mycobacterial drug discovery using engineered E. coli
Source: Nat Commun. 2022 Jul 7;13:3905. doi: 10.1038/s41467-022-31570-3 (PMC9262897; doi:10.1038/s41467-022-31570-3)
Supplement: Supplementary file 4 — Source Data [file 41467_2022_31570_MOESM4_ESM.zip › Source data/Fig 4/TESEC Dala Rescue.csv]

Drug Treatment	Rescue Treatment	Rep 1	Rep 2	Rep 3	Rep 4	Rep 5
No Drug	D-ala (5 mM)	0.428	0.403	0.418	0.389	0.408
No Drug	No D-ala	0.383	0.345	0.407	0.407	0.415
DCS (0.25 mM)	D-ala (5 mM)	0.371	0.363	0.416	0.4	0.408
DCS (0.25 mM)	No D-ala	0.064	0.061	0.072	0.069	0.048
Benazepril (1 mM)	D-ala (5 mM)	0.413	0.398	0.406	0.382	0.361
Benazepril (1 mM)	No D-ala	0.052	0.053	0.052	0.052	0.049
