# Supplementary material for: Low-cost anti-mycobacterial drug discovery using engineered E. coli
Source: Nat Commun. 2022 Jul 7;13:3905. doi: 10.1038/s41467-022-31570-3 (PMC9262897; doi:10.1038/s41467-022-31570-3)
Supplement: Supplementary file 4 — Source Data [file 41467_2022_31570_MOESM4_ESM.zip › Source data/Fig 3/TESEC Alr Prestwick 384 Format.csv]

Treatment	Replicate	Plate 384	A01	A02	A03	A04	A05	A06	A07	A08	A09	A10	A11	A12	A13	A14	A15	A16	A17	A18	A19	A20	A21	A22	A23	A24	B01	B02	B03	B04	B05	B06	B07	B08	B09	B10	B11	B12	B13	B14	B15	B16	B17	B18	B19	B20	B21	B22	B23
Arabinose 1E3	Rep A	Plate01	0.2988	0.3085	0.2381	0.298	0.2696	0.2848	0.2685	0.2818	0.2527	0.2723	0.2584	0.297	0.246	0.2791	0.2897	0.2559	0.2643	0.2714	0.2677	0.2587	0.2602	0.2603	0.2735	0.219	0.2979	0.2693	0.2939	0.2705	0.2661	0.1656	0.2467	0.2446	0.2737	0.2622	0.2798	0.2652	0.289	0.2675	0.1923	0.2613	0.1818	0.2848	0.2485	0.272	0.2707	0.2546	0.2673
Arabinose 1E3	Rep A	Plate02	0.2977	0.285	0.0465	0.1407	0.2855	0.2403	0.2981	0.2352	0.2984	0.0454	0.2935	0.306	0.2998	0.2823	0.3139	0.2989	0.3152	0.0565	0.257	0.3182	0.2932	0.3234	0.3056	0.2971	0.2992	0.2843	0.2867	0.1659	0.0398	0.2614	0.2477	0.2981	0.2697	0.2611	0.3065	0.3006	0.0424	0.2969	0.0434	0.3149	0.2043	0.3042	0.0477	0.053	0.2844	0.3424	0.296
Arabinose 1E3	Rep A	Plate03	0.3026	0.2928	0.2561	0.2791	0.2718	0.2847	0.2871	0.2895	0.2898	0.2872	0.2717	0.0485	0.0439	0.2828	0.2967	0.2533	0.1893	0.2506	0.2897	0.2913	0.0401	0.3123	0.2857	0.2931	0.2786	0.2939	0.2777	0.324	0.2788	0.2802	0.2691	0.2785	0.0822	0.2873	0.2849	0.2406	0.1987	0.0426	0.2348	0.149	0.0404	0.2098	0.2864	0.1252	0.0539	0.2747	0.2887
Arabinose 1E3	Rep A	Plate04	0.3019	0.2952	0.2698	0.2534	0.1435	0.3117	0.0573	0.2235	0.045	0.2754	0.061	0.0535	0.1984	0.1902	0.1961	0.2756	0.2857	0.1918	0.2183	0.2546	0.0412	0.2904	0.2842	0.2893	0.3183	0.2876	0.2831	0.3363	0.2739	0.2452	0.044	0.1542	0.3017	0.2903	0.0467	0.2838	0.0508	0.1728	0.3009	0.1073	0.28	0.0395	0.0471	0.2781	0.3001	0.2878	0.2948
Arabinose 1E3	Rep B	Plate01	0.2709	0.2642	0.235	0.2754	0.2735	0.2888	0.2976	0.3056	0.2841	0.2858	0.2848	0.2939	0.2666	0.2709	0.2714	0.2874	0.2704	0.2697	0.2752	0.2979	0.2977	0.2916	0.2819	0.3031	0.2661	0.2755	0.2821	0.2757	0.2785	0.1665	0.2581	0.2354	0.2758	0.2805	0.2776	0.281	0.2788	0.2684	0.1893	0.2633	0.1755	0.2855	0.2487	0.2738	0.283	0.2651	0.2758
Arabinose 1E3	Rep B	Plate02	0.2976	0.2907	0.046	0.1551	0.2914	0.2408	0.3088	0.2351	0.3031	0.0415	0.3037	0.3035	0.2906	0.2734	0.3301	0.2941	0.3303	0.0576	0.2768	0.322	0.3126	0.3313	0.2975	0.2925	0.2889	0.289	0.2949	0.1818	0.0397	0.1386	0.2484	0.3142	0.2764	0.2925	0.3155	0.3066	0.0397	0.2897	0.045	0.3325	0.2034	0.3171	0.0433	0.0533	0.293	0.3321	0.3084
Arabinose 1E3	Rep B	Plate03	0.3184	0.3233	0.2999	0.3117	0.3076	0.3177	0.3067	0.325	0.3305	0.3078	0.2989	0.0568	0.0488	0.3089	0.3266	0.257	0.2168	0.2703	0.3184	0.3122	0.0401	0.3149	0.3134	0.3148	0.3132	0.3137	0.308	0.3658	0.3112	0.3255	0.3205	0.3104	0.0911	0.3182	0.3311	0.2535	0.2182	0.0414	0.2492	0.136	0.0408	0.2063	0.2988	0.136	0.0543	0.3017	0.3013
Arabinose 1E3	Rep B	Plate04	0.2774	0.2861	0.2612	0.2435	0.1302	0.3	0.0463	0.2284	0.0445	0.2572	0.0685	0.0478	0.2087	0.2043	0.1738	0.284	0.3013	0.173	0.2123	0.2513	0.0418	0.281	0.2845	0.2929	0.2571	0.2728	0.2643	0.3327	0.2704	0.2475	0.0411	0.142	0.2981	0.2982	0.0472	0.2887	0.0533	0.1561	0.2951	0.1136	0.2826	0.0549	0.0424	0.2876	0.3133	0.2965	0.2962
Arabinose 1E3	Rep C	Plate01	0.2989	0.2704	0.2506	0.3006	0.3013	0.3142	0.313	0.2932	0.3052	0.3051	0.2703	0.3065	0.2845	0.3099	0.3129	0.2861	0.3174	0.298	0.3044	0.3056	0.3172	0.3073	0.2878	0.2885	0.289	0.2778	0.2895	0.2814	0.3017	0.1806	0.2611	0.2622	0.2955	0.2941	0.3026	0.3014	0.3185	0.2873	0.1823	0.2987	0.1871	0.2964	0.2873	0.3044	0.3004	0.2799	0.2925
Arabinose 1E3	Rep C	Plate02	0.2989	0.3096	0.046	0.1397	0.2815	0.2671	0.2956	0.2387	0.2936	0.0414	0.3105	0.3129	0.3051	0.2999	0.3199	0.3049	0.3201	0.0592	0.2563	0.334	0.299	0.3367	0.3097	0.2765	0.2877	0.2935	0.3085	0.1736	0.0376	0.0555	0.2489	0.3015	0.2616	0.2826	0.3237	0.2893	0.0381	0.2816	0.0442	0.3151	0.2167	0.3184	0.0396	0.0593	0.291	0.3312	0.2975
Arabinose 1E3	Rep C	Plate03	0.3282	0.3317	0.2907	0.3125	0.3031	0.3102	0.2976	0.3183	0.3143	0.293	0.2966	0.0568	0.0541	0.3175	0.3175	0.2673	0.2017	0.2705	0.31	0.3023	0.0416	0.3282	0.3082	0.3083	0.3099	0.3166	0.3064	0.3491	0.312	0.2927	0.2963	0.3082	0.0791	0.312	0.3272	0.257	0.1961	0.0446	0.2501	0.1587	0.0419	0.2302	0.3095	0.148	0.0519	0.3089	0.3114
Arabinose 1E3	Rep C	Plate04	0.2932	0.2952	0.2798	0.2359	0.1427	0.282	0.0448	0.2219	0.0464	0.2727	0.0549	0.0662	0.2102	0.2014	0.2141	0.2817	0.2718	0.1853	0.2186	0.2598	0.0421	0.2716	0.2857	0.2815	0.2918	0.2929	0.276	0.3183	0.2767	0.259	0.0449	0.1302	0.314	0.2824	0.0476	0.2798	0.0464	0.1428	0.284	0.0999	0.2779	0.0394	0.0418	0.2736	0.3083	0.2733	0.2814
Arabinose 1E4	Rep A	Plate01	0.2497	0.2681	0.1995	0.2678	0.2634	0.2768	0.2559	0.2703	0.2577	0.2685	0.2631	0.2692	0.2164	0.2734	0.2598	0.2735	0.2592	0.2727	0.261	0.2797	0.2632	0.2747	0.2657	0.2653	0.2759	0.2612	0.2801	0.267	0.2837	0.2589	0.2737	0.2459	0.2759	0.2632	0.2597	0.2504	0.2691	0.2684	0.2608	0.2575	0.0847	0.2677	0.2668	0.2629	0.2565	0.2733	0.2798
Arabinose 1E4	Rep A	Plate02	0.2525	0.2613	0.0399	0.2593	0.2506	0.1995	0.2476	0.2816	0.2473	0.0412	0.2452	0.2648	0.2654	0.2749	0.221	0.266	0.2656	0.0678	0.2408	0.3293	0.243	0.2669	0.2473	0.2627	0.2684	0.2561	0.2618	0.2552	0.0417	0.1159	0.253	0.2528	0.2673	0.2575	0.2494	0.2458	0.0396	0.2518	0.0426	0.2544	0.2868	0.2445	0.0392	0.0566	0.2785	0.3049	0.263
Arabinose 1E4	Rep A	Plate03	0.2441	0.2732	0.2583	0.2603	0.2435	0.2666	0.2631	0.261	0.2585	0.2417	0.2533	0.0527	0.0625	0.2715	0.2536	0.2878	0.256	0.1739	0.2559	0.2698	0.0403	0.2689	0.2553	0.2621	0.2665	0.2638	0.2701	0.3021	0.2624	0.252	0.2904	0.2521	0.0634	0.2526	0.2715	0.2401	0.2948	0.0408	0.2676	0.1461	0.0407	0.2771	0.2694	0.1581	0.0687	0.2547	0.2639
Arabinose 1E4	Rep A	Plate04	0.245	0.2657	0.2468	0.26	0.0959	0.2759	0.0414	0.3134	0.0449	0.2699	0.0435	0.0741	0.2444	0.2761	0.1747	0.2675	0.2529	0.2604	0.2874	0.257	0.0407	0.2617	0.2587	0.2708	0.2692	0.2526	0.2807	0.3194	0.2694	0.2706	0.0449	0.1486	0.2601	0.2492	0.041	0.2445	0.0449	0.301	0.2726	0.0516	0.2712	0.0391	0.0404	0.2332	0.2801	0.2491	0.2793
Arabinose 1E4	Rep B	Plate01	0.2437	0.2587	0.1937	0.2647	0.262	0.2738	0.2533	0.2625	0.2644	0.2685	0.2435	0.2723	0.2306	0.2697	0.2565	0.2709	0.2572	0.2715	0.2546	0.2703	0.2622	0.2829	0.2708	0.2626	0.2648	0.2519	0.2716	0.2635	0.2747	0.242	0.2728	0.2448	0.2662	0.2467	0.2699	0.2649	0.2497	0.2505	0.2553	0.2556	0.0839	0.2573	0.2505	0.2591	0.2672	0.2544	0.2642
Arabinose 1E4	Rep B	Plate02	0.2386	0.2548	0.039	0.2572	0.249	0.1942	0.2434	0.2788	0.2547	0.0416	0.245	0.2742	0.2709	0.2721	0.2171	0.2706	0.2609	0.0642	0.2497	0.3264	0.2576	0.2738	0.2511	0.2482	0.2577	0.2582	0.2684	0.244	0.0408	0.1246	0.2202	0.2399	0.2567	0.2413	0.2416	0.2502	0.0397	0.2481	0.0426	0.2614	0.3186	0.2524	0.0395	0.0569	0.2605	0.2988	0.2693
Arabinose 1E4	Rep B	Plate03	0.2442	0.2655	0.2587	0.2558	0.2359	0.2671	0.2593	0.2621	0.2623	0.2311	0.2532	0.0566	0.0613	0.2728	0.2642	0.2885	0.258	0.1684	0.261	0.2705	0.0394	0.2641	0.2599	0.2766	0.2682	0.2508	0.2581	0.3003	0.2694	0.2531	0.2821	0.2579	0.0618	0.2578	0.2605	0.2338	0.3003	0.0401	0.2602	0.1542	0.0403	0.2724	0.2695	0.1599	0.0654	0.2539	0.2643
Arabinose 1E4	Rep B	Plate04	0.2502	0.2682	0.2572	0.284	0.0968	0.2805	0.0429	0.3296	0.0487	0.2741	0.044	0.0701	0.2636	0.2323	0.1776	0.2831	0.2539	0.2784	0.2927	0.2649	0.0418	0.2719	0.2838	0.2803	0.2663	0.2592	0.2816	0.2667	0.2802	0.2789	0.0451	0.1424	0.2574	0.2584	0.0422	0.2524	0.0464	0.305	0.2721	0.0507	0.2688	0.0391	0.041	0.2351	0.282	0.2578	0.2728
Arabinose 1E4	Rep C	Plate01	0.2403	0.2681	0.1902	0.2582	0.2484	0.2599	0.2487	0.2645	0.253	0.2692	0.2447	0.2694	0.212	0.2694	0.2538	0.2672	0.2551	0.272	0.2489	0.267	0.2546	0.2562	0.2491	0.2647	0.2699	0.2603	0.2745	0.2557	0.266	0.2422	0.2705	0.239	0.2623	0.2443	0.2709	0.2493	0.2578	0.2532	0.2492	0.2505	0.078	0.2581	0.2511	0.2496	0.2591	0.2481	0.2612
Arabinose 1E4	Rep C	Plate02	0.2643	0.2731	0.04	0.2669	0.257	0.1977	0.2583	0.2904	0.2604	0.0411	0.2573	0.2729	0.2739	0.2881	0.2234	0.276	0.2562	0.066	0.254	0.3169	0.2628	0.2691	0.2611	0.2786	0.278	0.2601	0.2757	0.2473	0.0414	0.2588	0.2521	0.2562	0.2639	0.2666	0.256	0.2544	0.0398	0.2541	0.0427	0.2576	0.3215	0.2538	0.04	0.0578	0.2626	0.3022	0.2739
Arabinose 1E4	Rep C	Plate03	0.2525	0.2697	0.2752	0.2573	0.2409	0.26	0.2607	0.2738	0.2587	0.2339	0.2489	0.0589	0.0638	0.2775	0.2585	0.2901	0.2568	0.1879	0.2563	0.2741	0.042	0.2661	0.2625	0.2707	0.2748	0.2581	0.2654	0.3088	0.2671	0.2539	0.2936	0.26	0.0643	0.2523	0.2679	0.2388	0.3062	0.0418	0.2669	0.1503	0.0406	0.2732	0.2722	0.1645	0.0663	0.2541	0.2772
Arabinose 1E4	Rep C	Plate04	0.2639	0.2717	0.257	0.2805	0.0984	0.2762	0.0429	0.3204	0.0468	0.2684	0.0438	0.0657	0.2544	0.2718	0.1877	0.2845	0.2507	0.2892	0.2958	0.2655	0.0413	0.2635	0.2763	0.2798	0.289	0.2628	0.2772	0.2657	0.2667	0.269	0.0468	0.1631	0.2716	0.255	0.0415	0.2477	0.0517	0.3161	0.272	0.0534	0.2781	0.0397	0.0414	0.2351	0.2921	0.2574	0.2791
Arabinose 1E5	Rep A	Plate01	0.2558	0.2654	0.2403	0.2619	0.2531	0.1961	0.2258	0.2565	0.269	0.249	0.1861	0.2528	0.2263	0.2548	0.2735	0.2224	0.1862	0.2445	0.2361	0.2616	0.2576	0.2068	0.2371	0.2033	0.2927	0.2681	0.2725	0.2558	0.2384	0.1474	0.2358	0.229	0.2036	0.2426	0.226	0.2444	0.1868	0.2183	0.218	0.2404	0.0442	0.2278	0.1734	0.2411	0.1871	0.2176	0.2152
Arabinose 1E5	Rep A	Plate02	0.2474	0.2617	0.0461	0.129	0.2115	0.2162	0.2655	0.2125	0.2605	0.0502	0.2466	0.2623	0.2572	0.1928	0.3039	0.2763	0.2633	0.0628	0.2444	0.1973	0.2424	0.3408	0.2128	0.21	0.2277	0.2271	0.2148	0.1903	0.0596	0.135	0.2018	0.262	0.1759	0.2447	0.2524	0.2576	0.0396	0.2286	0.0435	0.2622	0.2156	0.2444	0.0403	0.0548	0.2485	0.2792	0.2555
Arabinose 1E5	Rep A	Plate03	0.233	0.2429	0.1535	0.2016	0.2026	0.2323	0.2024	0.2068	0.2312	0.23	0.1863	0.0481	0.0547	0.2371	0.199	0.1664	0.1775	0.2134	0.2073	0.2381	0.0408	0.2108	0.2246	0.2095	0.2414	0.2242	0.2156	0.2455	0.176	0.1818	0.2155	0.2057	0.0737	0.2305	0.1726	0.1388	0.1746	0.0477	0.1974	0.1643	0.0424	0.176	0.2253	0.0653	0.0536	0.2264	0.2212
Arabinose 1E5	Rep A	Plate04	0.1935	0.2417	0.1879	0.2146	0.1273	0.2047	0.044	0.1554	0.0464	0.2924	0.0517	0.06	0.1886	0.1844	0.172	0.2482	0.2372	0.2153	0.1788	0.1982	0.0437	0.2207	0.2138	0.2096	0.2218	0.2144	0.1917	0.2968	0.198	0.1848	0.0468	0.1143	0.2443	0.218	0.0517	0.2052	0.0601	0.1622	0.2425	0.0645	0.201	0.0397	0.041	0.2298	0.2299	0.219	0.2009
Arabinose 1E5	Rep B	Plate01	0.2525	0.244	0.2458	0.2066	0.2392	0.1778	0.2345	0.2283	0.2369	0.2071	0.1779	0.2017	0.215	0.2453	0.2466	0.2403	0.1969	0.2274	0.2427	0.2274	0.2108	0.2074	0.2042	0.1801	0.2448	0.2694	0.265	0.2327	0.2508	0.1454	0.199	0.1797	0.2403	0.2338	0.2296	0.2202	0.2032	0.2277	0.2146	0.2143	0.0446	0.1886	0.1881	0.2431	0.1899	0.2066	0.171
Arabinose 1E5	Rep B	Plate02	0.2616	0.2621	0.0459	0.1162	0.2029	0.2199	0.2496	0.2024	0.2475	0.0475	0.243	0.2551	0.2469	0.181	0.2954	0.2105	0.2499	0.0612	0.2306	0.1969	0.2396	0.3399	0.2021	0.1985	0.2286	0.2452	0.2226	0.189	0.045	0.1305	0.2091	0.2565	0.2163	0.2442	0.2645	0.2394	0.0404	0.2004	0.045	0.2519	0.2174	0.2475	0.0464	0.0535	0.2599	0.2541	0.2192
Arabinose 1E5	Rep B	Plate03	0.2168	0.2189	0.1915	0.2323	0.211	0.2211	0.1924	0.2415	0.2478	0.248	0.1883	0.0507	0.0596	0.2231	0.2165	0.174	0.1656	0.211	0.2147	0.2641	0.0424	0.2102	0.2026	0.2082	0.2231	0.2254	0.215	0.2446	0.2058	0.2479	0.2181	0.1825	0.0841	0.2223	0.1711	0.1407	0.1983	0.0433	0.1968	0.158	0.0411	0.2089	0.228	0.0648	0.0541	0.2179	0.1731
Arabinose 1E5	Rep B	Plate04	0.2014	0.2331	0.2122	0.2447	0.1395	0.2143	0.0475	0.1755	0.0552	0.2721	0.0536	0.0545	0.1862	0.1713	0.1761	0.2112	0.2107	0.2252	0.1613	0.2411	0.0425	0.2162	0.214	0.2023	0.2264	0.2238	0.2069	0.3934	0.1999	0.1774	0.0474	0.114	0.2535	0.2124	0.0509	0.2137	0.0573	0.1569	0.2113	0.0577	0.2241	0.0401	0.0413	0.2328	0.2178	0.1873	0.2211
Arabinose 1E5	Rep C	Plate01	0.2475	0.1923	0.2302	0.1947	0.2385	0.2113	0.2427	0.197	0.2096	0.2177	0.1586	0.2042	0.1965	0.2174	0.2441	0.1647	0.2369	0.2045	0.2218	0.2111	0.2113	0.196	0.1831	0.2094	0.2198	0.2103	0.1781	0.1815	0.2089	0.1422	0.1851	0.1978	0.2319	0.1883	0.2005	0.2196	0.1723	0.2122	0.2046	0.179	0.0443	0.187	0.1619	0.2029	0.1833	0.1741	0.2082
Arabinose 1E5	Rep C	Plate02	0.2287	0.1886	0.0453	0.1158	0.161	0.2119	0.1755	0.1726	0.1775	0.0422	0.1699	0.1843	0.2166	0.1376	0.3005	0.2572	0.2247	0.0626	0.1667	0.1852	0.1849	0.3544	0.1659	0.213	0.2192	0.1996	0.1568	0.2066	0.0475	0.1367	0.1412	0.2398	0.144	0.211	0.216	0.2618	0.0409	0.1786	0.0454	0.2388	0.2006	0.2401	0.0401	0.0518	0.2059	0.2553	0.2547
Arabinose 1E5	Rep C	Plate03	0.1903	0.1702	0.1391	0.2238	0.1791	0.2332	0.1808	0.2205	0.1872	0.2007	0.1489	0.0474	0.0601	0.213	0.2168	0.1614	0.1493	0.2135	0.2177	0.2422	0.0416	0.2183	0.1814	0.2135	0.2415	0.1875	0.1566	0.2402	0.2128	0.2501	0.1877	0.2142	0.0672	0.1841	0.1391	0.1305	0.1795	0.0474	0.2091	0.1315	0.0418	0.2057	0.1807	0.0612	0.055	0.2107	0.2308
Arabinose 1E5	Rep C	Plate04	0.2001	0.2032	0.1456	0.1837	0.1252	0.1778	0.0462	0.1557	0.0459	0.2433	0.0508	0.0566	0.1441	0.1688	0.1708	0.2003	0.1935	0.2263	0.1394	0.1925	0.0412	0.2215	0.1726	0.1781	0.1755	0.1812	0.152	0.279	0.1834	0.1494	0.0472	0.1195	0.2355	0.2054	0.049	0.1793	0.0573	0.153	0.2063	0.0552	0.1727	0.042	0.041	0.1826	0.1978	0.2092	0.171
Arabinose 1E6	Rep A	Plate01	0.1775	0.2003	0.1398	0.1736	0.1689	0.1818	0.162	0.2034	0.1746	0.1882	0.1228	0.1929	0.1311	0.2108	0.1776	0.1973	0.1791	0.189	0.1639	0.183	0.1716	0.1795	0.1759	0.1788	0.1894	0.1787	0.1927	0.1743	0.1853	0.1044	0.1784	0.1196	0.1871	0.1704	0.1875	0.1692	0.1793	0.1379	0.2644	0.1455	0.0798	0.172	0.1275	0.1681	0.0882	0.1562	0.1825
Arabinose 1E6	Rep A	Plate02	0.1736	0.2039	0.0396	0.1076	0.1462	0.1324	0.1804	0.1471	0.1963	0.0421	0.1884	0.1955	0.1748	0.1445	0.1813	0.2096	0.1508	0.0661	0.1384	0.1796	0.1816	0.1712	0.1835	0.2023	0.201	0.192	0.1953	0.1716	0.0444	0.0504	0.1417	0.191	0.1318	0.2115	0.1976	0.1775	0.0389	0.1916	0.0421	0.1751	0.1419	0.1797	0.0567	0.0542	0.1885	0.2358	0.1938
Arabinose 1E6	Rep A	Plate03	0.1895	0.2233	0.2043	0.187	0.1515	0.2168	0.1551	0.1845	0.1887	0.1731	0.1502	0.0517	0.0632	0.2013	0.1934	0.1191	0.0905	0.1014	0.1731	0.2025	0.0386	0.2054	0.2132	0.2145	0.2123	0.2041	0.1758	0.2411	0.1947	0.1921	0.2341	0.1737	0.0503	0.1888	0.1814	0.0803	0.1547	0.0419	0.1425	0.0935	0.04	0.1306	0.1762	0.0857	0.0666	0.1888	0.2084
Arabinose 1E6	Rep A	Plate04	0.2033	0.2068	0.16	0.1772	0.0728	0.1725	0.0423	0.123	0.0468	0.204	0.043	0.0649	0.1403	0.1786	0.1156	0.2069	0.2089	0.1152	0.0999	0.1194	0.0388	0.2042	0.2162	0.224	0.2107	0.1974	0.1868	0.1555	0.1813	0.1498	0.0441	0.0718	0.1861	0.1994	0.0444	0.1935	0.1952	0.2271	0.2233	0.0417	0.2385	0.0393	0.0405	0.1781	0.2233	0.2128	0.2515
Arabinose 1E6	Rep B	Plate01	0.17	0.1683	0.1448	0.1779	0.1684	0.1652	0.1625	0.1798	0.173	0.1711	0.1351	0.1794	0.1209	0.1833	0.1784	0.1773	0.1746	0.1743	0.1614	0.1788	0.1696	0.1705	0.1672	0.1805	0.1751	0.1809	0.1789	0.1682	0.182	0.1034	0.1757	0.1167	0.1716	0.1825	0.1876	0.1756	0.173	0.14	0.2766	0.1458	0.0694	0.1679	0.1174	0.1684	0.1006	0.1533	0.1763
Arabinose 1E6	Rep B	Plate02	0.1941	0.1882	0.0393	0.1099	0.1468	0.1381	0.1784	0.1507	0.1776	0.0421	0.1815	0.1859	0.1818	0.1471	0.1796	0.1947	0.1662	0.0657	0.1445	0.1697	0.1929	0.185	0.2004	0.2321	0.2082	0.1991	0.2049	0.1759	0.0448	0.0508	0.1552	0.1763	0.1364	0.19	0.2009	0.1791	0.0388	0.182	0.0428	0.1524	0.1392	0.1869	0.0573	0.0536	0.2077	0.2534	0.2122
Arabinose 1E6	Rep B	Plate03	0.2016	0.2044	0.2034	0.1903	0.1608	0.1998	0.1645	0.1964	0.1872	0.1872	0.1706	0.0593	0.0622	0.1822	0.1968	0.1213	0.0879	0.1067	0.1729	0.202	0.0386	0.2103	0.2048	0.2184	0.2079	0.2032	0.1782	0.2391	0.1957	0.1951	0.2319	0.1685	0.0515	0.1897	0.1918	0.0834	0.1494	0.0411	0.1492	0.0937	0.0398	0.1282	0.1851	0.092	0.0681	0.2021	0.2175
Arabinose 1E6	Rep B	Plate04	0.213	0.2007	0.1715	0.1737	0.07	0.1812	0.0423	0.1236	0.0456	0.1843	0.0434	0.0647	0.1349	0.1772	0.0942	0.2063	0.2051	0.1093	0.0973	0.1195	0.039	0.1993	0.1983	0.2038	0.2297	0.2072	0.1977	0.1504	0.1794	0.149	0.0447	0.0691	0.2041	0.1977	0.0438	0.1971	0.1889	0.2744	0.2213	0.0413	0.2225	0.0389	0.0406	0.1883	0.2402	0.1863	0.1866
Arabinose 1E6	Rep C	Plate01	0.1846	0.1869	0.1444	0.1808	0.1809	0.1895	0.1723	0.1935	0.1855	0.1976	0.1245	0.1945	0.1318	0.1943	0.1863	0.1919	0.1871	0.1881	0.1718	0.1901	0.1775	0.1881	0.1859	0.2061	0.1973	0.1787	0.1879	0.1706	0.1923	0.1082	0.1817	0.119	0.1727	0.1807	0.1877	0.1781	0.179	0.133	0.2452	0.1473	0.072	0.1777	0.1142	0.175	0.1042	0.1577	0.1913
Arabinose 1E6	Rep C	Plate02	0.1767	0.1859	0.0398	0.1027	0.1327	0.1409	0.1932	0.164	0.1961	0.0428	0.1887	0.2236	0.2074	0.1547	0.1866	0.2229	0.1715	0.0674	0.165	0.1818	0.2014	0.1901	0.2048	0.2145	0.193	0.1886	0.202	0.1881	0.0459	0.0534	0.1559	0.1759	0.1357	0.2063	0.1988	0.1885	0.0388	0.1791	0.0427	0.1857	0.1568	0.1785	0.0584	0.0554	0.2102	0.2258	0.2113
Arabinose 1E6	Rep C	Plate03	0.1837	0.199	0.1936	0.1706	0.1692	0.2151	0.1574	0.1897	0.1793	0.1826	0.1619	0.0592	0.0609	0.1957	0.1984	0.1202	0.0866	0.1112	0.1887	0.211	0.0391	0.2032	0.2073	0.2221	0.2023	0.19	0.2074	0.2344	0.1879	0.1845	0.2306	0.1679	0.0518	0.1846	0.1734	0.0831	0.1464	0.0421	0.1513	0.0869	0.0398	0.1312	0.1972	0.0934	0.0659	0.1931	0.2134
Arabinose 1E6	Rep C	Plate04	0.2209	0.2403	0.1885	0.193	0.0786	0.2012	0.0443	0.1377	0.0542	0.2072	0.0438	0.0641	0.1373	0.1653	0.1056	0.1941	0.2111	0.1191	0.1026	0.1317	0.0391	0.1948	0.2355	0.2365	0.2432	0.2387	0.2094	0.1395	0.1895	0.1763	0.0574	0.0739	0.2158	0.2134	0.0454	0.223	0.2003	0.242	0.2164	0.0413	0.2138	0.0391	0.0442	0.1887	0.1993	0.1729	0.2444
Arabinose 1E7	Rep A	Plate01	0.1459	0.1467	0.1422	0.148	0.14	0.1323	0.1394	0.1466	0.1424	0.1585	0.1409	0.1566	0.1315	0.1373	0.1465	0.1559	0.1472	0.1408	0.1435	0.1369	0.1467	0.1414	0.147	0.1399	0.1437	0.1359	0.1373	0.1372	0.1371	0.1418	0.1372	0.098	0.1386	0.1498	0.1447	0.1469	0.1372	0.1369	0.1923	0.135	0.0445	0.1572	0.1287	0.1409	0.1236	0.1435	0.1432
Arabinose 1E7	Rep A	Plate02	0.1459	0.1552	0.0756	0.1113	0.1444	0.1741	0.1367	0.1809	0.1539	0.0465	0.1545	0.1498	0.1413	0.1297	0.1838	0.139	0.1535	0.051	0.1602	0.1489	0.1461	0.262	0.1356	0.1324	0.1467	0.1428	0.1438	0.2058	0.0849	0.0679	0.1392	0.142	0.1542	0.1328	0.1719	0.1431	0.0391	0.1314	0.0433	0.153	0.157	0.1358	0.0695	0.0481	0.1392	0.1512	0.1385
Arabinose 1E7	Rep A	Plate03	0.1516	0.1425	0.122	0.1377	0.1692	0.1458	0.143	0.1476	0.1545	0.1345	0.1344	0.0627	0.0526	0.1401	0.1465	0.1493	0.1113	0.1354	0.142	0.1455	0.0402	0.1399	0.1381	0.1384	0.1545	0.1496	0.1422	0.1604	0.1487	0.1467	0.1528	0.1413	0.0543	0.1363	0.1481	0.1196	0.1536	0.0524	0.1268	0.1005	0.042	0.1536	0.1289	0.0618	0.0514	0.1296	0.1312
Arabinose 1E7	Rep A	Plate04	0.1215	0.1345	0.1275	0.1308	0.1167	0.1512	0.0469	0.1333	0.0469	0.1641	0.0507	0.0565	0.1318	0.147	0.1364	0.1311	0.129	0.1272	0.1398	0.1335	0.0423	0.1261	0.1311	0.1269	0.1449	0.136	0.1275	0.2571	0.1301	0.1327	0.0468	0.1166	0.1588	0.1429	0.0559	0.1304	0.0974	0.1589	0.1353	0.0531	0.1374	0.0402	0.0467	0.1347	0.1266	0.136	0.1326
Arabinose 1E7	Rep B	Plate01	0.1406	0.1478	0.1256	0.1426	0.145	0.1423	0.1476	0.1444	0.1449	0.1437	0.13	0.152	0.1228	0.1443	0.1573	0.1406	0.1381	0.1358	0.1409	0.1404	0.1399	0.1428	0.1464	0.1318	0.1426	0.1412	0.1379	0.1426	0.1489	0.1382	0.1361	0.0969	0.1388	0.1358	0.1411	0.1344	0.1466	0.1324	0.198	0.1371	0.0447	0.1376	0.1295	0.1273	0.1422	0.15	0.1404
Arabinose 1E7	Rep B	Plate02	0.1522	0.1562	0.0712	0.1346	0.1668	0.1649	0.1474	0.196	0.1467	0.0494	0.1609	0.1531	0.1426	0.1394	0.1845	0.1455	0.1634	0.0502	0.1713	0.1597	0.1357	0.263	0.1621	0.1497	0.1466	0.1481	0.1478	0.2071	0.0976	0.0709	0.1565	0.1403	0.15	0.1482	0.1669	0.1616	0.0475	0.1474	0.0434	0.1431	0.1721	0.1405	0.0677	0.048	0.1482	0.1514	0.1368
Arabinose 1E7	Rep B	Plate03	0.1452	0.1438	0.1219	0.1409	0.1576	0.1383	0.1337	0.1358	0.1362	0.1456	0.1283	0.0624	0.0633	0.1401	0.1413	0.1391	0.161	0.1468	0.1313	0.1442	0.04	0.1359	0.1391	0.1359	0.1369	0.134	0.1246	0.1519	0.1288	0.1286	0.1574	0.1382	0.0541	0.1322	0.1395	0.1129	0.1577	0.0487	0.1341	0.1008	0.0404	0.155	0.134	0.07	0.0595	0.1267	0.1477
Arabinose 1E7	Rep B	Plate04	0.1302	0.1428	0.1424	0.1457	0.1274	0.1443	0.0516	0.1575	0.0511	0.1884	0.0497	0.0681	0.1479	0.1662	0.1391	0.1402	0.1323	0.1371	0.1584	0.1261	0.0462	0.1334	0.1348	0.1375	0.1453	0.1473	0.1385	0.3226	0.135	0.1488	0.0454	0.0995	0.1769	0.1351	0.0558	0.1311	0.1002	0.1782	0.1378	0.0483	0.1397	0.0457	0.0426	0.1331	0.1333	0.1307	0.1337
Arabinose 1E7	Rep C	Plate01	0.1409	0.1394	0.1278	0.1428	0.1418	0.1377	0.136	0.1405	0.1482	0.154	0.1397	0.1428	0.1355	0.1362	0.1463	0.1427	0.141	0.1388	0.1358	0.1384	0.1425	0.1418	0.1474	0.144	0.1465	0.1459	0.1425	0.1485	0.1365	0.1374	0.1469	0.1001	0.1381	0.1528	0.1387	0.1508	0.1359	0.1455	0.193	0.1399	0.0462	0.1408	0.1324	0.1399	0.1383	0.1418	0.1365
Arabinose 1E7	Rep C	Plate02	0.144	0.1388	0.0726	0.1066	0.1546	0.1652	0.1384	0.1791	0.1434	0.0488	0.1544	0.1463	0.1528	0.1289	0.1845	0.1511	0.1537	0.0529	0.1731	0.1503	0.1378	0.258	0.142	0.1443	0.1405	0.1451	0.1422	0.1901	0.0809	0.0642	0.1365	0.1328	0.1418	0.1493	0.1342	0.1412	0.0408	0.1389	0.0432	0.1491	0.1605	0.1602	0.0649	0.0485	0.1607	0.1613	0.1435
Arabinose 1E7	Rep C	Plate03	0.1421	0.1342	0.1229	0.1444	0.16	0.1387	0.136	0.1334	0.1417	0.1444	0.1301	0.0624	0.0703	0.1335	0.1501	0.1574	0.1735	0.1357	0.1393	0.136	0.0413	0.1367	0.1404	0.1433	0.1463	0.1363	0.1223	0.1449	0.1373	0.1311	0.1458	0.1393	0.0547	0.1406	0.1477	0.1096	0.1563	0.0528	0.1223	0.0965	0.0411	0.1611	0.131	0.0608	0.056	0.1293	0.1358
Arabinose 1E7	Rep C	Plate04	0.1368	0.1372	0.1256	0.1423	0.1331	0.1362	0.048	0.1352	0.0464	0.1701	0.0501	0.0518	0.1462	0.1517	0.1262	0.1315	0.1297	0.1348	0.1389	0.127	0.0449	0.1308	0.1374	0.1371	0.1361	0.1328	0.1361	0.2468	0.1242	0.1373	0.0461	0.0868	0.1597	0.1424	0.0546	0.1329	0.0996	0.1598	0.1384	0.0492	0.1296	0.0398	0.0425	0.1287	0.1295	0.1343	0.1364
Background	Rep A	Plate01	0.0404	0.0405	0.0404	0.0405	0.0407	0.0406	0.0404	0.0404	0.0407	0.0402	0.0404	0.0402	0.0489	0.0431	0.0402	0.04	0.0419	0.0433	0.0404	0.04	0.0403	0.0404	0.0402	0.0401	0.0406	0.0428	0.0406	0.0406	0.0405	0.0482	0.0407	0.0444	0.0404	0.0407	0.0403	0.0404	0.0406	0.0406	0.0405	0.0486	0.0411	0.0404	0.0402	0.0403	0.0402	0.0401	0.0432
Background	Rep A	Plate02	0.0406	0.0405	0.0405	0.0408	0.0409	0.0406	0.0403	0.0419	0.0405	0.0421	0.0401	0.0406	0.0562	0.0408	0.0407	0.0531	0.0401	0.0712	0.0408	0.0808	0.0404	0.0418	0.0404	0.0403	0.0407	0.0405	0.0417	0.0466	0.0409	0.0521	0.0443	0.0412	0.0411	0.0405	0.0406	0.0407	0.0409	0.0404	0.0429	0.0411	0.0406	0.0403	0.0408	0.0422	0.0427	0.0401	0.0402
Background	Rep A	Plate03	0.0404	0.0405	0.0406	0.0409	0.041	0.0474	0.0406	0.0406	0.0487	0.0441	0.0406	0.0408	0.0816	0.0404	0.0407	0.0402	0.0408	0.0406	0.0408	0.0402	0.0414	0.0552	0.0403	0.0405	0.0403	0.0406	0.0407	0.0405	0.0412	0.0561	0.0615	0.0407	0.0403	0.0403	0.0403	0.0407	0.041	0.0433	0.0406	0.0407	0.041	0.041	0.0407	0.0405	0.0649	0.0404	0.0408
Background	Rep A	Plate04	0.0406	0.0407	0.0459	0.0406	0.041	0.0405	0.0411	0.0409	0.0429	0.0495	0.0405	0.0734	0.0411	0.0422	0.0412	0.0404	0.0406	0.0428	0.0407	0.0404	0.0409	0.0409	0.0406	0.0403	0.0411	0.0407	0.041	0.0513	0.0408	0.0407	0.041	0.0409	0.0406	0.0404	0.0407	0.0408	0.0406	0.041	0.0405	0.0595	0.0406	0.0406	0.042	0.0412	0.0439	0.0406	0.0409
Background	Rep B	Plate01	0.0426	0.0403	0.0403	0.0407	0.0406	0.053	0.0401	0.0404	0.0403	0.0469	0.0406	0.0402	0.0545	0.0403	0.0404	0.0399	0.0402	0.0403	0.0403	0.04	0.0402	0.0415	0.0401	0.0404	0.0405	0.0404	0.0411	0.0407	0.0406	0.0408	0.0407	0.0456	0.0402	0.0405	0.0402	0.0404	0.0405	0.0406	0.0405	0.0678	0.041	0.0403	0.0406	0.0401	0.0403	0.0403	0.0402
Background	Rep B	Plate02	0.0407	0.0406	0.0408	0.0425	0.0462	0.0419	0.0404	0.0422	0.0411	0.0416	0.0402	0.0649	0.0405	0.0407	0.041	0.0567	0.0401	0.0911	0.0402	0.1066	0.0403	0.0486	0.0407	0.0409	0.041	0.0414	0.0408	0.0446	0.0408	0.0425	0.0409	0.0405	0.0412	0.0405	0.0406	0.0576	0.0409	0.0405	0.0508	0.042	0.0407	0.0404	0.0404	0.0415	0.0404	0.0532	0.0404
Background	Rep B	Plate03	0.0405	0.0411	0.0406	0.0411	0.041	0.0407	0.0532	0.0609	0.0559	0.0671	0.0408	0.0407	0.0726	0.0407	0.041	0.0403	0.0407	0.0406	0.0612	0.0401	0.041	0.0406	0.0403	0.0402	0.0406	0.0405	0.0416	0.0408	0.0407	0.0404	0.0663	0.0774	0.0407	0.041	0.0408	0.0413	0.0413	0.0664	0.0536	0.041	0.0412	0.0409	0.0406	0.0407	0.0837	0.0404	0.0405
Background	Rep B	Plate04	0.0701	0.0404	0.0407	0.0407	0.0411	0.041	0.0408	0.063	0.0426	0.0411	0.0405	0.077	0.041	0.0407	0.0413	0.0404	0.0404	0.042	0.0408	0.0406	0.0411	0.0449	0.0406	0.0404	0.0406	0.0405	0.041	0.0535	0.041	0.0409	0.0409	0.041	0.0406	0.0405	0.0403	0.0786	0.0408	0.0413	0.0404	0.0573	0.043	0.0435	0.0438	0.0405	0.0442	0.0409	0.0428
Background	Rep C	Plate01	0.0409	0.0463	0.0415	0.063	0.0406	0.0407	0.0406	0.0405	0.0407	0.0404	0.0422	0.0404	0.0412	0.0405	0.0608	0.0403	0.0405	0.0553	0.0405	0.0403	0.0406	0.0405	0.0405	0.0406	0.0406	0.0428	0.0407	0.0407	0.0407	0.0411	0.0407	0.0426	0.0411	0.0407	0.0405	0.0406	0.041	0.0408	0.0406	0.0601	0.0414	0.0405	0.0406	0.0402	0.0404	0.0404	0.0404
Background	Rep C	Plate02	0.0405	0.0407	0.0406	0.0409	0.0423	0.0441	0.0404	0.0428	0.0405	0.0418	0.0408	0.0406	0.0404	0.041	0.0408	0.043	0.0542	0.0806	0.0407	0.0863	0.0403	0.0447	0.0504	0.0404	0.0407	0.0404	0.0644	0.0457	0.0408	0.0429	0.0413	0.0837	0.0411	0.0409	0.0408	0.0407	0.0605	0.0408	0.0491	0.0418	0.0409	0.0403	0.0407	0.0415	0.0402	0.0403	0.0404
Background	Rep C	Plate03	0.0405	0.0416	0.0417	0.0413	0.0411	0.0405	0.0408	0.041	0.0404	0.0403	0.0404	0.0405	0.0717	0.0445	0.0408	0.0454	0.0408	0.0407	0.0407	0.0404	0.0411	0.0406	0.0403	0.0403	0.0407	0.0408	0.0409	0.0407	0.0439	0.0404	0.0405	0.0419	0.0649	0.0703	0.0456	0.0407	0.0412	0.0462	0.0409	0.0732	0.041	0.0406	0.0412	0.0406	0.0868	0.0426	0.0403
Background	Rep C	Plate04	0.0407	0.0407	0.041	0.0409	0.0413	0.0408	0.0411	0.0413	0.0436	0.0558	0.0408	0.0979	0.0412	0.0417	0.0416	0.0405	0.0404	0.0416	0.041	0.0577	0.0412	0.0411	0.0405	0.0404	0.0787	0.0408	0.0411	0.0532	0.041	0.0411	0.041	0.074	0.0412	0.0412	0.0404	0.0411	0.0408	0.0412	0.07	0.0528	0.0407	0.0407	0.0415	0.0405	0.0421	0.0407	0.0403
Wild-Type Control	Rep A	Plate01	0.2331	0.2438	0.214	0.2419	0.2553	0.257	0.2366	0.2515	0.2536	0.2488	0.1807	0.2444	0.1836	0.2599	0.2334	0.2424	0.2435	0.2397	0.2457	0.2417	0.2494	0.2313	0.246	0.2408	0.2158	0.2353	0.2384	0.2212	0.2477	0.145	0.2263	0.1942	0.244	0.2352	0.2473	0.2443	0.2439	0.2217	0.1688	0.2273	0.0462	0.2482	0.1359	0.226	0.2288	0.2244	0.245
Wild-Type Control	Rep A	Plate02	0.2286	0.2447	0.0411	0.1631	0.2224	0.1585	0.2621	0.1719	0.2569	0.0421	0.2557	0.2296	0.2389	0.2139	0.2979	0.2483	0.2905	0.0574	0.2248	0.2543	0.2297	0.3175	0.2506	0.242	0.244	0.2373	0.2291	0.1296	0.1122	0.141	0.1729	0.2452	0.1794	0.2295	0.2594	0.232	0.04	0.2262	0.0476	0.2461	0.1665	0.2593	0.0429	0.0525	0.2332	0.2784	0.2348
Wild-Type Control	Rep A	Plate03	0.2554	0.2372	0.2284	0.2378	0.2006	0.2419	0.2209	0.2544	0.2543	0.2376	0.2145	0.0553	0.0546	0.2485	0.2665	0.2132	0.1443	0.23	0.2454	0.2411	0.0393	0.2849	0.2484	0.2532	0.2365	0.2345	0.2085	0.2904	0.2437	0.2338	0.2187	0.2231	0.0516	0.2412	0.2304	0.2102	0.1666	0.044	0.1942	0.1116	0.0407	0.197	0.2476	0.1223	0.0546	0.2302	0.246
Wild-Type Control	Rep A	Plate04	0.2524	0.2529	0.2208	0.2043	0.1279	0.2127	0.0465	0.2045	0.0471	0.2032	0.056	0.0577	0.1732	0.1804	0.1294	0.246	0.2489	0.1541	0.1511	0.2011	0.0392	0.2504	0.2537	0.2478	0.2389	0.2398	0.2	0.322	0.2266	0.1772	0.0455	0.1331	0.2464	0.2317	0.0508	0.236	0.1567	0.1593	0.2436	0.0519	0.2427	0.0414	0.0418	0.2443	0.2477	0.2209	0.2475
Wild-Type Control	Rep B	Plate01	0.2441	0.2459	0.1999	0.2433	0.2366	0.2554	0.2419	0.2522	0.2427	0.239	0.1686	0.2399	0.196	0.2388	0.2265	0.2315	0.2366	0.234	0.2381	0.2238	0.2354	0.2272	0.2348	0.2422	0.2363	0.2291	0.238	0.2227	0.251	0.1316	0.2173	0.2049	0.2274	0.2341	0.2503	0.2418	0.2511	0.2095	0.1829	0.2368	0.0448	0.2338	0.1482	0.2227	0.2139	0.2132	0.2366
Wild-Type Control	Rep B	Plate02	0.2509	0.2489	0.0412	0.1388	0.2108	0.1204	0.2497	0.1699	0.262	0.0431	0.2488	0.2172	0.2312	0.2063	0.2993	0.2541	0.287	0.0456	0.2218	0.2741	0.2161	0.3129	0.2441	0.2461	0.2335	0.2328	0.2451	0.1312	0.1001	0.1569	0.1956	0.2596	0.1806	0.2438	0.2715	0.2339	0.0389	0.2268	0.0463	0.248	0.1666	0.2578	0.0444	0.0527	0.2347	0.2785	0.2418
Wild-Type Control	Rep B	Plate03	0.2571	0.2534	0.2312	0.2498	0.2203	0.2408	0.2011	0.2588	0.2653	0.2422	0.2327	0.0542	0.0503	0.2557	0.2629	0.2192	0.1493	0.231	0.244	0.257	0.0392	0.2716	0.255	0.2527	0.2492	0.2333	0.2079	0.2782	0.2535	0.2387	0.2212	0.2331	0.0509	0.2323	0.2309	0.2033	0.1697	0.0537	0.1872	0.114	0.0406	0.2014	0.2495	0.1181	0.0598	0.2225	0.2545
Wild-Type Control	Rep B	Plate04	0.2438	0.2385	0.2142	0.2037	0.1304	0.2087	0.052	0.2181	0.0479	0.197	0.0551	0.0564	0.1617	0.1887	0.1294	0.2493	0.2535	0.1694	0.169	0.2092	0.0406	0.2545	0.256	0.2499	0.2343	0.2375	0.1987	0.3045	0.2157	0.1784	0.045	0.1311	0.2361	0.2258	0.0504	0.2287	0.1534	0.1596	0.2402	0.0498	0.2373	0.0415	0.0484	0.2274	0.2539	0.2299	0.2394
Wild-Type Control	Rep C	Plate01	0.2626	0.2633	0.2172	0.2473	0.266	0.2827	0.2688	0.2711	0.2625	0.2772	0.1824	0.2612	0.2376	0.265	0.2496	0.2584	0.256	0.2528	0.2506	0.2581	0.2612	0.2396	0.253	0.244	0.2336	0.2394	0.2508	0.2303	0.2677	0.1415	0.2323	0.2117	0.2281	0.2518	0.2466	0.2377	0.25	0.2391	0.1757	0.2743	0.045	0.2529	0.142	0.2281	0.221	0.212	0.236
Wild-Type Control	Rep C	Plate02	0.2373	0.2394	0.0412	0.1679	0.2126	0.1064	0.2539	0.1648	0.2625	0.0426	0.259	0.2312	0.2522	0.2239	0.3026	0.2555	0.2847	0.0613	0.2145	0.2607	0.2363	0.3176	0.2605	0.2521	0.239	0.223	0.2185	0.1381	0.117	0.1513	0.1781	0.2388	0.1834	0.2263	0.2603	0.2371	0.0381	0.2349	0.0433	0.2573	0.1699	0.2647	0.0429	0.0516	0.2254	0.2751	0.2409
Wild-Type Control	Rep C	Plate03	0.2453	0.2637	0.2205	0.2436	0.1971	0.2452	0.191	0.288	0.2402	0.2407	0.221	0.0553	0.0533	0.237	0.2517	0.2068	0.1499	0.2283	0.2439	0.2485	0.0399	0.271	0.2527	0.2521	0.2406	0.2468	0.2078	0.2727	0.2437	0.2391	0.2298	0.2292	0.0527	0.2361	0.2236	0.1986	0.1658	0.0442	0.1868	0.1176	0.0405	0.1936	0.2536	0.1244	0.0592	0.2502	0.2607
Wild-Type Control	Rep C	Plate04	0.2446	0.2457	0.2139	0.1985	0.1285	0.2097	0.0487	0.2117	0.0454	0.2021	0.0549	0.0548	0.1543	0.1853	0.1318	0.2332	0.2371	0.159	0.1696	0.1886	0.0394	0.2381	0.2436	0.236	0.2152	0.2165	0.2027	0.21	0.2242	0.1763	0.0437	0.127	0.2399	0.2425	0.054	0.237	0.1552	0.1543	0.2386	0.0638	0.2197	0.0411	0.0418	0.2491	0.2552	0.2243	0.2408
[truncated: 337 more columns]
