# Supplementary material for: Low-cost anti-mycobacterial drug discovery using engineered E. coli
Source: Nat Commun. 2022 Jul 7;13:3905. doi: 10.1038/s41467-022-31570-3 (PMC9262897; doi:10.1038/s41467-022-31570-3)
Supplement: Supplementary file 4 — Source Data [file 41467_2022_31570_MOESM4_ESM.zip › Source data/Fig 2/TESEC Alr Screen DF 96.csv]

Treatment	Replicate	Plate	A01	A02	A03	A04	A05	A06	A07	A08	A09	A10	A11	A12	B01	B02	B03	B04	B05	B06	B07	B08	B09	B10	B11	B12	C01	C02	C03	C04	C05	C06	C07	C08	C09	C10	C11	C12	D01	D02	D03	D04	D05	D06	D07	D08	D09	D10	D11
Low arabinose	Rep A	Plate01	0.4644	0.4371	0.413	0.4016	0.3912	0.4039	0.3845	0.395	0.3932	0.4013	0.3959	0.394	0.446	0.4055	0.398	0.3944	0.3942	0.3977	0.4123	0.4048	0.332	0.405	0.4017	0.398	0.431	0.4222	0.3951	0.4001	0.3927	0.2878	0.4032	0.405	0.4052	0.4056	0.3972	0.401	0.4243	0.0519	0.4113	0.4125	0.4198	0.4132	0.1294	0.3805	0.4184	0.2283	0.0593
Low arabinose	Rep A	Plate02	0.3704	0.3707	0.3895	0.385	0.3923	0.4002	0.4052	0.4104	0.4085	0.4086	0.4116	0.4104	0.3764	0.3941	0.3857	0.4005	0.3198	0.3883	0.4164	0.3146	0.4172	0.426	0.4136	0.413	0.3924	0.3984	0.4013	0.4111	0.4074	0.3989	0.4172	0.444	0.4149	0.416	0.415	0.4097	0.4094	0.4089	0.4047	0.052	0.423	0.4304	0.4297	0.426	0.4275	0.4252	0.4277
Low arabinose	Rep A	Plate03	0.3972	0.3968	0.396	0.4005	0.4029	0.4105	0.4102	0.4068	0.0457	0.4055	0.0473	0.4024	0.4006	0.4027	0.4046	0.3978	0.4134	0.3724	0.4092	0.4206	0.4023	0.4081	0.4055	0.4008	0.4039	0.4081	0.4082	0.4019	0.401	0.0463	0.4095	0.4158	0.4025	0.4107	0.4029	0.3997	0.4162	0.4151	0.4146	0.0686	0.34	0.4088	0.4206	0.4163	0.4189	0.4141	0.4397
Low arabinose	Rep A	Plate04	0.3869	0.3821	0.4045	0.404	0.3861	0.3874	0.3919	0.4166	0.3923	0.3909	0.3907	0.3953	0.3926	0.3876	0.3976	0.3994	0.4064	0.3076	0.4442	0.4526	0.4054	0.371	0.3787	0.4011	0.4003	0.3979	0.4016	0.4039	0.4023	0.3934	0.4032	0.0769	0.4062	0.4091	0.4107	0.4033	0.4142	0.4106	0.3916	0.4075	0.4162	0.4043	0.4225	0.4077	0.4256	0.4276	0.4336
Low arabinose	Rep A	Plate05	0.3776	0.0723	0.3847	0.3729	0.3851	0.3594	0.3935	0.14	0.4229	0.3997	0.3905	0.3882	0.3831	0.3944	0.3864	0.1535	0.4109	0.3942	0.3959	0.3965	0.2052	0.396	0.4003	0.3932	0.3906	0.3918	0.3895	0.3916	0.3868	0.3855	0.4017	0.195	0.4049	0.3987	0.4006	0.3933	0.404	0.4034	0.3996	0.4059	0.4062	0.351	0.3374	0.4097	0.4068	0.4132	0.4026
Low arabinose	Rep A	Plate06	0.3933	0.3812	0.3972	0.3484	0.135	0.4126	0.4066	0.3994	0.0608	0.3936	0.4121	0.3944	0.3945	0.344	0.3917	0.3956	0.3921	0.4013	0.405	0.401	0.4012	0.3845	0.4092	0.3946	0.3981	0.0551	0.4103	0.3943	0.3981	0.7217	0.4003	0.4078	0.4	0.4004	0.3978	0.3955	0.4077	0.0543	0.4112	0.4317	0.416	0.4224	0.4106	0.4086	0.0569	0.4117	0.3792
Low arabinose	Rep A	Plate07	0.3835	0.3838	0.0476	0.3926	0.3969	0.2284	0.0474	0.0558	0.4004	0.0455	0.3904	0.3293	0.3866	0.3934	0.0496	0.3882	0.3928	0.407	0.379	0.2768	0.3462	0.4023	0.3915	0.3281	0.396	0.3948	0.4022	0.3945	0.3988	0.3982	0.3104	0.4057	0.382	0.4058	0.3978	0.3318	0.4049	0.4004	0.4063	0.408	0.4065	0.4102	0.4091	0.4315	0.4298	0.0453	0.4264
Low arabinose	Rep A	Plate08	0.3807	0.3701	0.3913	0.3853	0.3844	0.3913	0.3918	0.414	0.3842	0.1945	0.4034	0.3933	0.3632	0.3743	0.4034	0.1162	0.3905	0.3909	0.3886	0.4	0.3978	0.4097	0.3918	0.3849	0.3605	0.3837	0.3926	0.3868	0.3965	0.4001	0.4201	0.4111	0.3987	0.4036	0.4007	0.3837	0.3714	0.4018	0.0582	0.4006	0.2911	0.3364	0.4112	0.4127	0.4163	0.4111	0.4077
Low arabinose	Rep A	Plate09	0.3948	0.3864	0.3947	0.3902	0.3909	0.3946	0.0573	0.3958	0.4209	0.3919	0.0546	0.3929	0.3898	0.4063	0.39	0.4	0.3964	0.3944	0.3996	0.4026	0.3924	0.3965	0.4123	0.3873	0.3968	0.4182	0.3952	0.3961	0.3842	0.4075	0.3792	0.4	0.3792	0.3972	0.3936	0.3966	0.4068	0.3881	0.4109	0.4089	0.0861	0.413	0.4217	0.4137	0.381	0.4116	0.392
Low arabinose	Rep A	Plate10	0.3885	0.3793	0.3859	0.3905	0.3993	0.0694	0.3945	0.3831	0.4236	0.3498	0.3542	0.3713	0.3836	0.4082	0.3802	0.3901	0.3945	0.3995	0.3219	0.3936	0.389	0.3708	0.3455	0.3721	0.3827	0.3864	0.3976	0.3944	0.2781	0.2917	0.3976	0.4277	0.3758	0.3644	0.3596	0.3696	0.3945	0.3996	0.4096	0.0535	0.3911	0.3901	0.0502	0.4395	0.4077	0.3886	0.3827
Low arabinose	Rep A	Plate11	0.3822	0.376	0.3832	0.3823	0.3175	0.1123	0.39	0.3928	0.0543	0.3818	0.0531	0.3894	0.3817	0.0705	0.391	0.3913	0.3524	0.3927	0.378	0.3883	0.3958	0.0466	0.3894	0.3866	0.3832	0.3837	0.3889	0.4106	0.3941	0.3968	0.3934	0.3935	0.3941	0.3862	0.3941	0.3862	0.3923	0.3932	0.0455	0.4049	0.0658	0.3926	0.4335	0.4048	0.2262	0.4001	0.4027
Low arabinose	Rep A	Plate12	0.3808	0.3924	0.3789	0.3864	0.3855	0.386	0.0687	0.3808	0.3961	0.0493	0.3882	0.3877	0.3842	0.3863	0.3939	0.3889	0.3812	0.392	0.3963	0.1396	0.3021	0.3902	0.3794	0.3892	0.3867	0.3873	0.3889	0.3987	0.3936	0.3896	0.0518	0.3903	0.375	0.387	0.3873	0.3885	0.4007	0.3976	0.391	0.4014	0.3901	0.4154	0.4248	0.3962	0.4144	0.404	0.4013
Low arabinose	Rep A	Plate13	0.3894	0.3839	0.3707	0.1866	0.0593	0.3916	0.3872	0.3812	0.3763	0.4045	0.4116	0.3897	0.3922	0.3968	0.3952	0.3897	0.3892	0.4083	0.3681	0.3921	0.386	0.3772	0.3827	0.3884	0.3979	0.3938	0.3973	0.3889	0.3943	0.3901	0.3968	0.392	0.2775	0.3692	0.39	0.389	0.4065	0.0627	0.3713	0.3611	0.3643	0.4122	0.4008	0.464	0.0454	0.4131	0.2782
Low arabinose	Rep A	Plate14	0.4247	0.412	0.4128	0.4177	0.4116	0.0938	0.3978	0.4094	0.4002	0.4088	0.4091	0.4045	0.4144	0.3977	0.3581	0.4165	0.4115	0.416	0.0812	0.409	0.3496	0.4045	0.3753	0.402	0.4217	0.4183	0.4171	0.111	0.4134	0.4239	0.4153	0.4135	0.0517	0.4067	0.4033	0.4049	0.4315	0.421	0.3758	0.4321	0.3467	0.4277	0.4262	0.3453	0.4291	0.4219	0.4304
Low arabinose	Rep A	Plate15	0.4104	0.4064	0.4038	0.0616	0.4033	0.0569	0.1294	0.3989	0.3982	0.0551	0.4157	0.3968	0.4114	0.409	0.3596	0.0641	0.4282	0.409	0.403	0.4095	0.3992	0.3991	0.0641	0.3951	0.4161	0.4122	0.4171	0.0463	0.411	0.3138	0.4104	0.4041	0.4158	0.4076	0.3985	0.3993	0.4233	0.3988	0.4248	0.3914	0.412	0.048	0.0609	0.4203	0.4174	0.3173	0.3802
Low arabinose	Rep A	Plate16	0.3859	0.3923	0.3952	0.4076	0.3858	0.3763	0.0968	0.0656	0.0539	0.3844	0.387	0.3911	0.39	0.386	0.0695	0.394	0.0508	0.3867	0.3943	0.0582	0.3761	0.3918	0.4058	0.3931	0.3988	0.4069	0.3913	0.3554	0.1217	0.0521	0.1813	0.4	0.3993	0.4151	0.3865	0.3961	0.412	0.0811	0.4072	0.373	0.4085	0.4008	0.058	0.4264	0.4114	0.4169	0.4092
Low arabinose	Rep B	Plate01	0.3976	0.4051	0.398	0.4012	0.3999	0.4116	0.3852	0.403	0.4024	0.4037	0.4071	0.4114	0.3974	0.4023	0.403	0.4032	0.4028	0.4045	0.417	0.4069	0.3821	0.4055	0.4019	0.4028	0.4035	0.4291	0.4051	0.4104	0.3978	0.3067	0.4078	0.4068	0.4088	0.4082	0.4045	0.4088	0.4165	0.0582	0.4184	0.4192	0.421	0.4188	0.116	0.431	0.4223	0.3069	0.057
Low arabinose	Rep B	Plate02	0.4054	0.4012	0.4039	0.4046	0.4057	0.4058	0.4076	0.4084	0.4087	0.4116	0.409	0.4137	0.4072	0.4003	0.4002	0.4149	0.3362	0.3952	0.4052	0.2464	0.4156	0.42	0.4157	0.4126	0.4147	0.4123	0.3946	0.413	0.4124	0.4019	0.4154	0.426	0.4108	0.4201	0.4166	0.4155	0.4251	0.4239	0.4156	0.0528	0.4286	0.4356	0.4307	0.4295	0.4292	0.4297	0.4352
Low arabinose	Rep B	Plate03	0.4124	0.4091	0.4124	0.4101	0.4145	0.4179	0.4211	0.4074	0.0551	0.4112	0.0514	0.4184	0.4144	0.4151	0.4164	0.4169	0.4192	0.3708	0.4202	0.4308	0.4179	0.4186	0.4023	0.417	0.4147	0.4168	0.4169	0.4189	0.4187	0.0513	0.4214	0.4205	0.421	0.42	0.4148	0.4181	0.4235	0.4281	0.4296	0.0711	0.3887	0.421	0.4348	0.4296	0.4325	0.4324	0.4309
Low arabinose	Rep B	Plate04	0.4086	0.4071	0.4084	0.4157	0.4087	0.4094	0.4129	0.4315	0.412	0.4099	0.41	0.4098	0.4084	0.4082	0.4093	0.4043	0.4117	0.2484	0.4428	0.4535	0.4129	0.3812	0.384	0.4072	0.4121	0.4115	0.4129	0.4133	0.4103	0.4032	0.4117	0.0762	0.4094	0.414	0.4125	0.4092	0.4216	0.425	0.3778	0.4182	0.4341	0.4152	0.431	0.413	0.4297	0.4286	0.4282
Low arabinose	Rep B	Plate05	0.4102	0.0721	0.4096	0.4048	0.4137	0.4012	0.4209	0.228	0.4368	0.4201	0.4203	0.422	0.4088	0.4206	0.411	0.1673	0.4268	0.4055	0.4151	0.4155	0.3153	0.4119	0.4148	0.4152	0.4119	0.414	0.4108	0.411	0.4005	0.4056	0.4188	0.2496	0.4144	0.4135	0.4155	0.4139	0.4223	0.4232	0.4194	0.4247	0.4257	0.4122	0.3992	0.4311	0.4294	0.4243	0.4189
Low arabinose	Rep B	Plate06	0.399	0.3643	0.405	0.3497	0.2276	0.4074	0.4069	0.4061	0.0745	0.3882	0.4304	0.41	0.399	0.3433	0.4004	0.4022	0.4012	0.4055	0.4076	0.4051	0.4076	0.3892	0.4081	0.408	0.4063	0.0578	0.4136	0.4015	0.4034	0.8033	0.4063	0.4164	0.4074	0.4065	0.4183	0.4085	0.4165	0.0543	0.4129	0.4503	0.4267	0.444	0.4184	0.4195	0.059	0.4278	0.3755
Low arabinose	Rep B	Plate07	0.4161	0.4175	0.046	0.4226	0.4286	0.1857	0.0462	0.0578	0.4255	0.0457	0.4193	0.4193	0.4223	0.4041	0.0503	0.4171	0.4209	0.4277	0.4037	0.3241	0.3544	0.4198	0.4088	0.4168	0.4226	0.4169	0.4212	0.4177	0.4214	0.4194	0.3271	0.4206	0.4009	0.4236	0.4143	0.42	0.4302	0.4224	0.4262	0.4292	0.4297	0.4297	0.4391	0.4374	0.4335	0.2648	0.431
Low arabinose	Rep B	Plate08	0.4036	0.3873	0.43	0.4189	0.42	0.4296	0.4256	0.4411	0.4093	0.2066	0.4484	0.4158	0.4094	0.4088	0.4284	0.068	0.417	0.4119	0.4102	0.4211	0.418	0.4356	0.4143	0.418	0.4108	0.4102	0.4138	0.4063	0.4177	0.4213	0.4226	0.4164	0.4186	0.4167	0.419	0.4148	0.4178	0.4211	0.4041	0.4243	0.3655	0.4131	0.4332	0.4343	0.4319	0.4304	0.4256
Low arabinose	Rep B	Plate09	0.4037	0.392	0.4093	0.4023	0.4057	0.4115	0.066	0.4128	0.4336	0.4109	0.0528	0.4025	0.399	0.4173	0.4029	0.4032	0.4044	0.4094	0.4056	0.4141	0.4043	0.4071	0.4194	0.4007	0.4029	0.4245	0.4027	0.4039	0.3972	0.417	0.3916	0.4105	0.3682	0.4094	0.4048	0.4086	0.4111	0.3767	0.4217	0.4126	0.0797	0.4249	0.4571	0.4245	0.3005	0.4229	0.3946
Low arabinose	Rep B	Plate10	0.4038	0.3897	0.3975	0.4036	0.414	0.1084	0.4072	0.3873	0.431	0.4088	0.411	0.4115	0.4056	0.4234	0.3956	0.4044	0.409	0.4141	0.3459	0.4081	0.4049	0.4126	0.3634	0.4108	0.4119	0.4292	0.4148	0.4025	0.3024	0.3126	0.4134	0.4481	0.3888	0.4184	0.4108	0.4106	0.4191	0.4191	0.4214	0.0545	0.4075	0.4159	0.0535	0.4238	0.428	0.4251	0.4236
Low arabinose	Rep B	Plate11	0.4059	0.4023	0.4052	0.3992	0.3214	0.1437	0.4021	0.4087	0.0577	0.4122	0.0594	0.4115	0.4092	0.0863	0.4102	0.4123	0.3767	0.4117	0.3934	0.4037	0.4163	0.047	0.4181	0.4139	0.412	0.4114	0.4143	0.4278	0.4126	0.4153	0.4136	0.4151	0.4165	0.4187	0.4079	0.4157	0.4202	0.416	0.0454	0.4267	0.0595	0.4129	0.4303	0.424	0.2623	0.4303	0.4207
Low arabinose	Rep B	Plate12	0.4289	0.4456	0.4176	0.4267	0.4226	0.4166	0.0578	0.3968	0.4239	0.0486	0.4183	0.4195	0.4232	0.4144	0.4253	0.4127	0.4019	0.4228	0.4226	0.1798	0.3512	0.4151	0.4019	0.4145	0.4265	0.4192	0.4189	0.4299	0.4192	0.419	0.0509	0.4141	0.3974	0.4074	0.4087	0.4165	0.4267	0.4244	0.4156	0.4271	0.4089	0.3887	0.4176	0.4025	0.4221	0.4315	0.4253
Low arabinose	Rep B	Plate13	0.4073	0.4044	0.357	0.1906	0.0577	0.3874	0.4086	0.3667	0.4091	0.4134	0.124	0.4072	0.4113	0.422	0.4143	0.4008	0.4097	0.4099	0.3719	0.4076	0.4178	0.41	0.4083	0.4093	0.4171	0.4134	0.4103	0.4134	0.4153	0.4213	0.4147	0.4173	0.2543	0.3763	0.409	0.4164	0.4268	0.1538	0.4188	0.4422	0.3862	0.4244	0.4274	0.4501	0.3712	0.431	0.3386
Low arabinose	Rep B	Plate14	0.4186	0.4019	0.416	0.4086	0.395	0.1289	0.4054	0.4111	0.3952	0.4202	0.4161	0.4174	0.4218	0.3913	0.3362	0.4205	0.4155	0.4166	0.0744	0.4164	0.3717	0.414	0.3726	0.4173	0.4322	0.4272	0.4244	0.3154	0.4221	0.4321	0.4212	0.4233	0.0518	0.4223	0.4212	0.4201	0.4403	0.4358	0.3902	0.4369	0.4142	0.4306	0.436	0.3938	0.4363	0.4356	0.4346
Low arabinose	Rep B	Plate15	0.4123	0.4169	0.4134	0.0646	0.4155	0.0546	0.0648	0.4192	0.4196	0.0549	0.4491	0.4162	0.4172	0.4156	0.3542	0.0608	0.4337	0.4114	0.4198	0.4124	0.4191	0.4264	0.0622	0.4155	0.4224	0.4197	0.4238	0.0455	0.4083	0.3267	0.4217	0.4176	0.4267	0.4164	0.4216	0.4193	0.4256	0.3633	0.4266	0.3783	0.4164	0.0507	0.0573	0.4322	0.4303	0.3012	0.4242
Low arabinose	Rep B	Plate16	0.4122	0.4019	0.4093	0.4048	0.4096	0.4025	0.0719	0.0628	0.0535	0.4	0.4074	0.4126	0.4135	0.4132	0.0602	0.4163	0.0502	0.4086	0.4144	0.0566	0.382	0.4088	0.4024	0.4109	0.4228	0.4133	0.4126	0.3616	0.1994	0.2302	0.2865	0.418	0.4192	0.4301	0.4018	0.4138	0.4292	0.2007	0.4272	0.3502	0.4272	0.432	0.0998	0.4511	0.4307	0.4327	0.4246
Low arabinose	Rep C	Plate01	0.423	0.3846	0.4188	0.4207	0.421	0.4315	0.3959	0.4216	0.4241	0.4262	0.4271	0.4274	0.4205	0.4164	0.4206	0.42	0.4206	0.4198	0.4374	0.4286	0.3925	0.421	0.4143	0.42	0.4201	0.4368	0.4181	0.422	0.4054	0.3089	0.4173	0.4172	0.419	0.4218	0.4134	0.4175	0.4352	0.0581	0.4329	0.4317	0.4077	0.4328	0.0902	0.3917	0.4351	0.2092	0.069
Low arabinose	Rep C	Plate02	0.4173	0.4099	0.4471	0.4134	0.4142	0.4181	0.4253	0.4146	0.4182	0.4166	0.4188	0.4197	0.415	0.3945	0.4059	0.4209	0.2794	0.3983	0.4026	0.13	0.4209	0.426	0.4282	0.4167	0.4145	0.4113	0.3915	0.4145	0.4181	0.4037	0.4132	0.4081	0.4108	0.4146	0.4294	0.4124	0.4293	0.424	0.3807	0.0537	0.4298	0.4385	0.434	0.4277	0.4311	0.4268	0.4316
Low arabinose	Rep C	Plate03	0.4172	0.4077	0.4165	0.4028	0.4108	0.4171	0.4226	0.4306	0.063	0.396	0.0609	0.4186	0.4142	0.4166	0.4205	0.4184	0.4228	0.312	0.4221	0.446	0.4201	0.4212	0.342	0.4206	0.4186	0.4165	0.4153	0.4165	0.4172	0.0558	0.4202	0.4234	0.4216	0.4174	0.4096	0.4228	0.4303	0.4295	0.4288	0.0698	0.3492	0.4215	0.4366	0.4326	0.438	0.4355	0.525
Low arabinose	Rep C	Plate04	0.4145	0.4098	0.3812	0.3807	0.4105	0.4141	0.4115	0.4361	0.417	0.4123	0.4155	0.4218	0.4142	0.414	0.413	0.387	0.4069	0.1752	0.4273	0.4433	0.417	0.3743	0.3833	0.4155	0.416	0.4155	0.4164	0.4136	0.411	0.4092	0.4139	0.0757	0.4126	0.4115	0.406	0.4175	0.4272	0.4311	0.3298	0.4054	0.4274	0.3836	0.4235	0.4172	0.4365	0.4362	0.4359
Low arabinose	Rep C	Plate05	0.4173	0.0552	0.4057	0.4105	0.412	0.4015	0.4184	0.2954	0.4267	0.4109	0.4166	0.4125	0.4147	0.4287	0.4098	0.1769	0.4341	0.3891	0.414	0.4121	0.319	0.4097	0.416	0.4115	0.4174	0.411	0.4061	0.4052	0.3897	0.4029	0.4102	0.2289	0.4114	0.4117	0.4148	0.4134	0.4232	0.4184	0.4084	0.4187	0.4256	0.3308	0.3858	0.4261	0.4263	0.4225	0.4065
Low arabinose	Rep C	Plate06	0.4144	0.0604	0.3553	0.4076	0.0537	0.4173	0.4125	0.4146	0.1659	0.4893	0.4556	0.4146	0.4174	0.3414	0.4145	0.4162	0.4021	0.412	0.4172	0.4144	0.4163	0.3967	0.4172	0.4137	0.4209	0.0631	0.4052	0.4145	0.4222	0.8044	0.4136	0.4221	0.4153	0.4171	0.4126	0.4175	0.4226	0.0532	0.3828	0.4874	0.4395	0.5294	0.3998	0.4149	0.0638	0.4337	0.3032
Low arabinose	Rep C	Plate07	0.4299	0.4207	0.0484	0.4107	0.4072	0.258	0.0463	0.0576	0.4135	0.049	0.4164	0.4523	0.4256	0.4062	0.0596	0.3907	0.416	0.4006	0.3646	0.0501	0.3431	0.415	0.4162	0.4187	0.4294	0.4202	0.4216	0.4188	0.4158	0.4163	0.0564	0.4169	0.4025	0.4202	0.4179	0.4162	0.4356	0.4116	0.421	0.4201	0.4274	0.4298	0.4406	0.4228	0.4377	0.1859	0.437
Low arabinose	Rep C	Plate08	0.4097	0.3763	0.3975	0.4083	0.3958	0.4096	0.4088	0.4674	0.3942	0.1839	0.439	0.4166	0.4142	0.4058	0.4134	0.0814	0.4083	0.3878	0.3988	0.4164	0.4089	0.4419	0.4049	0.4174	0.4178	0.4106	0.4126	0.3984	0.413	0.4138	0.4191	0.4041	0.4111	0.4062	0.4108	0.4187	0.4265	0.4226	0.0934	0.4077	0.3301	0.3881	0.4258	0.4219	0.4233	0.4205	0.418
Low arabinose	Rep C	Plate09	0.4102	0.3969	0.048	0.4089	0.4091	0.4134	0.1616	0.4179	0.4312	0.4143	0.05	0.4144	0.4189	0.41	0.4113	0.4103	0.4097	0.4366	0.399	0.4132	0.4064	0.411	0.458	0.4135	0.4218	0.4308	0.4103	0.4089	0.3924	0.4165	0.3866	0.4133	0.3606	0.4121	0.4082	0.4138	0.4285	0.3483	0.4191	0.4008	0.06	0.4263	0.4363	0.4233	0.0531	0.4324	0.3842
Low arabinose	Rep C	Plate10	0.4083	0.3792	0.3951	0.4005	0.4094	0.1602	0.4042	0.451	0.4203	0.4058	0.4166	0.4114	0.4081	0.4246	0.3578	0.4034	0.4038	0.4215	0.3172	0.4024	0.398	0.4118	0.3554	0.4097	0.4172	0.4296	0.4194	0.4014	0.2495	0.305	0.4136	0.4494	0.387	0.4194	0.4128	0.4142	0.4191	0.4038	0.4116	0.0604	0.3928	0.4089	0.0616	0.4642	0.4229	0.4251	0.4221
Low arabinose	Rep C	Plate11	0.4064	0.402	0.4034	0.3854	0.2839	0.1035	0.3922	0.3954	0.0596	0.4112	0.1236	0.4192	0.4079	0.0758	0.408	0.4101	0.369	0.4095	0.3746	0.391	0.412	0.048	0.41	0.4134	0.4178	0.4137	0.415	0.4269	0.4068	0.4112	0.4101	0.408	0.4084	0.4127	0.4066	0.4176	0.4164	0.4143	0.0459	0.4186	0.0598	0.3912	0.4091	0.385	0.0592	0.4219	0.4166
Low arabinose	Rep C	Plate12	0.4155	0.4322	0.4022	0.4106	0.4045	0.411	0.0959	0.3525	0.4083	0.0497	0.4098	0.4119	0.4178	0.3952	0.4239	0.3874	0.3451	0.4079	0.4122	0.1491	0.4013	0.4138	0.3923	0.4103	0.4206	0.4113	0.4154	0.4164	0.4134	0.4175	0.052	0.4027	0.3795	0.4011	0.4047	0.4143	0.4234	0.4141	0.3788	0.4198	0.4077	0.1027	0.3922	0.3634	0.3762	0.4289	0.4156
Low arabinose	Rep C	Plate13	0.419	0.4189	0.3623	0.2023	0.0592	0.3812	0.4088	0.3735	0.3835	0.4148	0.1847	0.4087	0.4367	0.4288	0.4197	0.401	0.4114	0.4049	0.3571	0.4046	0.3888	0.4032	0.4036	0.408	0.4501	0.4278	0.4167	0.4153	0.4118	0.4088	0.4043	0.4085	0.2561	0.3743	0.3986	0.4113	0.4382	0.1071	0.416	0.441	0.3755	0.4118	0.4124	0.444	0.0517	0.4206	0.3197
Low arabinose	Rep C	Plate14	0.4299	0.416	0.4216	0.4098	0.3953	0.1385	0.3967	0.416	0.3997	0.4174	0.4211	0.4214	0.4382	0.3922	0.3233	0.4218	0.4166	0.4196	0.0754	0.4162	0.3729	0.4129	0.376	0.4182	0.4594	0.4477	0.4358	0.3709	0.4216	0.4344	0.415	0.4206	0.0503	0.4199	0.4211	0.4192	0.4553	0.4634	0.324	0.4442	0.393	0.4236	0.4268	0.3806	0.4365	0.4299	0.4171
Low arabinose	Rep C	Plate15	0.4131	0.4102	0.4093	0.0678	0.4092	0.0549	0.0575	0.412	0.4132	0.0558	0.4434	0.4199	0.4166	0.412	0.3535	0.0607	0.4292	0.4073	0.4134	0.4099	0.4105	0.413	0.0633	0.4283	0.4201	0.4169	0.4178	0.047	0.4076	0.2848	0.4115	0.4107	0.4187	0.4074	0.4129	0.4164	0.4267	0.3163	0.4225	0.3688	0.4009	0.0574	0.0583	0.4232	0.4232	0.2513	0.4352
Low arabinose	Rep C	Plate16	0.4144	0.3846	0.4174	0.3955	0.4091	0.4041	0.0595	0.0632	0.0542	0.4044	0.4129	0.4199	0.413	0.4076	0.0611	0.4127	0.0515	0.4009	0.4116	0.0575	0.3707	0.4136	0.3805	0.4185	0.4202	0.4093	0.4074	0.3649	0.1506	0.377	0.2743	0.4196	0.4164	0.432	0.4126	0.4193	0.4266	0.1688	0.4268	0.3366	0.4213	0.4249	0.154	0.4287	0.4301	0.4321	0.4293
High arabinose	Rep A	Plate01	0.0745	0.0621	0.1232	0.2651	0.3215	0.2769	0.2784	0.3907	0.3763	0.373	0.3914	0.3793	0.0732	0.0622	0.1291	0.2589	0.3335	0.3508	0.324	0.353	0.3995	0.3988	0.3745	0.3968	0.0755	0.0615	0.1411	0.2373	0.15	0.0827	0.3176	0.3544	0.3713	0.3854	0.3535	0.3761	0.069	0.0567	0.1374	0.2485	0.1382	0.3512	0.0885	0.2496	0.391	0.1381	0.0611
High arabinose	Rep A	Plate02	0.3665	0.3651	0.3702	0.3723	0.3787	0.3853	0.377	0.3921	0.3917	0.378	0.3814	0.4313	0.3606	0.3121	0.3218	0.3544	0.1734	0.2975	0.3212	0.1428	0.3688	0.3242	0.3612	0.3843	0.3704	0.2693	0.2774	0.2639	0.3324	0.3352	0.3321	0.3321	0.3408	0.3064	0.2317	0.3726	0.3489	0.3266	0.2956	0.0509	0.3324	0.2387	0.3425	0.3156	0.3672	0.3318	0.3229
High arabinose	Rep A	Plate03	0.3649	0.3504	0.3746	0.3553	0.3846	0.3583	0.38	0.4112	0.0544	0.2976	0.0734	0.3862	0.3617	0.3509	0.3534	0.363	0.3234	0.2422	0.3789	0.3511	0.3697	0.3757	0.1958	0.3828	0.3672	0.3577	0.3706	0.3489	0.3455	0.2886	0.3384	0.2914	0.3558	0.3542	0.3527	0.3941	0.3436	0.3469	0.3387	0.0593	0.2751	0.2685	0.3583	0.3641	0.389	0.3259	0.4382
High arabinose	Rep A	Plate04	0.3781	0.3692	0.2731	0.2893	0.4199	0.3842	0.3996	0.4812	0.3873	0.3642	0.3666	0.3931	0.3399	0.3629	0.3475	0.2298	0.2796	0.1068	0.2616	0.3091	0.3792	0.392	0.3729	0.3642	0.3566	0.3673	0.3824	0.3507	0.3487	0.3216	0.3562	0.0565	0.352	0.1618	0.0565	0.4287	0.3381	0.3094	0.1496	0.336	0.307	0.0988	0.3367	0.3274	0.3673	0.3137	0.3465
High arabinose	Rep A	Plate05	0.3641	0.0508	0.3314	0.3526	0.3577	0.3684	0.3709	0.366	0.3535	0.3648	0.3784	0.3719	0.3663	0.3916	0.3624	0.141	0.2915	0.2811	0.3749	0.3714	0.3656	0.3343	0.2498	0.3882	0.3863	0.3474	0.3396	0.2916	0.2282	0.3829	0.2726	0.0972	0.0703	0.3753	0.3281	0.3768	0.3556	0.3303	0.3347	0.3356	0.347	0.2663	0.3737	0.3861	0.3252	0.3494	0.2791
High arabinose	Rep A	Plate06	0.3479	0.1682	0.1016	0.3597	0.0523	0.3817	0.3511	0.3925	0.1031	0.3144	0.5057	0.3765	0.3422	0.0965	0.3479	0.354	0.2932	0.3684	0.3515	0.3637	0.3686	0.3824	0.3444	0.3597	0.3637	0.0512	0.0558	0.3451	0.363	1.3364	0.3484	0.3508	0.3605	0.3704	0.4338	0.3718	0.3521	0.0511	0.2502	0.3703	0.3323	0.4456	0.2379	0.3605	0.0575	0.4133	0.1205
High arabinose	Rep A	Plate07	0.4142	0.3713	0.2776	0.3344	0.2799	0.3675	0.0524	0.0533	0.3024	0.083	0.3873	0.4122	0.4134	0.057	0.053	0.2823	0.3686	0.3275	0.3661	0.0505	0.163	0.2909	0.3676	0.4081	0.4557	0.397	0.3732	0.3608	0.3371	0.3596	0.3073	0.3483	0.3262	0.3216	0.3247	0.396	0.4153	0.0617	0.3439	0.2237	0.3509	0.3476	0.1968	0.3558	0.2737	0.1058	0.3576
High arabinose	Rep A	Plate08	0.4084	0.3279	0.2455	0.3529	0.3626	0.348	0.355	0.3548	0.3772	0.072	0.4613	0.4308	0.3978	0.3405	0.2375	0.0581	0.303	0.2298	0.322	0.3447	0.3652	0.3424	0.3659	0.4174	0.4023	0.3248	0.3507	0.2267	0.3083	0.3063	0.1715	0.1571	0.3266	0.29	0.3483	0.4347	0.4265	0.3272	0.0507	0.2852	0.2192	0.1512	0.3672	0.3479	0.3306	0.3406	0.3455
High arabinose	Rep A	Plate09	0.3873	0.3646	0.0518	0.3488	0.3716	0.3501	0.0855	0.3809	0.0636	0.3712	0.0514	0.4374	0.3849	0.1948	0.3466	0.354	0.361	0.2747	0.3452	0.2925	0.3346	0.3692	0.4089	0.4372	0.3883	0.3034	0.3427	0.3399	0.0524	0.293	0.2289	0.3354	0.2102	0.3379	0.3633	0.4186	0.3807	0.1262	0.3497	0.3001	0.0616	0.3553	0.403	0.3772	0.0878	0.3716	0.3559
High arabinose	Rep A	Plate10	0.3488	0.3397	0.3634	0.3745	0.3666	0.072	0.3692	0.1297	0.3312	0.3803	0.382	0.3503	0.3324	0.2982	0.0641	0.3488	0.3212	0.3734	0.3662	0.3677	0.3908	0.3678	0.3551	0.3703	0.352	0.4088	0.3233	0.222	0.1671	0.0509	0.3302	0.0601	0.1514	0.3442	0.3468	0.3417	0.3196	0.2626	0.2905	0.0542	0.2546	0.359	0.0537	0.3877	0.3655	0.3573	0.3581
High arabinose	Rep A	Plate11	0.3573	0.3445	0.3586	0.416	0.1057	0.116	0.339	0.3275	0.0513	0.3849	0.083	0.3694	0.3387	0.0556	0.3598	0.3662	0.3628	0.3688	0.3803	0.3442	0.3832	0.0516	0.3621	0.3599	0.3506	0.3629	0.3425	0.3352	0.3125	0.3492	0.3333	0.3277	0.3653	0.35	0.0659	0.3539	0.3137	0.3362	0.0511	0.3476	0.0519	0.324	0.3615	0.3733	0.3945	0.3661	0.3214
High arabinose	Rep A	Plate12	0.3577	0.4255	0.3609	0.3445	0.367	0.2429	0.0614	0.1469	0.3289	0.0641	0.371	0.367	0.3324	0.2927	0.4358	0.3108	0.3012	0.3501	0.3533	0.0892	0.166	0.2953	0.3442	0.3369	0.3556	0.3559	0.3372	0.3582	0.3416	0.3144	0.0536	0.3328	0.1386	0.2965	0.3324	0.3398	0.3324	0.305	0.294	0.3324	0.2894	0.136	0.0782	0.2768	0.0681	0.3196	0.3539
High arabinose	Rep A	Plate13	0.3408	0.3434	0.1443	0.0628	0.0686	0.0818	0.3689	0.1691	0.3803	0.285	0.0514	0.3566	0.3222	0.375	0.3672	0.3541	0.368	0.0525	0.174	0.3624	0.4063	0.3871	0.3768	0.3776	0.3555	0.3394	0.2022	0.3715	0.3336	0.3658	0.2633	0.3695	0.0932	0.2091	0.2891	0.3513	0.3193	0.1255	0.1232	0.2244	0.3541	0.3223	0.3843	0.4096	0.0527	0.3478	0.0704
High arabinose	Rep A	Plate14	0.3637	0.3387	0.3429	0.2653	0.2932	0.1233	0.3092	0.336	0.2773	0.2776	0.3637	0.3559	0.3416	0.2582	0.0809	0.3434	0.3126	0.316	0.1531	0.348	0.3829	0.3526	0.1286	0.3506	0.3679	0.3529	0.352	0.0531	0.3356	0.2979	0.3321	0.3449	0.0543	0.3539	0.2999	0.3508	0.3437	0.3315	0.1729	0.3469	0.0879	0.3121	0.2997	0.1295	0.3667	0.3322	0.37
High arabinose	Rep A	Plate15	0.3524	0.3463	0.3355	0.0614	0.3653	0.0522	0.1149	0.3721	0.3682	0.0528	0.3843	0.3668	0.3578	0.3435	0.2027	0.0578	0.3471	0.2981	0.3657	0.1107	0.3781	0.3565	0.0539	0.3625	0.3715	0.3498	0.3294	0.0585	0.1598	0.0575	0.3547	0.3084	0.217	0.3177	0.3574	0.3621	0.3516	0.1459	0.333	0.0718	0.364	0.0529	0.0532	0.3613	0.3498	0.2736	0.3672
High arabinose	Rep A	Plate16	0.3271	0.2386	0.348	0.1281	0.3341	0.323	0.2624	0.0546	0.0512	0.3012	0.3167	0.3025	0.3314	0.2829	0.0573	0.3389	0.0562	0.2918	0.3337	0.0558	0.1398	0.34	0.2999	0.3112	0.3352	0.2604	0.321	0.2044	0.0541	0.274	0.2603	0.1321	0.3246	0.0648	0.325	0.3008	0.3077	0.0793	0.3284	0.152	0.2696	0.3398	0.0807	0.3208	0.3565	0.3106	0.337
High arabinose	Rep B	Plate01	0.42	0.3448	0.3714	0.3647	0.384	0.3344	0.2981	0.407	0.4039	0.3826	0.3993	0.4191	0.3809	0.3484	0.3399	0.3528	0.3681	0.3691	0.3641	0.3716	0.3685	0.389	0.4147	0.4099	0.3914	0.3081	0.366	0.3611	0.1809	0.0801	0.356	0.3627	0.3784	0.4014	0.4087	0.4122	0.3651	0.0513	0.346	0.3576	0.1219	0.3871	0.054	0.2819	0.3944	0.141	0.0625
High arabinose	Rep B	Plate02	0.375	0.3721	0.3731	0.3524	0.3698	0.3626	0.3673	0.3764	0.3803	0.3808	0.385	0.4061	0.3662	0.3337	0.3172	0.3525	0.1814	0.2859	0.3271	0.155	0.3607	0.3277	0.4322	0.3926	0.3694	0.2537	0.3181	0.2942	0.3396	0.2824	0.3341	0.3723	0.3704	0.3137	0.267	0.3972	0.3503	0.3373	0.2997	0.0565	0.3396	0.2518	0.3387	0.3362	0.3377	0.3378	0.3237
High arabinose	Rep B	Plate03	0.3854	0.3842	0.3855	0.3784	0.3761	0.39	0.3865	0.4167	0.0569	0.3243	0.0697	0.4378	0.3621	0.3439	0.3502	0.3519	0.3357	0.2597	0.3606	0.3465	0.3782	0.3732	0.1601	0.414	0.3797	0.358	0.333	0.3596	0.3547	0.2841	0.3336	0.3201	0.3588	0.3621	0.3721	0.4201	0.3575	0.3322	0.3459	0.0583	0.2888	0.2691	0.3622	0.3451	0.3636	0.3415	0.4616
High arabinose	Rep B	Plate04	0.3601	0.3445	0.2404	0.279	0.3564	0.3413	0.3326	0.3889	0.356	0.3566	0.3492	0.4144	0.3369	0.3434	0.3399	0.2202	0.255	0.0922	0.2353	0.2865	0.3618	0.3726	0.3436	0.3686	0.3725	0.4524	0.3462	0.2923	0.3259	0.3136	0.343	0.0576	0.3376	0.1485	0.0558	0.3939	0.3191	0.3256	0.1366	0.3332	0.2934	0.0789	0.3108	0.3028	0.3771	0.2731	0.3559
High arabinose	Rep B	Plate05	0.3439	0.051	0.3152	0.3549	0.3477	0.3626	0.3454	0.3413	0.3525	0.3892	0.3923	0.4072	0.2803	0.3853	0.3665	0.126	0.3285	0.2868	0.3657	0.3679	0.367	0.3438	0.2442	0.3941	0.3476	0.3694	0.3375	0.2957	0.2033	0.3421	0.2733	0.1049	0.0569	0.3653	0.3261	0.4325	0.3473	0.3343	0.3636	0.3479	0.3593	0.2004	0.3666	0.3694	0.311	0.3721	0.279
High arabinose	Rep B	Plate06	0.3526	0.1195	0.102	0.3784	0.0503	0.3444	0.3387	0.3703	0.114	0.3606	0.4765	0.4037	0.3567	0.0754	0.3644	0.3536	0.2715	0.3432	0.3423	0.356	0.3538	0.3962	0.3644	0.4044	0.3723	0.0525	0.0529	0.3546	0.3617	1.3238	0.3467	0.3464	0.3535	0.3728	0.5017	0.4118	0.3443	0.0511	0.2389	0.3797	0.3327	0.4791	0.2175	0.3474	0.0587	0.4084	0.105
High arabinose	Rep B	Plate07	0.4154	0.3662	0.266	0.3147	0.2594	0.3766	0.0517	0.0537	0.3164	0.0699	0.3956	0.4455	0.4243	0.0523	0.0515	0.258	0.3699	0.3242	0.3554	0.0514	0.12	0.2848	0.3673	0.4424	0.4321	0.3776	0.3853	0.3625	0.3548	0.3767	0.3088	0.365	0.3446	0.3157	0.33	0.4199	0.4152	0.0566	0.3646	0.2044	0.3814	0.3618	0.1206	0.3266	0.2661	0.1228	0.3599
High arabinose	Rep B	Plate08	0.4254	0.3524	0.1931	0.3644	0.3718	0.3722	0.3748	0.3834	0.3828	0.0699	0.4436	0.4483	0.4319	0.3669	0.2471	0.0574	0.3156	0.1975	0.3374	0.3564	0.3735	0.3271	0.386	0.4232	0.4367	0.362	0.3438	0.2196	0.3689	0.3311	0.1499	0.1505	0.366	0.3258	0.3554	0.4237	0.4193	0.3524	0.05	0.3036	0.2262	0.1162	0.3841	0.3607	0.3762	0.3691	0.3601
High arabinose	Rep B	Plate09	0.4024	0.3592	0.0562	0.3271	0.3488	0.3291	0.0893	0.3708	0.0558	0.3624	0.0511	0.4269	0.377	0.1782	0.3616	0.3517	0.3664	0.258	0.364	0.3055	0.3469	0.3672	0.3906	0.4306	0.386	0.2986	0.366	0.3417	0.0512	0.3137	0.2088	0.3503	0.2112	0.3729	0.3599	0.4297	0.3715	0.0892	0.3473	0.2936	0.0606	0.3718	0.3901	0.3692	0.0797	0.359	0.3387
High arabinose	Rep B	Plate10	0.3429	0.3182	0.3561	0.3644	0.3496	0.065	0.3595	0.1237	0.3023	0.3855	0.3889	0.3764	0.343	0.2884	0.0585	0.353	0.3053	0.3577	0.3664	0.3589	0.3803	0.3895	0.3399	0.378	0.3515	0.4196	0.3423	0.192	0.1245	0.0504	0.3505	0.0552	0.161	0.3627	0.365	0.3661	0.3505	0.2384	0.2861	0.0536	0.2466	0.3608	0.0607	0.4073	0.3791	0.3779	0.367
High arabinose	Rep B	Plate11	0.3623	0.3432	0.3686	0.4087	0.0817	0.1103	0.3301	0.3078	0.0508	0.3768	0.0883	0.407	0.3609	0.0556	0.372	0.3723	0.3653	0.3713	0.3859	0.3449	0.4001	0.0528	0.3697	0.3764	0.3738	0.3732	0.3742	0.3206	0.3135	0.3681	0.3611	0.3275	0.3587	0.3554	0.0612	0.3611	0.3646	0.3563	0.0515	0.3641	0.0514	0.3408	0.3542	0.3649	0.3879	0.3702	0.3286
High arabinose	Rep B	Plate12	0.3748	0.4474	0.3836	0.3247	0.3555	0.1888	0.0796	0.1237	0.3335	0.0638	0.4114	0.3984	0.3618	0.2982	0.4462	0.3021	0.2868	0.3477	0.3451	0.0852	0.1375	0.2924	0.3682	0.4038	0.4102	0.3602	0.3494	0.361	0.3363	0.3345	0.0586	0.3248	0.1125	0.2799	0.3661	0.401	0.3439	0.3476	0.2924	0.3481	0.2858	0.162	0.254	0.2801	0.0628	0.3761	0.3571
High arabinose	Rep B	Plate13	0.3559	0.3545	0.1128	0.0605	0.0651	0.0724	0.3778	0.1334	0.3963	0.2541	0.0495	0.3674	0.3673	0.343	0.3495	0.36	0.3515	0.0503	0.1522	0.3478	0.3982	0.3696	0.3637	0.3725	0.3652	0.3426	0.2125	0.335	0.313	0.3478	0.2628	0.3495	0.0725	0.1708	0.3138	0.3957	0.3476	0.1098	0.0823	0.2644	0.3624	0.3215	0.353	0.3898	0.0507	0.3634	0.0671
High arabinose	Rep B	Plate14	0.3501	0.3454	0.3483	0.2117	0.2485	0.1281	0.3189	0.348	0.2283	0.2826	0.3702	0.3798	0.3462	0.2367	0.0748	0.3565	0.3204	0.3336	0.1277	0.3638	0.3915	0.3781	0.1351	0.375	0.3723	0.3629	0.3499	0.0506	0.3499	0.3043	0.3503	0.3542	0.0523	0.3753	0.3216	0.3855	0.3555	0.3468	0.1341	0.3552	0.0728	0.3351	0.3056	0.1178	0.3668	0.3373	0.3955
High arabinose	Rep B	Plate15	0.3572	0.3576	0.3228	0.0604	0.3698	0.0522	0.1051	0.3694	0.3696	0.0521	0.3748	0.3755	0.3608	0.3495	0.1104	0.0514	0.376	0.3079	0.3648	0.0637	0.3819	0.3704	0.0526	0.3968	0.3734	0.3485	0.3364	0.057	0.167	0.051	0.3611	0.3148	0.2506	0.308	0.374	0.3724	0.3474	0.1374	0.342	0.0754	0.3611	0.054	0.0529	0.3742	0.3548	0.217	0.4199
High arabinose	Rep B	Plate16	0.3732	0.3122	0.3283	0.112	0.3551	0.3437	0.2767	0.0518	0.0532	0.3334	0.3901	0.3897	0.3462	0.2736	0.0726	0.3489	0.055	0.2693	0.3519	0.0552	0.1214	0.3772	0.3144	0.4019	0.3666	0.2718	0.3333	0.2288	0.0535	0.2903	0.2691	0.1112	0.3506	0.2937	0.358	0.3741	0.3249	0.0675	0.3395	0.1141	0.2802	0.3403	0.0696	0.3954	0.3438	0.3272	0.3739
High arabinose	Rep C	Plate01	0.3509	0.3295	0.3444	0.3224	0.3421	0.3972	0.2829	0.3776	0.3486	0.3458	0.3586	0.368	0.3458	0.3523	0.3218	0.3496	0.3568	0.3604	0.34	0.3365	0.3601	0.358	0.3464	0.3614	0.3939	0.3307	0.353	0.3383	0.1805	0.0953	0.3376	0.343	0.3497	0.3505	0.349	0.3796	0.3745	0.0518	0.3264	0.3326	0.1067	0.3624	0.0695	0.2518	0.3661	0.1294	0.0613
High arabinose	Rep C	Plate02	0.3486	0.3026	0.3225	0.3144	0.3169	0.3338	0.322	0.3267	0.3226	0.3284	0.3601	0.3253	0.3334	0.2709	0.2709	0.2933	0.1695	0.2828	0.3059	0.1398	0.3258	0.3011	0.3524	0.3412	0.3488	0.0747	0.2785	0.2707	0.3128	0.3094	0.3335	0.3708	0.3339	0.2932	0.2389	0.3446	0.3265	0.2878	0.2797	0.0506	0.3408	0.2278	0.3252	0.3231	0.3479	0.2936	0.2705
High arabinose	Rep C	Plate03	0.3627	0.3416	0.3422	0.3433	0.3458	0.3558	0.3526	0.4277	0.0537	0.289	0.0693	0.3521	0.3633	0.3533	0.3444	0.398	0.326	0.229	0.3814	0.3412	0.3724	0.3698	0.1247	0.3689	0.3876	0.3636	0.355	0.362	0.3405	0.2584	0.3593	0.29	0.3674	0.3663	0.3305	0.3633	0.3546	0.3452	0.3531	0.057	0.2955	0.2611	0.37	0.3581	0.395	0.3306	0.4008
High arabinose	Rep C	Plate04	0.3393	0.3433	0.273	0.2828	0.3713	0.3587	0.3442	0.3874	0.381	0.3754	0.3746	0.4088	0.3479	0.3555	0.349	0.2475	0.2576	0.1008	0.2565	0.3081	0.3501	0.3576	0.3933	0.3722	0.3487	0.3489	0.3744	0.3832	0.3916	0.3207	0.3535	0.0567	0.3205	0.2694	0.061	0.3688	0.3366	0.3314	0.1426	0.3402	0.3163	0.0893	0.3504	0.3336	0.3813	0.2985	0.3643
High arabinose	Rep C	Plate05	0.3179	0.051	0.3065	0.3488	0.3282	0.318	0.3184	0.3164	0.3478	0.356	0.3388	0.3428	0.3081	0.3492	0.3537	0.1073	0.3193	0.2983	0.3616	0.3535	0.3581	0.3083	0.2433	0.334	0.3296	0.3435	0.3189	0.274	0.2333	0.3411	0.2947	0.0871	0.0719	0.339	0.3072	0.3404	0.3165	0.3321	0.3315	0.3304	0.329	0.2281	0.3484	0.3781	0.2976	0.3427	0.2688
High arabinose	Rep C	Plate06	0.3343	0.1563	0.1074	0.3399	0.0513	0.3103	0.2944	0.3407	0.1286	0.2726	0.4516	0.3442	0.3139	0.093	0.3436	0.3521	0.2824	0.3268	0.3195	0.3527	0.3409	0.3899	0.3426	0.3413	0.3335	0.051	0.0546	0.3247	0.3427	1.3009	0.3413	0.3236	0.3567	0.3638	0.4375	0.3563	0.3197	0.0522	0.2496	0.3671	0.3134	0.4411	0.2241	0.2788	0.0592	0.399	0.1021
High arabinose	Rep C	Plate07	0.3162	0.275	0.1877	0.2561	0.24	0.3172	0.0518	0.0538	0.3059	0.0652	0.3694	0.4362	0.3235	0.0558	0.052	0.2473	0.2957	0.2924	0.3296	0.0502	0.1206	0.2793	0.3333	0.4138	0.3364	0.3088	0.3198	0.3238	0.3217	0.3209	0.3051	0.3363	0.2977	0.2805	0.3213	0.4288	0.3338	0.0659	0.3213	0.2069	0.3656	0.322	0.1264	0.3515	0.2685	0.1034	0.3293
High arabinose	Rep C	Plate08	0.3901	0.3351	0.2035	0.3469	0.3716	0.3495	0.3682	0.3648	0.3775	0.0665	0.4528	0.4135	0.3815	0.3314	0.2466	0.0564	0.2696	0.16	0.3073	0.3558	0.3605	0.2966	0.3545	0.4104	0.4012	0.3223	0.327	0.215	0.3529	0.3168	0.1248	0.1288	0.3282	0.3203	0.328	0.4092	0.3763	0.3324	0.0541	0.304	0.1967	0.1205	0.3507	0.3406	0.3501	0.3579	0.3648
High arabinose	Rep C	Plate09	0.3927	0.3026	0.0519	0.3286	0.331	0.3352	0.0925	0.3535	0.0607	0.3397	0.0508	0.4114	0.3625	0.2067	0.3445	0.3286	0.3482	0.2364	0.3532	0.2985	0.3401	0.3585	0.372	0.4083	0.3771	0.3232	0.3422	0.3406	0.0515	0.3038	0.2301	0.3551	0.1756	0.3488	0.3482	0.3865	0.3712	0.0876	0.3606	0.3014	0.0562	0.3576	0.3816	0.3397	0.0803	0.3436	0.3323
High arabinose	Rep C	Plate10	0.3123	0.32	0.3329	0.3634	0.3847	0.0662	0.4155	0.1281	0.3637	0.391	0.3623	0.339	0.3148	0.3037	0.0581	0.3477	0.2956	0.3368	0.3574	0.3635	0.3542	0.356	0.3443	0.3407	0.3224	0.42	0.3233	0.2246	0.146	0.0519	0.3239	0.0614	0.1359	0.3255	0.3349	0.3231	0.3102	0.2769	0.3252	0.0544	0.2651	0.3416	0.0528	0.4267	0.3547	0.3482	0.3201
High arabinose	Rep C	Plate11	0.3173	0.3076	0.3182	0.3687	0.1062	0.0886	0.3405	0.3052	0.0507	0.4356	0.0981	0.3419	0.316	0.0568	0.3521	0.3471	0.3401	0.3579	0.3816	0.3524	0.3694	0.0637	0.3335	0.3349	0.3255	0.3484	0.3411	0.3364	0.3148	0.3523	0.3356	0.328	0.3744	0.3347	0.0628	0.3302	0.306	0.3191	0.0535	0.3656	0.0526	0.3333	0.3683	0.372	0.4098	0.3579	0.3488
High arabinose	Rep C	Plate12	0.3424	0.4215	0.3439	0.3244	0.3459	0.2568	0.0597	0.1665	0.3391	0.0579	0.3828	0.379	0.3322	0.277	0.4235	0.3012	0.3242	0.3483	0.3478	0.0717	0.1538	0.2961	0.3524	0.3674	0.3698	0.3482	0.3316	0.403	0.3369	0.3303	0.0692	0.3289	0.1018	0.3133	0.3392	0.3678	0.352	0.3257	0.325	0.3497	0.297	0.1849	0.3311	0.302	0.084	0.3497	0.3642
High arabinose	Rep C	Plate13	0.348	0.3155	0.1748	0.0649	0.0643	0.0703	0.3313	0.1936	0.3518	0.2765	0.0507	0.3371	0.2985	0.2974	0.3303	0.3386	0.3346	0.0544	0.2324	0.3397	0.3711	0.3594	0.3571	0.3287	0.3376	0.2895	0.2175	0.3414	0.2903	0.3555	0.2743	0.3704	0.0726	0.2295	0.2471	0.3677	0.2971	0.1139	0.19	0.231	0.3505	0.3126	0.3436	0.3431	0.0536	0.3253	0.0703
High arabinose	Rep C	Plate14	0.3192	0.3401	0.315	0.3052	0.2968	0.1177	0.2912	0.3382	0.3049	0.2797	0.3296	0.3424	0.3203	0.2804	0.087	0.3326	0.337	0.3361	0.1069	0.3606	0.3785	0.3516	0.12	0.3378	0.363	0.3555	0.3535	0.0524	0.3327	0.3121	0.3259	0.3635	0.0565	0.3599	0.2793	0.3279	0.3128	0.3553	0.1812	0.3436	0.1194	0.3301	0.3301	0.1519	0.3553	0.3075	0.3457
High arabinose	Rep C	Plate15	0.3128	0.3349	0.3036	0.0587	0.3491	0.0521	0.0817	0.3321	0.3587	0.0529	0.3799	0.3295	0.3261	0.3398	0.112	0.0567	0.3834	0.3063	0.3757	0.0731	0.3681	0.3522	0.0522	0.3435	0.3398	0.3384	0.3328	0.0551	0.1215	0.0514	0.3501	0.3075	0.1891	0.2905	0.3398	0.3703	0.3089	0.1194	0.336	0.0714	0.3358	0.055	0.0527	0.349	0.3472	0.2258	0.3707
High arabinose	Rep C	Plate16	0.3429	0.4706	0.3113	0.1168	0.3407	0.3488	0.299	0.0535	0.0523	0.3332	0.3701	0.3878	0.3456	0.2975	0.0531	0.3319	0.0549	0.3129	0.3536	0.0552	0.1395	0.3885	0.3148	0.3691	0.3736	0.2833	0.3218	0.221	0.0559	0.2887	0.2705	0.1069	0.3519	0.2838	0.3308	0.3522	0.3233	0.1188	0.3362	0.0986	0.3213	0.3407	0.0711	0.491	0.3436	0.3165	0.3438
Wild-type control	Rep A	Plate01	0.4063	0.3646	0.4024	0.485	0.5054	0.4542	0.4415	0.5132	0.496	0.5189	0.4144	0.4539	0.4955	0.4146	0.4252	0.4937	0.4253	0.5292	0.5174	0.5155	0.4257	0.5433	0.4321	0.4399	0.4727	0.4417	0.4486	0.4308	0.3503	0.1898	0.5501	0.5453	0.5448	0.5454	0.432	0.5201	0.4587	0.051	0.4606	0.4201	0.4246	0.5299	0.0629	0.5285	0.528	0.2776	0.0564
Wild-type control	Rep A	Plate02	0.48	0.4072	0.4556	0.4137	0.452	0.4163	0.4238	0.4254	0.4168	0.4333	0.513	0.4395	0.4684	0.4102	0.428	0.5205	0.2713	0.4473	0.4349	0.4425	0.4253	0.4414	0.442	0.429	0.4343	0.4879	0.4235	0.5015	0.4393	0.4812	0.4388	0.4949	0.439	0.6113	0.4528	0.4355	0.42	0.4683	0.4211	0.05	0.5028	0.3578	0.4763	0.4239	0.5271	0.4845	0.418
Wild-type control	Rep A	Plate03	0.4189	0.5041	0.5081	0.4244	0.487	0.416	0.3744	0.4486	0.0527	0.4443	0.4002	0.4407	0.4192	0.5015	0.5279	0.581	0.5097	0.4276	0.6064	0.4858	0.6091	0.4407	0.5126	0.5479	0.5176	0.4769	0.5496	0.6422	0.6412	0.3979	0.6366	0.4415	0.6462	0.5969	0.4545	0.4395	0.4958	0.5121	0.5409	0.0601	0.4019	0.4415	0.5998	0.6139	0.6217	0.5012	0.5064
Wild-type control	Rep A	Plate04	0.4162	0.4044	0.4291	0.4603	0.4205	0.4778	0.4257	0.4845	0.4737	0.4792	0.4467	0.4299	0.4871	0.4639	0.4898	0.4085	0.4404	0.1753	0.4025	0.4865	0.4245	0.3692	0.46	0.4817	0.476	0.4377	0.4582	0.4556	0.422	0.4639	0.4795	0.0518	0.5077	0.0554	0.0505	0.4863	0.4445	0.5041	0.399	0.4287	0.4391	0.4396	0.4933	0.442	0.4762	0.4288	0.4418
Wild-type control	Rep A	Plate05	0.5103	0.0546	0.4781	0.5116	0.4885	0.4298	0.5139	0.5462	0.5581	0.5813	0.4259	0.4984	0.5451	0.7156	0.6217	0.2003	0.5739	0.516	0.5895	0.5915	0.571	0.5046	0.4176	0.5067	0.5599	0.6145	0.6205	0.5559	0.489	0.6419	0.5824	0.3432	0.0785	0.5634	0.5514	0.4461	0.529	0.5568	0.5441	0.5742	0.5469	0.3849	0.5777	0.557	0.5024	0.4989	0.4331
Wild-type control	Rep A	Plate06	0.4579	0.3937	0.2191	0.4604	0.0492	0.5212	0.4822	0.5262	0.0846	0.6075	0.6132	0.4838	0.5196	0.294	0.6277	0.6226	0.5743	0.6347	0.6258	0.6656	0.6661	0.5184	0.4714	0.434	0.5452	0.047	0.0573	0.6587	0.6772	1.5468	0.7025	0.7223	0.7442	0.7257	0.652	0.549	0.4922	0.0508	0.4167	0.5475	0.6579	0.6706	0.4369	0.6571	0.057	0.6641	0.2539
Wild-type control	Rep A	Plate07	0.4271	0.484	0.103	0.4922	0.4061	0.5251	0.0452	0.053	0.407	0.0469	0.5103	0.5068	0.4625	0.0782	0.052	0.4159	0.4303	0.4965	0.4392	0.0636	0.3356	0.4712	0.6755	0.4534	0.5602	0.712	0.4812	0.6011	0.4796	0.5312	0.0785	0.4991	0.5115	0.3831	0.6967	0.6346	0.6152	0.0568	0.4673	0.5111	0.5436	0.5741	0.4585	0.4612	0.4426	0.2553	0.4369
Wild-type control	Rep A	Plate08	0.5116	0.4148	0.4052	0.4443	0.4352	0.4363	0.447	0.4606	0.4544	0.1299	0.4612	0.5018	0.5181	0.4756	0.5153	0.4261	0.6354	0.3596	0.4797	0.4415	0.4749	0.4672	0.4108	0.4671	0.5361	0.4991	0.5613	0.5422	0.6705	0.6206	0.1438	0.4787	0.4326	0.4759	0.4871	0.5295	0.5804	0.5522	0.051	0.5737	0.4335	0.3286	0.5349	0.589	0.5416	0.4859	0.4656
Wild-type control	Rep A	Plate09	0.4342	0.4232	0.493	0.4088	0.3997	0.393	0.0796	0.4914	0.1136	0.4629	0.0481	0.4527	0.4498	0.4036	0.5732	0.4291	0.6259	0.4597	0.6367	0.4673	0.5321	0.4268	0.6534	0.4443	0.4422	0.4534	0.4274	0.4522	0.3986	0.47	0.4344	0.4464	0.3499	0.4353	0.5921	0.4981	0.448	0.3127	0.4258	0.478	0.0692	0.554	0.4606	0.445	0.045	0.4286	0.4059
Wild-type control	Rep A	Plate10	0.4191	0.4962	0.4385	0.5241	0.469	0.1755	0.5132	0.3908	0.5186	0.5553	0.4015	0.4857	0.554	0.5648	0.2499	0.4415	0.5327	0.4574	0.5916	0.5961	0.427	0.409	0.5814	0.4868	0.6199	0.7287	0.4782	0.5061	0.3648	0.0521	0.6308	0.5449	0.4593	0.6804	0.4613	0.4653	0.4467	0.4468	0.4154	0.0506	0.592	0.5367	0.0489	0.4775	0.6098	0.4483	0.4419
Wild-type control	Rep A	Plate11	0.4369	0.4632	0.492	0.4644	0.2492	0.1431	0.4297	0.4344	0.0522	0.4337	0.0639	0.4284	0.521	0.0589	0.5344	0.6275	0.6356	0.5055	0.572	0.4513	0.4171	0.0459	0.5833	0.4239	0.4416	0.579	0.6123	0.6237	0.5624	0.6759	0.5181	0.5823	0.4609	0.4772	0.3195	0.5675	0.4463	0.4407	0.0465	0.5157	0.0549	0.4792	0.4919	0.3992	0.5078	0.533	0.469
Wild-type control	Rep A	Plate12	0.4042	0.4342	0.4406	0.517	0.5314	0.4457	0.0645	0.2764	0.4264	0.0857	0.4121	0.5198	0.4912	0.4898	0.6254	0.5793	0.3855	0.6316	0.641	0.1499	0.3387	0.4374	0.7218	0.5784	0.639	0.6262	0.6829	0.6544	0.6995	0.724	0.0558	0.6834	0.3989	0.4944	0.4494	0.6187	0.4915	0.5056	0.4761	0.5923	0.5219	0.1063	0.5674	0.5043	0.3262	0.5726	0.4227
Wild-type control	Rep A	Plate13	0.4284	0.4481	0.2688	0.0998	0.0596	0.3622	0.4381	0.2752	0.402	0.4051	0.0512	0.4273	0.4455	0.6098	0.4399	0.4747	0.4567	0.0532	0.3489	0.4372	0.6384	0.435	0.5416	0.438	0.5685	0.551	0.4399	0.599	0.6367	0.4677	0.6072	0.6488	0.1856	0.4384	0.4916	0.4952	0.4394	0.0685	0.1606	0.5891	0.4731	0.4596	0.5755	0.5514	0.0485	0.4891	0.3482
Wild-type control	Rep A	Plate14	0.4522	0.392	0.4325	0.4483	0.3974	0.0874	0.4766	0.4508	0.4016	0.4414	0.4487	0.424	0.4717	0.3465	0.2665	0.6185	0.6142	0.5622	0.4737	0.5935	0.6257	0.4695	0.3448	0.437	0.4631	0.5764	0.6243	0.3689	0.6224	0.6652	0.6044	0.624	0.0473	0.6248	0.4191	0.4598	0.4664	0.5214	0.387	0.61	0.2947	0.5831	0.6053	0.4212	0.6508	0.6337	0.5659
Wild-type control	Rep A	Plate15	0.4347	0.4618	0.5032	0.0576	0.5327	0.0588	0.0477	0.4949	0.4427	0.0526	0.4263	0.4287	0.4295	0.4245	0.1812	0.0618	0.5851	0.4535	0.6109	0.0791	0.638	0.6362	0.3567	0.4475	0.4466	0.4451	0.6499	0.0495	0.5961	0.4434	0.6729	0.6198	0.6448	0.5724	0.4574	0.6382	0.4612	0.4828	0.5978	0.3929	0.5582	0.0501	0.055	0.6249	0.6252	0.3284	0.4844
Wild-type control	Rep A	Plate16	0.4303	0.4739	0.506	0.2643	0.5724	0.5385	0.4095	0.0869	0.0525	0.5756	0.6229	0.4355	0.5835	0.4746	0.0509	0.5799	0.0482	0.4394	0.4463	0.0639	0.2928	0.6058	0.4026	0.4703	0.4721	0.4813	0.525	0.3894	0.0513	0.6184	0.4465	0.3852	0.4774	0.4812	0.618	0.5022	0.4298	0.0501	0.5589	0.2906	0.4211	0.531	0.3378	0.4952	0.5141	0.5312	0.461
Wild-type control	Rep B	Plate01	0.4642	0.3692	0.4938	0.4081	0.4056	0.4388	0.4346	0.4194	0.4574	0.4078	0.4554	0.432	0.5056	0.4236	0.4821	0.4278	0.5073	0.5359	0.5224	0.5224	0.4707	0.4397	0.4935	0.5279	0.5092	0.5205	0.5404	0.4343	0.3604	0.2099	0.5388	0.5438	0.44	0.4363	0.5205	0.4449	0.5003	0.05	0.4945	0.4233	0.4166	0.4293	0.0622	0.5356	0.537	0.2886	0.0517
Wild-type control	Rep B	Plate02	0.4334	0.4644	0.4507	0.4288	0.4095	0.4925	0.4912	0.4629	0.4822	0.4205	0.4889	0.4162	0.4838	0.384	0.4167	0.4927	0.2599	0.4406	0.4823	0.3771	0.4944	0.4463	0.516	0.4206	0.4891	0.4386	0.372	0.3225	0.4245	0.4024	0.564	0.5913	0.4694	0.4341	0.3874	0.44	0.4404	0.4976	0.4759	0.051	0.4989	0.3467	0.5199	0.4852	0.5066	0.4178	0.4914
Wild-type control	Rep B	Plate03	0.435	0.4702	0.4699	0.3963	0.4049	0.4855	0.4655	0.4266	0.0531	0.4015	0.3807	0.4223	0.4038	0.4286	0.4473	0.4712	0.4645	0.4174	0.4439	0.4324	0.4375	0.437	0.507	0.4371	0.4114	0.4495	0.4493	0.4507	0.4375	0.3669	0.4523	0.441	0.4473	0.477	0.4512	0.4345	0.3998	0.432	0.4309	0.062	0.3987	0.4287	0.429	0.619	0.5237	0.4214	0.4836
Wild-type control	Rep B	Plate04	0.4448	0.3977	0.4248	0.4491	0.4512	0.411	0.4296	0.4906	0.4467	0.4299	0.4603	0.443	0.4251	0.491	0.4421	0.4361	0.5285	0.2589	0.4566	0.5149	0.5895	0.39	0.4254	0.514	0.4338	0.4607	0.4412	0.4502	0.4872	0.5759	0.5841	0.0495	0.5942	0.5	0.068	0.5682	0.4733	0.4424	0.3932	0.4154	0.5536	0.4905	0.4436	0.49	0.5617	0.4849	0.5637
Wild-type control	Rep B	Plate05	0.5052	0.0539	0.4289	0.4671	0.4774	0.4772	0.4556	0.4693	0.5692	0.4986	0.4701	0.4661	0.5513	0.621	0.6194	0.2064	0.5859	0.4459	0.5271	0.6283	0.4333	0.4785	0.4041	0.5261	0.5527	0.5932	0.6619	0.5397	0.441	0.4708	0.5203	0.3331	0.2979	0.4845	0.4669	0.5529	0.5179	0.5872	0.5426	0.6221	0.5613	0.3696	0.4743	0.5106	0.418	0.4697	0.3847
Wild-type control	Rep B	Plate06	0.4874	0.3184	0.2141	0.4561	0.049	0.4154	0.4874	0.4152	0.0876	0.572	0.4404	0.4311	0.5262	0.2733	0.6141	0.6284	0.5354	0.6179	0.6009	0.4147	0.5552	0.4897	0.418	0.469	0.5257	0.0483	0.0888	0.5023	0.62	1.5434	0.6017	0.4735	0.6453	0.4305	0.4484	0.4369	0.4129	0.0506	0.3859	0.4393	0.583	0.5984	0.4246	0.612	0.0576	0.5836	0.238
Wild-type control	Rep B	Plate07	0.4351	0.4748	0.119	0.4629	0.388	0.4787	0.0463	0.0535	0.4104	0.0471	0.479	0.4281	0.5693	0.0533	0.052	0.4138	0.6021	0.4387	0.5116	0.0546	0.3221	0.4569	0.489	0.4256	0.4329	0.4542	0.4663	0.6894	0.6838	0.6957	0.4392	0.6731	0.4993	0.3927	0.5883	0.4432	0.4992	0.0555	0.431	0.5003	0.6056	0.4717	0.4401	0.4579	0.4326	0.2619	0.4901
Wild-type control	Rep B	Plate08	0.4577	0.4354	0.4312	0.424	0.4199	0.4036	0.4302	0.4332	0.4543	0.1668	0.4335	0.4373	0.5535	0.4581	0.457	0.4297	0.4391	0.3516	0.4574	0.4357	0.4268	0.578	0.4484	0.4461	0.5659	0.6127	0.6417	0.5724	0.4564	0.6097	0.1476	0.4545	0.4394	0.4499	0.5425	0.5013	0.5992	0.5682	0.056	0.4461	0.4326	0.3238	0.5625	0.4509	0.4738	0.444	0.4545
Wild-type control	Rep B	Plate09	0.4386	0.4294	0.4678	0.3933	0.3958	0.3941	0.0836	0.4129	0.123	0.4566	0.0469	0.484	0.4928	0.4265	0.4238	0.4268	0.426	0.4054	0.453	0.5036	0.4134	0.4275	0.6939	0.4392	0.4504	0.4637	0.4379	0.449	0.4071	0.4781	0.4252	0.4539	0.3357	0.4523	0.6875	0.4822	0.644	0.328	0.4597	0.4581	0.068	0.4653	0.4221	0.4452	0.046	0.4977	0.5669
Wild-type control	Rep B	Plate10	0.4039	0.4	0.4041	0.3954	0.4594	0.177	0.5001	0.3809	0.4156	0.4679	0.4809	0.4165	0.5413	0.4145	0.2294	0.4243	0.547	0.441	0.4516	0.6147	0.6272	0.4075	0.4501	0.5278	0.5821	0.4879	0.4653	0.4855	0.3436	0.1019	0.438	0.1329	0.4045	0.6364	0.4234	0.5559	0.4442	0.4757	0.4099	0.0513	0.4375	0.4377	0.0508	0.4401	0.5406	0.539	0.4175
Wild-type control	Rep B	Plate11	0.4331	0.425	0.3986	0.4785	0.2323	0.142	0.4291	0.4469	0.0524	0.4401	0.0599	0.4398	0.439	0.0588	0.6613	0.4582	0.6516	0.5798	0.6159	0.4317	0.4275	0.0458	0.4267	0.4339	0.4515	0.6966	0.6414	0.4933	0.5948	0.5214	0.5135	0.656	0.5464	0.4894	0.3987	0.4578	0.5274	0.5154	0.0457	0.4404	0.0557	0.4979	0.4311	0.4194	0.5359	0.4662	0.444
Wild-type control	Rep B	Plate12	0.4474	0.6056	0.4712	0.4996	0.5527	0.4991	0.062	0.2766	0.465	0.0871	0.4509	0.4362	0.5735	0.5525	0.6629	0.6125	0.4135	0.6244	0.6119	0.1658	0.365	0.5873	0.653	0.4525	0.6373	0.6248	0.6491	0.6652	0.6826	0.6806	0.0532	0.6381	0.383	0.4796	0.5688	0.5558	0.5235	0.5359	0.49	0.5706	0.5157	0.104	0.5398	0.4951	0.3205	0.4356	0.5382
Wild-type control	Rep B	Plate13	0.4275	0.4201	0.2972	0.1206	0.0589	0.3447	0.4319	0.2962	0.4353	0.4149	0.0509	0.4342	0.4169	0.543	0.5765	0.5409	0.5276	0.0527	0.3073	0.4884	0.4286	0.5696	0.5701	0.4389	0.5121	0.4584	0.4101	0.6322	0.656	0.6123	0.644	0.6306	0.1807	0.4482	0.6008	0.4448	0.4379	0.0665	0.1412	0.5224	0.541	0.5428	0.5617	0.574	0.0495	0.469	0.3229
Wild-type control	Rep B	Plate14	0.4287	0.4108	0.4845	0.429	0.3709	0.1447	0.4853	0.4402	0.4116	0.3982	0.4699	0.4112	0.4722	0.3536	0.2606	0.4694	0.54	0.53	0.4609	0.4455	0.4107	0.4176	0.4227	0.5004	0.5183	0.5981	0.6136	0.3801	0.6142	0.5831	0.5981	0.6387	0.0489	0.4244	0.6067	0.6008	0.4856	0.5654	0.3651	0.5952	0.2212	0.5978	0.4586	0.3823	0.4264	0.5346	0.5017
Wild-type control	Rep B	Plate15	0.4678	0.4322	0.4492	0.057	0.5923	0.0558	0.0475	0.4369	0.4332	0.054	0.4521	0.4437	0.598	0.4603	0.1681	0.0625	0.6287	0.4433	0.5554	0.1333	0.4318	0.4641	0.0551	0.4415	0.6423	0.4803	0.5647	0.0486	0.5638	0.3094	0.5384	0.5862	0.4365	0.4313	0.5034	0.4508	0.5509	0.6098	0.4727	0.4061	0.5314	0.0532	0.0556	0.4792	0.5262	0.3561	0.4488
Wild-type control	Rep B	Plate16	0.4435	0.6112	0.4185	0.2662	0.4774	0.5519	0.4326	0.085	0.0571	0.4251	0.4359	0.4859	0.4557	0.4351	0.0532	0.6185	0.0477	0.4643	0.6338	0.0636	0.2869	0.5127	0.4036	0.425	0.6894	0.4678	0.5317	0.3708	0.054	0.6264	0.5604	0.3623	0.5459	0.4998	0.6284	0.7092	0.4455	0.0514	0.4262	0.2827	0.4252	0.6009	0.3465	0.4773	0.4706	0.6012	0.6123
Wild-type control	Rep C	Plate01	0.4802	0.363	0.4179	0.4162	0.4299	0.4015	0.3886	0.5583	0.5384	0.4171	0.4222	0.5591	0.4199	0.4306	0.4249	0.4433	0.5251	0.4383	0.5185	0.4286	0.5522	0.4433	0.4251	0.551	0.5	0.4913	0.5104	0.5259	0.3551	0.219	0.5448	0.4408	0.4428	0.4396	0.5687	0.5244	0.4937	0.0504	0.5228	0.5078	0.425	0.5143	0.06	0.5323	0.5419	0.2705	0.0508
Wild-type control	Rep C	Plate02	0.463	0.4063	0.4117	0.4694	0.5005	0.4603	0.494	0.5077	0.4859	0.4824	0.4197	0.4897	0.5029	0.4594	0.4917	0.5568	0.2782	0.4658	0.4416	0.5081	0.426	0.446	0.4376	0.5357	0.4962	0.4744	0.4939	0.5316	0.5314	0.4962	0.4393	0.6447	0.586	0.575	0.4648	0.5221	0.413	0.4721	0.5446	0.0505	0.4342	0.3561	0.4923	0.4901	0.5114	0.4552	0.4436
Wild-type control	Rep C	Plate03	0.4913	0.3991	0.4006	0.3948	0.3991	0.4068	0.4134	0.443	0.0532	0.4989	0.4148	0.5166	0.4095	0.4368	0.552	0.536	0.4662	0.427	0.4389	0.4321	0.4361	0.5301	0.4979	0.4217	0.4239	0.4448	0.5349	0.4551	0.4496	0.3892	0.4519	0.4433	0.4515	0.4533	0.6577	0.5505	0.4206	0.5011	0.5675	0.0593	0.3981	0.4491	0.439	0.4855	0.4373	0.5561	0.4414
Wild-type control	Rep C	Plate04	0.4299	0.3945	0.3875	0.4012	0.4641	0.4052	0.4815	0.4663	0.4657	0.4706	0.4302	0.466	0.436	0.5274	0.509	0.4355	0.4106	0.1828	0.415	0.4265	0.4855	0.3627	0.4556	0.4955	0.4963	0.5426	0.4928	0.5093	0.4369	0.5513	0.5657	0.0507	0.5679	0.0508	0.0489	0.496	0.4982	0.5614	0.3849	0.5356	0.5506	0.4755	0.5403	0.4677	0.5799	0.4642	0.4436
Wild-type control	Rep C	Plate05	0.5262	0.0544	0.4801	0.5956	0.6158	0.541	0.5554	0.5208	0.5813	0.4586	0.4483	0.5177	0.5816	0.7506	0.6882	0.1892	0.6045	0.5597	0.7295	0.6836	0.6121	0.4714	0.3948	0.5215	0.6265	0.632	0.6506	0.6381	0.4444	0.7018	0.6649	0.372	0.0949	0.6318	0.4873	0.5587	0.5568	0.4899	0.5296	0.6485	0.6355	0.3766	0.6545	0.6477	0.5493	0.4386	0.3955
Wild-type control	Rep C	Plate06	0.4746	0.3407	0.153	0.4893	0.0491	0.4683	0.4842	0.4668	0.0906	0.5599	0.541	0.4265	0.5419	0.3043	0.6393	0.6289	0.5892	0.65	0.6058	0.6087	0.6249	0.4927	0.419	0.505	0.4601	0.0633	0.053	0.6203	0.6485	1.5298	0.6217	0.628	0.6298	0.4442	0.556	0.5363	0.488	0.0507	0.4513	0.5207	0.5777	0.618	0.4557	0.5822	0.0581	0.5736	0.2633
Wild-type control	Rep C	Plate07	0.5099	0.4663	0.2768	0.4106	0.4278	0.4619	0.0452	0.0524	0.4578	0.0479	0.4747	0.5387	0.5462	0.0511	0.0547	0.3974	0.6173	0.4496	0.556	0.056	0.3309	0.4274	0.4638	0.5251	0.5492	0.5929	0.5808	0.6738	0.6464	0.6772	0.0767	0.6348	0.4982	0.3662	0.5217	0.5466	0.5613	0.2406	0.6388	0.5298	0.4642	0.6136	0.5211	0.4949	0.4718	0.2962	0.4927
Wild-type control	Rep C	Plate08	0.4928	0.4295	0.3941	0.4402	0.4417	0.4143	0.392	0.4272	0.4639	0.1353	0.6323	0.4343	0.5918	0.4694	0.5228	0.4783	0.4552	0.3389	0.474	0.4275	0.4274	0.5174	0.4287	0.4406	0.4531	0.5155	0.4733	0.6222	0.4484	0.4416	0.1459	0.4499	0.5045	0.491	0.603	0.5386	0.5989	0.4205	0.0534	0.4924	0.4427	0.3132	0.5639	0.5763	0.4443	0.4364	0.4432
Wild-type control	Rep C	Plate09	0.4974	0.4237	0.5286	0.4531	0.4234	0.4643	0.0851	0.5489	0.4008	0.4931	0.0479	0.4636	0.4899	0.4706	0.4403	0.4487	0.4554	0.4615	0.4942	0.5343	0.6173	0.4659	0.498	0.5047	0.4706	0.4619	0.4455	0.4698	0.4016	0.476	0.439	0.4708	0.3358	0.4718	0.4878	0.505	0.4684	0.3124	0.4373	0.4544	0.0662	0.4575	0.43	0.4634	0.0453	0.4595	0.5045
Wild-type control	Rep C	Plate10	0.4192	0.4364	0.4771	0.5266	0.4481	0.1736	0.4264	0.3823	0.4451	0.4969	0.5119	0.4805	0.4885	0.431	0.1999	0.6172	0.5479	0.5879	0.6415	0.6378	0.6467	0.5797	0.5815	0.5292	0.4535	0.4758	0.442	0.3806	0.4105	0.244	0.6555	0.479	0.3589	0.6032	0.6338	0.4441	0.4169	0.4066	0.3896	0.0507	0.4377	0.5501	0.0488	0.4886	0.4954	0.4102	0.4126
Wild-type control	Rep C	Plate11	0.4251	0.4252	0.4227	0.4314	0.2039	0.1477	0.4266	0.4158	0.0528	0.4548	0.0584	0.4241	0.4301	0.0593	0.6105	0.6096	0.6222	0.597	0.6276	0.5582	0.6343	0.0459	0.5287	0.4377	0.4525	0.6183	0.579	0.6699	0.6616	0.6954	0.5783	0.6941	0.6092	0.612	0.4141	0.5738	0.4705	0.467	0.0453	0.5953	0.0563	0.522	0.5363	0.4583	0.4842	0.419	0.4952
Wild-type control	Rep C	Plate12	0.51	0.5269	0.4886	0.4569	0.5599	0.4731	0.0789	0.2581	0.4772	0.0882	0.4286	0.4318	0.6285	0.5088	0.5128	0.5327	0.3981	0.6209	0.6577	0.1586	0.362	0.5741	0.7467	0.4435	0.5176	0.6431	0.504	0.5088	0.5277	0.7343	0.056	0.5238	0.4179	0.4807	0.6811	0.4849	0.5639	0.4488	0.4652	0.5355	0.4969	0.1023	0.5653	0.4581	0.3283	0.4617	0.6013
Wild-type control	Rep C	Plate13	0.4312	0.4473	0.2801	0.1087	0.061	0.3613	0.4276	0.2897	0.414	0.3884	0.0506	0.4365	0.4448	0.6113	0.6014	0.438	0.4352	0.0537	0.35	0.4006	0.4428	0.44	0.4253	0.5075	0.4507	0.4551	0.4199	0.6209	0.6082	0.5938	0.626	0.6416	0.1885	0.4381	0.6348	0.6298	0.4899	0.0674	0.1374	0.5073	0.5243	0.5529	0.5726	0.6031	0.0491	0.4667	0.3162
Wild-type control	Rep C	Plate14	0.416	0.3871	0.3945	0.4112	0.3702	0.1542	0.4853	0.442	0.4023	0.4692	0.4708	0.4906	0.4382	0.3618	0.2605	0.4395	0.5449	0.5739	0.4922	0.6217	0.5414	0.5748	0.3747	0.571	0.5569	0.4562	0.5803	0.3718	0.6194	0.6592	0.5731	0.467	0.0534	0.6122	0.4585	0.6527	0.5133	0.5477	0.3801	0.6035	0.5502	0.5596	0.4797	0.3727	0.5227	0.4433	0.5005
Wild-type control	Rep C	Plate15	0.5146	0.4691	0.4981	0.0592	0.473	0.0549	0.0469	0.501	0.5035	0.0528	0.5605	0.474	0.4864	0.5415	0.266	0.0679	0.6332	0.4891	0.6841	0.2885	0.7012	0.7091	0.0549	0.6345	0.6624	0.7549	0.656	0.0467	0.6214	0.5233	0.7143	0.6729	0.6504	0.6465	0.5545	0.5014	0.6108	0.574	0.468	0.409	0.515	0.0516	0.0548	0.6639	0.4946	0.3325	0.4463
Wild-type control	Rep C	Plate16	0.441	0.4407	0.4015	0.2338	0.471	0.5287	0.405	0.0953	0.0533	0.5821	0.4529	0.4563	0.4811	0.4826	0.0535	0.6993	0.0469	0.4498	0.6787	0.0676	0.3006	0.7063	0.3893	0.4771	0.5508	0.5585	0.6235	0.3886	0.0518	0.6278	0.5917	0.3941	0.6998	0.6741	0.5222	0.5548	0.5875	0.0505	0.6235	0.3113	0.4499	0.6192	0.382	0.477	0.6262	0.6355	0.6119
Background	Rep A	Plate01	0.0528	0.0514	0.051	0.0509	0.0504	0.0504	0.0506	0.0509	0.0513	0.0511	0.0508	0.0511	0.0525	0.0511	0.0508	0.0508	0.0507	0.0507	0.0511	0.0511	0.0512	0.0509	0.051	0.0521	0.0514	0.051	0.0506	0.0509	0.0513	0.0502	0.051	0.051	0.0505	0.0509	0.0511	0.0506	0.0509	0.0506	0.0501	0.05	0.0503	0.0502	0.0808	0.0554	0.0511	0.0508	0.0564
Background	Rep A	Plate02	0.0507	0.0534	0.0501	0.0502	0.0506	0.0506	0.0502	0.052	0.0512	0.0513	0.0516	0.0508	0.0508	0.0513	0.0508	0.0502	0.0504	0.0617	0.0503	0.0538	0.0504	0.0505	0.0664	0.0562	0.0512	0.0514	0.0513	0.0504	0.0497	0.0606	0.0493	0.0572	0.051	0.05	0.0507	0.0512	0.0501	0.0501	0.0502	0.0498	0.05	0.0569	0.0498	0.0493	0.0512	0.0501	0.0527
Background	Rep A	Plate03	0.0521	0.0507	0.051	0.0502	0.051	0.0501	0.0501	0.0511	0.0514	0.0507	0.0513	0.0507	0.0507	0.0516	0.0508	0.0499	0.0506	0.0507	0.0502	0.0504	0.0505	0.051	0.0512	0.0604	0.0509	0.0508	0.0506	0.0502	0.0509	0.0509	0.0509	0.0514	0.0505	0.0508	0.0509	0.0504	0.0509	0.0497	0.0501	0.0503	0.0505	0.0503	0.0507	0.0517	0.0507	0.0511	0.1042
Background	Rep A	Plate04	0.0525	0.0539	0.0529	0.052	0.052	0.0523	0.0519	0.0517	0.0513	0.0568	0.0519	0.0546	0.0524	0.0526	0.0522	0.0524	0.0522	0.0529	0.0525	0.0518	0.056	0.0514	0.0514	0.0518	0.0524	0.0944	0.0514	0.0518	0.0511	0.0516	0.0511	0.0862	0.0516	0.0521	0.0517	0.051	0.0514	0.0516	0.0514	0.0511	0.0513	0.0544	0.0514	0.0514	0.0633	0.0515	0.051
Background	Rep A	Plate05	0.0506	0.0501	0.0499	0.05	0.0496	0.0501	0.0499	0.0504	0.0497	0.0497	0.0511	0.0514	0.05	0.0503	0.05	0.0497	0.0498	0.0497	0.0497	0.0501	0.0498	0.0508	0.0507	0.0723	0.0511	0.051	0.0505	0.0497	0.0499	0.05	0.05	0.0497	0.0502	0.0496	0.0504	0.0501	0.05	0.0498	0.0502	0.05	0.0498	0.0515	0.0497	0.0495	0.0498	0.0496	0.0551
Background	Rep A	Plate06	0.0512	0.112	0.0618	0.0733	0.0859	0.0499	0.0506	0.0501	0.1227	0.1738	0.0548	0.0519	0.0501	0.0522	0.05	0.0498	0.0508	0.0498	0.0493	0.0502	0.0505	0.0506	0.0859	0.0623	0.0505	0.0508	0.0512	0.0499	0.0498	0.9369	0.0508	0.0506	0.051	0.0512	0.0546	0.0517	0.0494	0.0509	0.0502	0.0581	0.0501	0.059	0.0501	0.0506	0.0532	0.0507	0.0513
Background	Rep A	Plate07	0.0504	0.0507	0.0623	0.0504	0.0512	0.0502	0.0503	0.0525	0.054	0.0525	0.0528	0.0515	0.0519	0.0499	0.0501	0.0508	0.0502	0.0561	0.0502	0.0522	0.0518	0.0514	0.0524	0.0672	0.0508	0.0495	0.0502	0.0504	0.0497	0.0507	0.0501	0.0506	0.0512	0.051	0.0526	0.0506	0.0511	0.0504	0.0514	0.0501	0.0501	0.0497	0.0546	0.0541	0.0503	0.0506	0.0511
Background	Rep A	Plate08	0.0501	0.0816	0.0744	0.0503	0.0506	0.0512	0.0507	0.1321	0.0515	0.0519	0.0503	0.0514	0.0505	0.0511	0.1258	0.0585	0.051	0.0511	0.0509	0.0512	0.0509	0.1095	0.0518	0.0512	0.0509	0.0508	0.0511	0.0626	0.05	0.0515	0.0767	0.065	0.0505	0.0527	0.0702	0.0507	0.0506	0.0505	0.0641	0.0514	0.0516	0.0528	0.0512	0.0514	0.0522	0.0515	0.0691
Background	Rep A	Plate09	0.0513	0.0519	0.1164	0.0517	0.0517	0.0511	0.1177	0.052	0.0521	0.0508	0.0511	0.0508	0.0514	0.0518	0.0511	0.0512	0.0519	0.0656	0.0818	0.0511	0.0514	0.051	0.0609	0.0727	0.0514	0.0667	0.0504	0.0511	0.069	0.0513	0.0512	0.0517	0.0534	0.0512	0.0509	0.0511	0.0519	0.0576	0.0515	0.0509	0.0515	0.0503	0.0554	0.0508	0.0511	0.0507	0.0524
Background	Rep A	Plate10	0.05	0.0492	0.0499	0.0489	0.0497	0.0508	0.0501	0.0559	0.0501	0.0505	0.0509	0.052	0.0498	0.0495	0.0493	0.0492	0.0501	0.0504	0.0506	0.0502	0.0499	0.0501	0.1363	0.0614	0.0495	0.049	0.0483	0.0507	0.0495	0.0507	0.0498	0.0516	0.053	0.0502	0.0495	0.0501	0.0486	0.0491	0.0495	0.0514	0.0505	0.0496	0.0563	0.1057	0.0497	0.0483	0.052
Background	Rep A	Plate11	0.0506	0.0506	0.0512	0.0517	0.051	0.0513	0.0512	0.0512	0.0573	0.0509	0.1415	0.0512	0.051	0.0514	0.0513	0.051	0.0514	0.0506	0.0508	0.0517	0.051	0.0509	0.0498	0.0512	0.0508	0.0511	0.051	0.0504	0.0506	0.0509	0.0507	0.0519	0.0507	0.0519	0.0514	0.0517	0.0503	0.0508	0.0513	0.0508	0.0508	0.0513	0.0507	0.0519	0.0537	0.0507	0.0519
Background	Rep A	Plate12	0.0521	0.0513	0.0508	0.0504	0.0502	0.0507	0.0638	0.0855	0.0511	0.0506	0.0505	0.0509	0.0506	0.0546	0.0757	0.0525	0.0513	0.0509	0.0502	0.05	0.0508	0.0504	0.0505	0.0511	0.0512	0.0508	0.0517	0.0504	0.0505	0.0511	0.0763	0.0506	0.0575	0.0512	0.0509	0.0508	0.0506	0.051	0.0512	0.051	0.0689	0.0532	0.0612	0.0508	0.0513	0.0539	0.0509
Background	Rep A	Plate13	0.0504	0.0509	0.0512	0.0508	0.0521	0.0508	0.0511	0.0511	0.0507	0.0526	0.0528	0.0524	0.0515	0.0523	0.0515	0.0519	0.0519	0.0534	0.0594	0.0556	0.0523	0.052	0.0531	0.0544	0.0514	0.0585	0.0517	0.0501	0.0531	0.0519	0.0544	0.0545	0.0555	0.0522	0.0522	0.0526	0.0521	0.0543	0.0516	0.0517	0.0532	0.0545	0.0527	0.0588	0.0548	0.0515	0.0569
Background	Rep A	Plate14	0.0522	0.0513	0.0512	0.0509	0.0513	0.1121	0.0512	0.0516	0.0524	0.0516	0.0517	0.0518	0.0513	0.0543	0.0521	0.0532	0.0519	0.0524	0.0513	0.052	0.0523	0.0526	0.0536	0.0524	0.0513	0.0522	0.0518	0.0623	0.0509	0.0524	0.0518	0.052	0.0535	0.0526	0.0523	0.0526	0.0524	0.0512	0.0517	0.0512	0.0537	0.0516	0.0534	0.0562	0.0523	0.0521	0.06
Background	Rep A	Plate15	0.0527	0.0523	0.0519	0.0522	0.053	0.0519	0.052	0.0528	0.0527	0.0535	0.0757	0.0536	0.0534	0.0532	0.0528	0.101	0.0945	0.0544	0.0533	0.0525	0.0526	0.0534	0.0535	0.0541	0.0531	0.0521	0.0519	0.0521	0.052	0.0528	0.0521	0.0525	0.0523	0.0527	0.0531	0.0553	0.0531	0.0522	0.0535	0.0748	0.0523	0.0579	0.0522	0.0531	0.0524	0.0915	0.0521
Background	Rep A	Plate16	0.0521	0.0694	0.0517	0.0517	0.0516	0.0517	0.0537	0.09	0.0512	0.0523	0.0526	0.0534	0.0524	0.0617	0.0646	0.0519	0.0564	0.0525	0.0525	0.0527	0.0537	0.0527	0.0737	0.0536	0.0517	0.0523	0.0524	0.0572	0.051	0.0526	0.0574	0.078	0.0526	0.0524	0.0534	0.0535	0.0527	0.0513	0.0518	0.1423	0.053	0.0524	0.0544	0.0788	0.0525	0.0527	0.0592
Background	Rep B	Plate01	0.0503	0.0506	0.051	0.0514	0.0511	0.0523	0.0503	0.0529	0.0532	0.0529	0.0512	0.0513	0.0508	0.052	0.0513	0.0509	0.051	0.0514	0.0518	0.0521	0.0516	0.052	0.0521	0.0516	0.0517	0.052	0.05	0.0501	0.051	0.051	0.0515	0.0512	0.0552	0.0524	0.052	0.0515	0.0505	0.0503	0.052	0.0503	0.0507	0.0502	0.1096	0.0514	0.0547	0.0522	0.0603
Background	Rep B	Plate02	0.0513	0.0516	0.059	0.0519	0.051	0.0509	0.051	0.0509	0.0512	0.0511	0.0511	0.0508	0.0514	0.0514	0.0519	0.0511	0.0512	0.0585	0.0518	0.0516	0.0509	0.0516	0.0637	0.0541	0.0515	0.0512	0.0514	0.0511	0.0508	0.0578	0.0506	0.1471	0.0506	0.0506	0.0507	0.0532	0.0514	0.0507	0.0506	0.0503	0.0508	0.0533	0.0508	0.051	0.0511	0.0524	0.0511
Background	Rep B	Plate03	0.0504	0.0504	0.0504	0.0502	0.0503	0.0505	0.0502	0.0511	0.0507	0.0513	0.0512	0.0516	0.0508	0.0507	0.0512	0.0507	0.0514	0.0513	0.0506	0.0504	0.0511	0.0516	0.0526	0.0597	0.0513	0.0514	0.0505	0.0509	0.0506	0.0505	0.0504	0.0506	0.0501	0.0509	0.0507	0.0508	0.0503	0.0497	0.0505	0.0504	0.052	0.0507	0.0499	0.0501	0.0498	0.0504	0.0898
Background	Rep B	Plate04	0.0504	0.0511	0.05	0.0506	0.0505	0.0501	0.0504	0.0721	0.0505	0.051	0.0507	0.051	0.0506	0.0537	0.0507	0.0582	0.0506	0.0511	0.0551	0.052	0.0502	0.0509	0.0504	0.0551	0.0593	0.0509	0.0507	0.0499	0.0498	0.0506	0.0504	0.0681	0.0501	0.0511	0.0501	0.0496	0.0489	0.0499	0.0502	0.0502	0.0506	0.0554	0.0498	0.0507	0.0743	0.0512	0.0496
Background	Rep B	Plate05	0.0517	0.05	0.0502	0.0498	0.0496	0.0501	0.0496	0.0496	0.054	0.0499	0.0509	0.0546	0.0506	0.0506	0.0499	0.0502	0.0497	0.0499	0.0497	0.0499	0.0497	0.0507	0.0514	0.0674	0.0514	0.0504	0.0504	0.0515	0.0502	0.0502	0.0497	0.0497	0.0503	0.0496	0.0501	0.0529	0.0498	0.05	0.0506	0.0499	0.0494	0.0497	0.0497	0.0493	0.0499	0.05	0.0529
Background	Rep B	Plate06	0.0498	0.0637	0.0589	0.0657	0.0834	0.0497	0.0502	0.0492	0.1545	0.207	0.0552	0.0522	0.0501	0.0528	0.0499	0.0498	0.0507	0.0497	0.0506	0.0499	0.05	0.0504	0.0947	0.07	0.0503	0.053	0.0657	0.0499	0.05	0.8324	0.0498	0.0505	0.0501	0.0501	0.0614	0.0496	0.0501	0.0523	0.05	0.0575	0.0496	0.0589	0.0494	0.0506	0.0528	0.0497	0.0494
Background	Rep B	Plate07	0.0497	0.0519	0.0508	0.0507	0.0506	0.0508	0.0513	0.0531	0.051	0.0511	0.0513	0.0518	0.0499	0.0502	0.0523	0.0505	0.0497	0.0507	0.0501	0.0509	0.0515	0.0507	0.0503	0.057	0.0516	0.0504	0.0508	0.0508	0.0499	0.0493	0.0495	0.0497	0.0507	0.062	0.0496	0.05	0.0505	0.0505	0.0506	0.0523	0.0492	0.0498	0.0631	0.0545	0.0506	0.0496	0.0505
Background	Rep B	Plate08	0.0508	0.1719	0.0837	0.0503	0.0509	0.0505	0.0501	0.0821	0.0505	0.0514	0.051	0.0507	0.0518	0.0537	0.1083	0.0585	0.0529	0.0526	0.051	0.0514	0.0518	0.1209	0.051	0.0744	0.051	0.0515	0.05	0.0513	0.0507	0.0513	0.0757	0.0527	0.0513	0.0512	0.0564	0.0513	0.0505	0.0511	0.0641	0.051	0.0505	0.0509	0.0505	0.0502	0.0509	0.0512	0.0516
Background	Rep B	Plate09	0.0504	0.0508	0.1173	0.0497	0.051	0.0496	0.1206	0.05	0.0534	0.0502	0.0504	0.0515	0.0504	0.0505	0.0497	0.0511	0.0498	0.0607	0.0635	0.0508	0.0511	0.0508	0.0582	0.0744	0.0513	0.0747	0.0506	0.0498	0.0538	0.0508	0.0509	0.05	0.0508	0.0505	0.0508	0.0504	0.0506	0.0571	0.0508	0.0501	0.0497	0.0506	0.0577	0.0494	0.0507	0.0497	0.0505
Background	Rep B	Plate10	0.0517	0.0509	0.0516	0.0511	0.0503	0.0507	0.0501	0.057	0.0508	0.0505	0.0499	0.0508	0.0521	0.0497	0.05	0.0504	0.0494	0.0506	0.0492	0.0504	0.0489	0.0499	0.0697	0.0636	0.0559	0.0498	0.0499	0.0506	0.0491	0.0517	0.0502	0.0521	0.051	0.052	0.0507	0.0509	0.0508	0.0498	0.0504	0.0521	0.0497	0.0496	0.0597	0.0633	0.0492	0.0493	0.0506
Background	Rep B	Plate11	0.0508	0.0513	0.0512	0.051	0.0508	0.051	0.0506	0.0511	0.0513	0.051	0.1247	0.0527	0.0514	0.0516	0.0524	0.0514	0.0517	0.0508	0.0504	0.0517	0.0544	0.0502	0.0498	0.0512	0.0508	0.0502	0.0512	0.0504	0.051	0.0515	0.0526	0.0512	0.0511	0.0526	0.0523	0.0512	0.0509	0.0504	0.0508	0.0508	0.0508	0.051	0.0507	0.0515	0.0523	0.0519	0.0513
Background	Rep B	Plate12	0.0515	0.0506	0.051	0.0504	0.0505	0.0503	0.0629	0.0665	0.051	0.0507	0.0521	0.055	0.0513	0.0508	0.0733	0.0516	0.0525	0.051	0.0504	0.0502	0.051	0.0529	0.0508	0.0533	0.0515	0.0514	0.0509	0.0514	0.0521	0.0514	0.069	0.0513	0.0583	0.0505	0.0523	0.0516	0.0523	0.0547	0.0523	0.0513	0.0613	0.0539	0.0565	0.0527	0.0532	0.0573	0.0508
Background	Rep B	Plate13	0.0506	0.0506	0.0508	0.0507	0.0532	0.0505	0.051	0.0514	0.0511	0.0522	0.0516	0.0514	0.051	0.0518	0.0512	0.0521	0.0519	0.0526	0.0855	0.052	0.0517	0.0509	0.0521	0.0536	0.0518	0.0514	0.0512	0.0508	0.0522	0.0508	0.0521	0.0506	0.0552	0.0523	0.0517	0.0524	0.0512	0.0541	0.0517	0.0507	0.0512	0.0534	0.0508	0.0591	0.0516	0.0516	0.0573
Background	Rep B	Plate14	0.0522	0.0525	0.0521	0.0525	0.0524	0.1347	0.052	0.0526	0.053	0.0514	0.0522	0.0527	0.0539	0.0537	0.0541	0.0544	0.0529	0.0535	0.0531	0.0533	0.0537	0.0528	0.0526	0.0528	0.0533	0.0522	0.0537	0.063	0.0521	0.052	0.0527	0.0522	0.0534	0.0522	0.0516	0.0541	0.0562	0.0533	0.0533	0.0521	0.0595	0.0524	0.0522	0.0538	0.0522	0.0532	0.0732
Background	Rep B	Plate15	0.0521	0.0517	0.0518	0.0522	0.0524	0.0523	0.0525	0.0528	0.0526	0.0522	0.0693	0.053	0.0529	0.0521	0.0529	0.0972	0.0932	0.0528	0.0526	0.0528	0.0538	0.0524	0.0538	0.0541	0.0525	0.0527	0.0526	0.0514	0.0522	0.0527	0.0532	0.053	0.0518	0.0531	0.0534	0.0533	0.053	0.0525	0.0524	0.0706	0.0528	0.0546	0.0524	0.0532	0.0532	0.0926	0.0523
Background	Rep B	Plate16	0.0528	0.0735	0.0524	0.052	0.0524	0.0519	0.0518	0.0922	0.0521	0.0529	0.0589	0.0532	0.0529	0.0613	0.0644	0.0528	0.057	0.0526	0.0526	0.0525	0.053	0.0523	0.0865	0.0602	0.0525	0.0528	0.0523	0.0587	0.0508	0.0522	0.0534	0.0689	0.0519	0.0523	0.0522	0.0531	0.0528	0.0521	0.0519	0.1295	0.0529	0.0523	0.0535	0.0777	0.0528	0.0525	0.0524
Background	Rep C	Plate01	0.0497	0.0505	0.0494	0.0499	0.0497	0.0501	0.0501	0.051	0.0504	0.0505	0.052	0.0526	0.0504	0.0504	0.0505	0.05	0.0497	0.0503	0.05	0.0513	0.0519	0.0508	0.051	0.053	0.0504	0.0507	0.0507	0.0496	0.0494	0.0496	0.0498	0.0504	0.0519	0.0509	0.052	0.0522	0.0506	0.0497	0.0496	0.0495	0.0501	0.0496	0.0514	0.0623	0.0503	0.051	0.0667
Background	Rep C	Plate02	0.0519	0.0517	0.0539	0.0503	0.051	0.0515	0.0504	0.0569	0.0521	0.0514	0.0539	0.0541	0.0512	0.051	0.0519	0.0507	0.0517	0.057	0.0515	0.0512	0.0509	0.0516	0.0562	0.0529	0.0525	0.0528	0.0532	0.0505	0.0502	0.0682	0.0516	0.0554	0.052	0.0515	0.0513	0.0507	0.0534	0.0504	0.0508	0.05	0.05	0.0598	0.0498	0.05	0.0508	0.0517	0.0516
Background	Rep C	Plate03	0.0504	0.0508	0.0507	0.0501	0.0507	0.0503	0.0501	0.0512	0.0509	0.0507	0.0511	0.0505	0.0502	0.0505	0.0501	0.0504	0.0508	0.0514	0.0509	0.0517	0.0504	0.0508	0.0508	0.0514	0.0514	0.0512	0.0506	0.0504	0.0504	0.0506	0.0515	0.0503	0.0533	0.0505	0.052	0.0506	0.0503	0.0501	0.0504	0.0522	0.0506	0.0505	0.0577	0.0505	0.0506	0.0502	0.0534
Background	Rep C	Plate04	0.0517	0.0516	0.0517	0.0514	0.0511	0.0517	0.0509	0.0514	0.0509	0.0511	0.0511	0.0509	0.0519	0.0516	0.052	0.0526	0.0517	0.0522	0.0532	0.0551	0.0513	0.0514	0.0516	0.0516	0.052	0.0541	0.051	0.0516	0.0514	0.0515	0.0516	0.0848	0.0545	0.0521	0.0517	0.0513	0.0514	0.0515	0.0517	0.0516	0.0514	0.0522	0.0515	0.0515	0.1311	0.0518	0.0511
Background	Rep C	Plate05	0.0515	0.0509	0.0507	0.0502	0.05	0.0503	0.0501	0.0497	0.0498	0.0499	0.0495	0.0521	0.0501	0.0504	0.0497	0.05	0.05	0.0503	0.0501	0.0505	0.0508	0.0505	0.0509	0.053	0.0555	0.0512	0.0508	0.0498	0.0502	0.0516	0.0501	0.0504	0.0501	0.0501	0.0504	0.0503	0.0493	0.0503	0.0505	0.0502	0.0497	0.0502	0.0499	0.0493	0.0494	0.0496	0.0614
Background	Rep C	Plate06	0.0504	0.0826	0.0889	0.065	0.0818	0.0505	0.0497	0.0498	0.1538	0.2128	0.0564	0.0518	0.0502	0.0513	0.0501	0.0496	0.0502	0.0494	0.049	0.0498	0.0506	0.0504	0.0955	0.073	0.0574	0.0538	0.0499	0.05	0.0496	0.7655	0.0496	0.0505	0.0502	0.05	0.0646	0.051	0.0503	0.05	0.0493	0.057	0.0494	0.0537	0.05	0.0501	0.0532	0.0496	0.0501
Background	Rep C	Plate07	0.0494	0.05	0.0491	0.0498	0.0502	0.0496	0.0504	0.0524	0.051	0.0514	0.0522	0.0658	0.0495	0.0499	0.0507	0.0499	0.049	0.0512	0.05	0.0513	0.0504	0.0503	0.0506	0.0556	0.0503	0.0509	0.0499	0.0502	0.0494	0.049	0.0497	0.0506	0.0501	0.0836	0.0512	0.0501	0.0497	0.0499	0.051	0.0494	0.0499	0.0498	0.0553	0.0536	0.0501	0.0506	0.0498
Background	Rep C	Plate08	0.0495	0.1395	0.0564	0.0497	0.0505	0.0502	0.051	0.0935	0.0513	0.0517	0.0497	0.0497	0.05	0.0501	0.0932	0.0556	0.0508	0.0516	0.051	0.0517	0.0508	0.1239	0.0509	0.05	0.0506	0.0518	0.0499	0.0508	0.0488	0.0505	0.0667	0.0506	0.0508	0.0513	0.0583	0.0495	0.0499	0.0505	0.0647	0.0495	0.0505	0.0503	0.051	0.0514	0.0507	0.0512	0.0633
Background	Rep C	Plate09	0.0497	0.0503	0.0595	0.0505	0.0501	0.052	0.1405	0.0496	0.0543	0.0502	0.0513	0.0506	0.0496	0.0512	0.0512	0.0505	0.0502	0.0722	0.0656	0.0508	0.0521	0.0499	0.0597	0.0982	0.0516	0.0641	0.0497	0.0504	0.0675	0.0512	0.0521	0.0501	0.0767	0.0499	0.0496	0.0524	0.0517	0.0754	0.0497	0.0508	0.05	0.0496	0.0573	0.0507	0.0502	0.0512	0.0514
Background	Rep C	Plate10	0.0508	0.0504	0.0518	0.0501	0.0493	0.0488	0.0497	0.0605	0.0508	0.0516	0.0506	0.0524	0.0506	0.0498	0.0491	0.0495	0.0506	0.05	0.0494	0.0507	0.0493	0.0496	0.06	0.082	0.0512	0.0498	0.0497	0.0547	0.0491	0.0514	0.0496	0.0524	0.0516	0.0488	0.0496	0.0504	0.0535	0.049	0.0506	0.0523	0.0506	0.05	0.0608	0.0604	0.0507	0.0505	0.0494
Background	Rep C	Plate11	0.0509	0.0503	0.0507	0.051	0.0509	0.0507	0.0511	0.05	0.0488	0.048	0.15	0.0515	0.0502	0.051	0.0508	0.0504	0.0503	0.0504	0.0503	0.0508	0.0524	0.052	0.0493	0.0516	0.0513	0.0503	0.0506	0.0505	0.0506	0.0498	0.0504	0.0507	0.0507	0.0513	0.0514	0.051	0.0506	0.0506	0.0507	0.0508	0.0521	0.0509	0.0508	0.0525	0.0529	0.051	0.0517
Background	Rep C	Plate12	0.0511	0.0492	0.0498	0.0498	0.0501	0.0503	0.0627	0.0694	0.052	0.0507	0.0516	0.0521	0.0509	0.0528	0.07	0.0505	0.0511	0.0519	0.0512	0.0528	0.0517	0.0576	0.0513	0.0527	0.0519	0.0514	0.0513	0.0511	0.0513	0.0525	0.0751	0.0517	0.0567	0.0514	0.0517	0.0523	0.0504	0.0514	0.0506	0.0522	0.0553	0.0529	0.0539	0.0523	0.0521	0.0562	0.0515
Background	Rep C	Plate13	0.0511	0.0507	0.0508	0.0504	0.0521	0.0507	0.0508	0.0529	0.051	0.0523	0.052	0.0522	0.0515	0.0516	0.0503	0.0512	0.0515	0.0522	0.0593	0.0539	0.0531	0.051	0.0515	0.0525	0.0513	0.0513	0.0506	0.0509	0.0569	0.051	0.0527	0.052	0.0557	0.0527	0.0519	0.0515	0.0514	0.0542	0.051	0.0502	0.0516	0.0525	0.0513	0.0716	0.0524	0.0523	0.058
Background	Rep C	Plate14	0.0526	0.0524	0.0514	0.052	0.0519	0.1261	0.0515	0.0517	0.0528	0.0517	0.0516	0.0531	0.053	0.0529	0.0527	0.0526	0.0532	0.0529	0.0516	0.0528	0.0527	0.052	0.0521	0.053	0.0531	0.0517	0.0533	0.0667	0.0518	0.0518	0.0523	0.0519	0.0529	0.0524	0.0517	0.0533	0.0527	0.0527	0.0528	0.0524	0.0591	0.0523	0.0523	0.0755	0.0533	0.0519	0.0606
Background	Rep C	Plate15	0.0523	0.0531	0.0526	0.0519	0.0525	0.0516	0.0518	0.0523	0.052	0.0522	0.0652	0.0529	0.053	0.0532	0.0753	0.0919	0.1072	0.0546	0.0521	0.0523	0.0522	0.052	0.0528	0.0529	0.053	0.0516	0.0516	0.0521	0.0518	0.0523	0.0519	0.0521	0.051	0.0529	0.0523	0.053	0.0526	0.0528	0.0529	0.069	0.0527	0.0545	0.0516	0.0523	0.0525	0.0879	0.0521
Background	Rep C	Plate16	0.0527	0.0932	0.0519	0.0517	0.0521	0.0521	0.052	0.0928	0.0517	0.053	0.0533	0.0526	0.0526	0.0611	0.065	0.0533	0.0557	0.0569	0.0528	0.0528	0.0531	0.0522	0.1147	0.053	0.0519	0.0518	0.0519	0.0608	0.0508	0.0529	0.0542	0.0567	0.0524	0.0527	0.0531	0.053	0.0524	0.051	0.0518	0.1498	0.0529	0.0584	0.0551	0.0745	0.054	0.0536	0.0531
[truncated: 49 more columns]
