# Supplementary material for: Low-cost anti-mycobacterial drug discovery using engineered E. coli
Source: Nat Commun. 2022 Jul 7;13:3905. doi: 10.1038/s41467-022-31570-3 (PMC9262897; doi:10.1038/s41467-022-31570-3)
Supplement: Supplementary file 4 — Source Data [file 41467_2022_31570_MOESM4_ESM.zip › Source data/Fig 2/Prestwick Info 384 Format.csv]

	Plate 384	Well 384	Plate 96	Well 96	Chemical name	Prestwick number	CAS number	Chemical formula	Class	Effect
0	Plate01	A01	Plate01	A01	DMSO	nan	nan	nan
1	Plate01	A02	Plate02	A01	DMSO	nan	nan	nan
2	Plate01	A03	Plate01	A02	Azaguanine-8	Prestw-1	134-58-7	C4H4N6O	['Oncology']	['Antineoplastic']
3	Plate01	A04	Plate02	A02	Metronidazole	Prestw-81	443-48-1	C6H9N3O3	['Infectiology', 'Metabolism']	['Antiamebic', 'Antibacterial', 'Antiprotozoal']
4	Plate01	A05	Plate01	A03	Allantoin	Prestw-2	97-59-6	C4H6N4O3	['Dermatology']	['Antipsoriatic', 'Vulnerary']
5	Plate01	A06	Plate02	A03	Fulvestrant	Prestw-1424	129453-61-8	C32H47F5O3S	['Endocrinology', 'Oncology']	['Antineoplastic']
6	Plate01	A07	Plate01	A04	Acetazolamide	Prestw-3	59-66-5	C4H6N4O3S2	['Metabolism']	['Anticonvulsant', 'Antiglaucoma', 'Diuretic']
7	Plate01	A08	Plate02	A04	Edrophonium chloride	Prestw-83	116-38-1	C10H16ClNO	['Diagnostic', 'Neuromuscular']	['Anti-fatigue']
8	Plate01	A09	Plate01	A05	Metformin hydrochloride	Prestw-4	1115-70-4	C4H12ClN5	['Endocrinology']	['Anorectic', 'Antidiabetic', 'Antilipemic']
9	Plate01	A10	Plate02	A05	Moroxidine hydrochloride	Prestw-84	3160-91-6	C6H14ClN5O	['Infectiology']	['Antiviral']
10	Plate01	A11	Plate01	A06	Atracurium besylate	Prestw-5	64228-81-5	C65H82N2O18S2	['Neuromuscular']	['Curarizing']
11	Plate01	A12	Plate02	A06	Baclofen (R,S)	Prestw-85	1134-47-0	C10H12ClNO2	['Central Nervous System']	['Antispastic', 'Muscle relaxant']
12	Plate01	A13	Plate01	A07	Isoflupredone acetate	Prestw-6	338-98-7	C23H29FO6	['Endocrinology']	['Anti-inflammatory']
13	Plate01	A14	Plate02	A07	Acyclovir	Prestw-86	59277-89-3	C8H11N5O3	['Metabolism']	['Antiviral']
14	Plate01	A15	Plate01	A08	Amiloride hydrochloride dihydrate	Prestw-7	17440-83-4	C6H13Cl2N7O3	['Metabolism']	['Antihypertensive', 'Diuretic']
15	Plate01	A16	Plate02	A08	Diazoxide	Prestw-87	364-98-7	C8H7ClN2O2S	['Cardiovascular', 'Metabolism']	['Antidiuretic', 'Antihypertensive', 'Vasodilator']
16	Plate01	A17	Plate01	A09	Amprolium hydrochloride	Prestw-8	137-88-2	C14H20Cl2N4	['Infectiology', 'Metabolism']	['Anticoccidial', 'Antiparasitic']
17	Plate01	A18	Plate02	A09	Amidopyrine	Prestw-88	58-15-1	C13H17N3O	['Central Nervous System', 'Metabolism']	['Analgesic', 'Anti-inflammatory', 'Antipyretic']
18	Plate01	A19	Plate01	A10	Hydrochlorothiazide	Prestw-9	58-93-5	C7H8ClN3O4S2	['Metabolism']	['Antihypertensive', 'Diuretic']
19	Plate01	A20	Plate02	A10	Busulfan	Prestw-1179	55-98-1	C6H14O6S2	['Oncology']	['Antineoplastic']
20	Plate01	A21	Plate01	A11	Sulfaguanidine	Prestw-10	57-67-0	C7H10N4O2S	['Infectiology', 'Metabolism']	['Antibacterial']
21	Plate01	A22	Plate02	A11	Pindolol	Prestw-90	13523-86-9	C14H20N2O2	['Cardiovascular', 'Ophthalmology']	['Antianginal', 'Antiarrhythmic', 'Antiglaucoma', 'Antihypertensive']
22	Plate01	A23	Plate01	A12	DMSO	nan	nan	nan
23	Plate01	A24	Plate02	A12	DMSO	nan	nan	nan
24	Plate01	B01	Plate03	A01	DMSO	nan	nan	nan
25	Plate01	B02	Plate04	A01	DMSO	nan	nan	nan
26	Plate01	B03	Plate03	A02	Isoniazid	Prestw-161	54-85-3	C6H7N3O	['Infectiology', 'Metabolism']	['Antibacterial']
27	Plate01	B04	Plate04	A02	Mexiletine hydrochloride	Prestw-241	5370-01-4	C11H18ClNO	['Cardiovascular', 'Neuromuscular']	['Antiarrhythmic', 'Local anesthetic']
28	Plate01	B05	Plate03	A03	Pentylenetetrazole	Prestw-162	54-95-5	C6H10N4	['Central Nervous System', 'Respiratory']	['Analeptic', 'CNS Stimulant']
29	Plate01	B06	Plate04	A03	Flavoxate hydrochloride	Prestw-242	3717-88-2	C24H26ClNO4	['Metabolism']	['Antispastic']
30	Plate01	B07	Plate03	A04	Chlorzoxazone	Prestw-163	95-25-0	C7H4ClNO2	['Central Nervous System']	['Anticonvulsant', 'Muscle relaxant']
31	Plate01	B08	Plate04	A04	Bufexamac	Prestw-243	2438-72-4	C12H17NO3	['Central Nervous System', 'Metabolism']	['Analgesic', 'Anti-inflammatory', 'Antipyretic']
32	Plate01	B09	Plate03	A05	Ornidazole	Prestw-164	16773-42-5	C7H10ClN3O3	['Infectiology', 'Metabolism']	['Antibacterial', 'Antiparasitic', 'Antiprotozoal', 'Antitrichomonal']
33	Plate01	B10	Plate04	A05	Glutethimide, para-amino	Prestw-244	125-84-8	C13H16N2O2	['Oncology']	['Antineoplastic']
34	Plate01	B11	Plate03	A06	Ethosuximide	Prestw-165	77-67-8	C7H11NO2	['Central Nervous System']	['Anticonvulsant']
35	Plate01	B12	Plate04	A06	Dropropizine (R,S)	Prestw-245	17692-31-8	C13H20N2O2	['Respiratory']	['Antitussive']
36	Plate01	B13	Plate03	A07	Mafenide hydrochloride	Prestw-166	138-37-4	C7H11ClN2O2S	['Infectiology', 'Metabolism']	['Antibacterial', 'Antiseptic']
37	Plate01	B14	Plate04	A07	Pinacidil	Prestw-246	85371-64-8	C13H19N5	['Cardiovascular']	['Antihypertensive', 'Vasodilator']
38	Plate01	B15	Plate03	A08	Riluzole hydrochloride	Prestw-167	not available	C8H6ClF3N2OS	['Central Nervous System']	['Antispastic', 'Neuroprotectant']
39	Plate01	B16	Plate04	A08	Albendazole	Prestw-247	54965-21-8	C12H15N3O2S	['Metabolism']	['Antihelmintic', 'Antiparasitic']
40	Plate01	B17	Plate03	A09	Nitrofurantoin	Prestw-168	67-20-9	C8H6N4O5	['Infectiology']	['Antibacterial']
41	Plate01	B18	Plate04	A09	Clonidine hydrochloride	Prestw-248	4205-91-8	C9H10Cl3N3	['Cardiovascular', 'Central Nervous System']	['Analgesic', 'Antihypotensive', 'Sedative']
42	Plate01	B19	Plate03	A10	Hydralazine hydrochloride	Prestw-169	304-20-1	C8H9ClN4	['Cardiovascular']	['Antihypertensive']
43	Plate01	B20	Plate04	A10	Bupropion hydrochloride	Prestw-249	31677-93-7	C13H19Cl2NO	['Central Nervous System']	['Antidepressant']
44	Plate01	B21	Plate03	A11	Phenelzine sulfate	Prestw-170	156-51-4	C8H14N2O4S	['Central Nervous System']	['Antidepressant']
45	Plate01	B22	Plate04	A11	Alprenolol hydrochloride	Prestw-250	13707-88-5	C15H24ClNO2	['Cardiovascular']	['Antianginal', 'Antiarrhythmic', 'Antihypertensive']
46	Plate01	B23	Plate03	A12	DMSO	nan	nan	nan
47	Plate01	B24	Plate04	A12	DMSO	nan	nan	nan
48	Plate01	C01	Plate01	B01	DMSO	nan	nan	nan
49	Plate01	C02	Plate02	B01	DMSO	nan	nan	nan
50	Plate01	C03	Plate01	B02	Meticrane	Prestw-11	1084-65-7	C10H13NO4S2	['Metabolism']	['Antihypertensive', 'Diuretic']
51	Plate01	C04	Plate02	B02	Khellin	Prestw-91	82-02-0	C14H12O5	['Cardiovascular', 'Gastroenterology', 'Respiratory']	['Antispastic', 'Antitussive', 'Vasodilator']
52	Plate01	C05	Plate01	B03	Benzonatate	Prestw-12	104-31-4	C30H53NO11	['Neuromuscular']	['Antitussive', 'Local anesthetic']
53	Plate01	C06	Plate02	B03	Zimelidine dihydrochloride monohydrate	Prestw-92	61129-30-4	C16H21BrCl2N2O	['Central Nervous System']	['Antidepressant']
54	Plate01	C07	Plate01	B04	Hydroflumethiazide	Prestw-13	135-09-1	C8H8F3N3O4S2	['Metabolism']	['Antihypertensive', 'Diuretic']
55	Plate01	C08	Plate02	B04	Azacyclonol	Prestw-93	115-46-8	C18H21NO	['Central Nervous System']	['Antipsychotic']
56	Plate01	C09	Plate01	B05	Sulfacetamide sodic hydrate	Prestw-14	6209-17-2	C8H11N2NaO4S	['Dermatology', 'Infectiology', 'Metabolism']	['Antibacterial', 'Antipsoriatic']
57	Plate01	C10	Plate02	B05	Azathioprine	Prestw-94	446-86-6	C9H7N7O2S	['Oncology']	['Antineoplastic', 'Immunosuppressant']
58	Plate01	C11	Plate01	B06	Heptaminol hydrochloride	Prestw-15	543-15-7	C8H20ClNO	['Cardiovascular']	['Analeptic', 'Positive inotropic', 'Vasodilator']
59	Plate01	C12	Plate02	B06	Lynestrenol	Prestw-95	52-76-6	C20H28O	['Endocrinology']	['Contraceptive']
60	Plate01	C13	Plate01	B07	Sulfathiazole	Prestw-16	72-14-0	C9H9N3O2S2	['Infectiology', 'Metabolism']	['Antibacterial']
61	Plate01	C14	Plate02	B07	Guanabenz acetate	Prestw-96	23256-50-0	C10H12Cl2N4O2	['Central Nervous System']	['Antihypertensive']
62	Plate01	C15	Plate01	B08	Levodopa	Prestw-17	59-92-7	C9H11NO4	['Central Nervous System']	['Antiparkinsonian']
63	Plate01	C16	Plate02	B08	Disulfiram	Prestw-97	97-77-8	C10H20N2S4	['Metabolism']	['Antabuse effect']
64	Plate01	C17	Plate01	B09	Idoxuridine	Prestw-18	54-42-2	C9H11IN2O5	['Infectiology']	['Antiviral']
65	Plate01	C18	Plate02	B09	Acetylsalicylsalicylic acid	Prestw-98	530-75-6	C16H12O6	['Central Nervous System', 'Metabolism']	['Analgesic', 'Anticoagulant', 'Anti-inflammatory', 'Antipyretic']
66	Plate01	C19	Plate01	B10	Captopril	Prestw-19	62571-86-2	C9H15NO3S	['Cardiovascular']	['Antihypertensive', 'Vasodilator']
67	Plate01	C20	Plate02	B10	Mianserine hydrochloride	Prestw-99	21535-47-7	C18H21ClN2	['Cardiovascular']	['Antidepressant', 'Anxiolytic']
68	Plate01	C21	Plate01	B11	Minoxidil	Prestw-20	38304-91-5	C9H15N5O	['Cardiovascular']	['Anti-alopecia', 'Antihypertensive', 'Vasodilator']
69	Plate01	C22	Plate02	B11	Nocodazole	Prestw-100	31430-18-9	C14H11N3O3S	['Oncology']	['Antineoplastic']
70	Plate01	C23	Plate01	B12	DMSO	nan	nan	nan
71	Plate01	C24	Plate02	B12	DMSO	nan	nan	nan
72	Plate01	D01	Plate03	B01	DMSO	nan	nan	nan
73	Plate01	D02	Plate04	B01	DMSO	nan	nan	nan
74	Plate01	D03	Plate03	B02	Tranexamic acid	Prestw-171	1197-18-8	C8H15NO2	['Hematology']	['Hemostatic']
75	Plate01	D04	Plate04	B02	Chlorothiazide	Prestw-251	58-94-6	C7H6ClN3O4S2	['Metabolism']	['Antihypertensive', 'Diuretic']
76	Plate01	D05	Plate03	B03	Etofylline	Prestw-172	519-37-9	C9H12N4O3	['Cardiovascular', 'Respiratory']	['Antispastic', 'Bronchodilator', 'Cardiotonic', 'Diuretic']
77	Plate01	D06	Plate04	B03	Diphenidol hydrochloride	Prestw-252	3254-89-5	C21H28ClNO	['Central Nervous System']	['Antiemetic', 'Antivertigo']
78	Plate01	D07	Plate03	B04	Tranylcypromine hydrochloride	Prestw-173	1986-47-6	C9H12ClN	['Central Nervous System']	['Antidepressant']
79	Plate01	D08	Plate04	B04	Norethindrone	Prestw-253	68-22-4	C20H26O2	['Endocrinology']	['Contraceptive']
80	Plate01	D09	Plate03	B05	Alverine citrate salt	Prestw-174	5560-59-8	C26H35NO7	['Neuromuscular']	['Antispastic']
81	Plate01	D10	Plate04	B05	Nortriptyline hydrochloride	Prestw-254	894-71-3	C19H22ClN	['Central Nervous System']	['Antidepressant', 'CNS Stimulant']
82	Plate01	D11	Plate03	B06	Aceclofenac	Prestw-175	89796-99-6	C16H13Cl2NO4	['Central Nervous System', 'Metabolism']	['Analgesic', 'Anti-inflammatory']
83	Plate01	D12	Plate04	B06	Niflumic acid	Prestw-255	4394-00-7	C13H9F3N2O2	['Central Nervous System', 'Metabolism']	['Analgesic', 'Anti-inflammatory', 'Antipyretic']
84	Plate01	D13	Plate03	B07	Iproniazide phosphate	Prestw-176	305-33-9	C9H16N3O5P	['Cardiovascular', 'Central Nervous System']	['Antidepressant', 'Antihypertensive']
85	Plate01	D14	Plate04	B07	Isotretinoin	Prestw-256	4759-48-2	C20H28O2	['Dermatology']	['Keratolytic']
86	Plate01	D15	Plate03	B08	Sulfamethoxazole	Prestw-177	723-46-6	C10H11N3O3S	['Infectiology', 'Metabolism']	['Antibacterial']
87	Plate01	D16	Plate04	B08	Retinoic acid	Prestw-257	302-79-4	C20H28O2	['Dermatology']	['Keratolytic']
88	Plate01	D17	Plate03	B09	Mephenesin	Prestw-178	59-47-2	C10H14O3	['Central Nervous System', 'Neuromuscular']	['Anticonvulsant', 'Local anesthetic', 'Muscle relaxant']
89	Plate01	D18	Plate04	B09	Antazoline hydrochloride	Prestw-258	2508-72-7	C17H20ClN3	['Allergology', 'Central Nervous System']	['Antihistaminic', 'Sedative']
90	Plate01	D19	Plate03	B10	Phenformin hydrochloride	Prestw-179	834-28-6	C10H16ClN5	['Endocrinology']	['Antidiabetic']
91	Plate01	D20	Plate04	B10	Ethacrynic acid	Prestw-259	58-54-8	C13H12Cl2O4	['Metabolism']	['Diuretic']
92	Plate01	D21	Plate03	B11	Flutamide	Prestw-180	13311-84-7	C11H11F3N2O3	['Oncology']	['Antineoplastic']
93	Plate01	D22	Plate04	B11	Praziquantel	Prestw-260	55268-74-1	C19H24N2O2	['Infectiology']	['Antihelmintic']
94	Plate01	D23	Plate03	B12	DMSO	nan	nan	nan
95	Plate01	D24	Plate04	B12	DMSO	nan	nan	nan
96	Plate01	E01	Plate01	C01	DMSO	nan	nan	nan
97	Plate01	E02	Plate02	C01	DMSO	nan	nan	nan
98	Plate01	E03	Plate01	C02	Sulfaphenazole	Prestw-21	526-08-9	C15H14N4O2S	['Infectiology', 'Metabolism']	['Antibacterial']
99	Plate01	E04	Plate02	C02	R(-) Apomorphine hydrochloride hemihydrate	Prestw-101	41372-20-7	C34H38Cl2N2O5	['Central Nervous System']	['Antiparkinsonian', 'Emetic']
100	Plate01	E05	Plate01	C03	Panthenol (D)	Prestw-22	81-13-0	C9H19NO4	['Metabolism']	['Anti-alopecia']
101	Plate01	E06	Plate02	C03	Amoxapine	Prestw-102	14028-44-5	C17H16ClN3O	['Central Nervous System']	['Antidepressant', 'Antipsychotic']
102	Plate01	E07	Plate01	C04	Sulfadiazine	Prestw-23	68-35-9	C10H10N4O2S	['Infectiology', 'Metabolism']	['Antibacterial']
103	Plate01	E08	Plate02	C04	Cyproheptadine hydrochloride	Prestw-103	969-33-5	C21H22ClN	['Allergology', 'Central Nervous System']	['Antihistaminic', 'Antipruritic', 'Sedative']
104	Plate01	E09	Plate01	C05	Norethynodrel	Prestw-24	68-23-5	C20H26O2	['Endocrinology']	['Contraceptive']
105	Plate01	E10	Plate02	C05	Famotidine	Prestw-104	76824-35-6	C8H15N7O2S3	['Gastroenterology']	['Antiulcer']
106	Plate01	E11	Plate01	C06	Thiamphenicol	Prestw-25	15318-45-3	C12H15Cl2NO5S	['Infectiology', 'Metabolism']	['Antibacterial']
107	Plate01	E12	Plate02	C06	Danazol	Prestw-105	17230-88-5	C22H27NO2	['Endocrinology']	['Anabolic', 'Antigonadotropin']
108	Plate01	E13	Plate01	C07	Cimetidine	Prestw-26	51481-61-9	C10H16N6S	['Gastroenterology']	['Antiulcer']
109	Plate01	E14	Plate02	C07	Nicorandil	Prestw-106	65141-46-0	C8H9N3O4	['Cardiovascular']	['Antianginal', 'Vasodilator']
110	Plate01	E15	Plate01	C08	Doxylamine succinate	Prestw-27	562-10-7	C21H28N2O5	['Allergology', 'Central Nervous System']	['Anti-anorectic', 'Antiemetic', 'Antihistaminic', 'Antitussive', 'Sedative']
111	Plate01	E16	Plate02	C08	Pioglitazone	Prestw-1314	111025-46-8	C19H20N2O3S	['Endocrinology', 'Metabolism']	[nan]
112	Plate01	E17	Plate01	C09	Ethambutol dihydrochloride	Prestw-28	1070-11-7	C10H26Cl2N2O2	['Infectiology']	['Antibacterial']
113	Plate01	E18	Plate02	C09	Nomifensine maleate	Prestw-108	32795-47-4	C20H22N2O4	['Central Nervous System']	['Antidepressant']
114	Plate01	E19	Plate01	C10	Antipyrine	Prestw-29	60-80-0	C11H12N2O	['Central Nervous System', 'Metabolism']	['Analgesic', 'Anti-inflammatory', 'Antipyretic']
115	Plate01	E20	Plate02	C10	Dizocilpine maleate	Prestw-109	77086-22-7	C20H19NO4	['Central Nervous System']	['Anticonvulsant']
116	Plate01	E21	Plate01	C11	Antipyrine, 4-hydroxy	Prestw-30	1672-63-5	C11H12N2O2	['Metabolism']	[nan]
117	Plate01	E22	Plate02	C11	Oxandrolone	Prestw-1192	53-39-4	C19H30O3	['Endocrinology']	[nan]
118	Plate01	E23	Plate01	C12	DMSO	nan	nan	nan
119	Plate01	E24	Plate02	C12	DMSO	nan	nan	nan
120	Plate01	F01	Plate03	C01	DMSO	nan	nan	nan
121	Plate01	F02	Plate04	C01	DMSO	nan	nan	nan
122	Plate01	F03	Plate03	C02	Ampyrone	Prestw-181	83-07-8	C11H13N3O	['Central Nervous System', 'Metabolism']	['Analgesic', 'Anticoagulant', 'Anti-inflammatory', 'Antipyretic']
123	Plate01	F04	Plate04	C02	Ethisterone	Prestw-261	434-03-7	C21H28O2	['Endocrinology']	['Contraceptive']
124	Plate01	F05	Plate03	C03	Levamisole hydrochloride	Prestw-182	16595-80-5	C11H13ClN2S	['Immunology', 'Infectiology', 'Metabolism']	['Antihelmintic', 'Immunomodulator']
125	Plate01	F06	Plate04	C03	Triprolidine hydrochloride	Prestw-262	550-70-9	C19H23ClN2	['Allergology', 'Central Nervous System']	['Antihistaminic', 'Sedative']
126	Plate01	F07	Plate03	C04	Pargyline hydrochloride	Prestw-183	306-07-0	C11H14ClN	['Cardiovascular', 'Central Nervous System']	['Antidepressant', 'Antihypertensive']
127	Plate01	F08	Plate04	C04	Doxepin hydrochloride	Prestw-263	1229-29-4	C19H22ClNO	['Allergology', 'Central Nervous System']	['Anticonvulsant', 'Antidepressant', 'Antipruritic', 'Antispastic', 'Muscle relaxant']
128	Plate01	F09	Plate03	C05	Methocarbamol	Prestw-184	532-03-6	C11H15NO5	['Central Nervous System']	['Analgesic', 'Muscle relaxant']
129	Plate01	F10	Plate04	C05	Dyclonine hydrochloride	Prestw-264	536-43-6	C18H28ClNO2	['Neuromuscular']	['Local anesthetic']
130	Plate01	F11	Plate03	C06	Aztreonam	Prestw-185	78110-38-0	C13H17N5O8S2	['Infectiology', 'Metabolism']	['Antibacterial']
131	Plate01	F12	Plate04	C06	Dimenhydrinate	Prestw-265	523-87-5	C24H28ClN5O3	['Allergology', 'Central Nervous System']	['Antiemetic', 'Antihistaminic', 'Antivertigo']
132	Plate01	F13	Plate03	C07	Cloxacillin sodium salt	Prestw-186	642-78-4	C19H17ClN3NaO5S	['Infectiology', 'Metabolism']	['Antibacterial']
133	Plate01	F14	Plate04	C07	Disopyramide	Prestw-266	3737-09-5	C21H29N3O	['Cardiovascular']	['Antiarrhythmic']
134	Plate01	F15	Plate03	C08	Catharanthine	Prestw-187	2468-21-5	C21H24N2O2	['Oncology']	['Antineoplastic']
135	Plate01	F16	Plate04	C08	Clotrimazole	Prestw-267	23593-75-1	C22H17ClN2	['Infectiology']	['Antibacterial', 'Antifungal']
136	Plate01	F17	Plate03	C09	Pentolinium bitartrate	Prestw-188	52-62-0	C23H42N2O12	['Cardiovascular']	['Antihypertensive']
137	Plate01	F18	Plate04	C09	Vinpocetine	Prestw-268	42971-09-5	C22H26N2O2	['Cardiovascular', 'Central Nervous System']	['CNS Stimulant', 'Neuroprotectant', 'Vasodilator']
138	Plate01	F19	Plate03	C10	Aminopurine, 6-benzyl	Prestw-189	1214-39-7	C12H11N5	['Endocrinology']	[nan]
139	Plate01	F20	Plate04	C10	Clomipramine hydrochloride	Prestw-269	17321-77-6	C19H24Cl2N2	['Central Nervous System']	['Antidepressant']
140	Plate01	F21	Plate03	C11	Tolbutamide	Prestw-190	64-77-7	C12H18N2O3S	['Endocrinology']	['Antidiabetic']
141	Plate01	F22	Plate04	C11	Fendiline hydrochloride	Prestw-270	13636-18-5	C23H26ClN	['Cardiovascular']	['Antianginal']
142	Plate01	F23	Plate03	C12	DMSO	nan	nan	nan
143	Plate01	F24	Plate04	C12	DMSO	nan	nan	nan
144	Plate01	G01	Plate01	D01	DMSO	nan	nan	nan
145	Plate01	G02	Plate02	D01	DMSO	nan	nan	nan
146	Plate01	G03	Plate01	D02	Chloramphenicol	Prestw-31	56-75-7	C11H12Cl2N2O5	['Infectiology', 'Metabolism']	['Antibacterial']
147	Plate01	G04	Plate02	D02	Naloxone hydrochloride	Prestw-111	357-08-4	C19H22ClNO4	['Central Nervous System']	['Opioate antidote']
148	Plate01	G05	Plate01	D03	Epirizole	Prestw-32	18694-40-1	C11H14N4O2	['Central Nervous System']	['Analgesic', 'Anti-inflammatory', 'Antipyretic']
149	Plate01	G06	Plate02	D03	Metolazone	Prestw-112	17560-51-9	C16H16ClN3O3S	['Cardiovascular']	['Antihypertensive', 'Diuretic']
150	Plate01	G07	Plate01	D04	Diprophylline	Prestw-33	479-18-5	C10H14N4O4	['Cardiovascular', 'Respiratory']	['Analeptic', 'Antispastic', 'Bronchodilator', 'Diuretic']
151	Plate01	G08	Plate02	D04	Ciprofloxacin hydrochloride monohydrate	Prestw-113	93107-08-5	C17H21ClFN3O4	['Infectiology', 'Metabolism']	['Antibacterial', 'Antiprotozoal']
152	Plate01	G09	Plate01	D05	Triamterene	Prestw-34	396-01-0	C12H11N7	['Metabolism']	['Antihypertensive', 'Diuretic']
153	Plate01	G10	Plate02	D05	Ampicillin trihydrate	Prestw-114	7177-48-2	C16H25N3O7S	['Infectiology', 'Metabolism']	['Antibacterial']
154	Plate01	G11	Plate01	D06	Dapsone	Prestw-35	80-08-0	C12H12N2O2S	['Infectiology']	['Antibacterial', 'Antimalarial']
155	Plate01	G12	Plate02	D06	Haloperidol	Prestw-115	52-86-8	C21H23ClFNO2	['Central Nervous System']	['Antiemetic', 'Antipsychotic']
156	Plate01	G13	Plate01	D07	Troleandomycin	Prestw-36	2751-09-9	C41H67NO15	['Infectiology', 'Metabolism']	['Antibacterial']
157	Plate01	G14	Plate02	D07	Naltrexone hydrochloride dihydrate	Prestw-116	16676-29-2	C20H28ClNO6	['Central Nervous System']	['Analgesic']
158	Plate01	G15	Plate01	D08	Pyrimethamine	Prestw-37	58-14-0	C12H13ClN4	['Infectiology']	['Antimalarial', 'Antiprotozoal']
159	Plate01	G16	Plate02	D08	Chlorpheniramine maleate	Prestw-117	113-92-8	C20H23ClN2O4	['Allergology', 'Central Nervous System']	['Antihistaminic', 'Antitussive', 'Sedative']
160	Plate01	G17	Plate01	D09	Hexamethonium dibromide dihydrate	Prestw-38	55-97-0	C12H34Br2N2O2	['Cardiovascular', 'Neuromuscular']	['Antihypertensive']
161	Plate01	G18	Plate02	D09	Nalbuphine hydrochloride	Prestw-118	23277-43-2	C21H28ClNO4	['Central Nervous System']	['Analgesic']
162	Plate01	G19	Plate01	D10	Diflunisal	Prestw-39	22494-42-4	C13H8F2O3	['Central Nervous System', 'Metabolism']	['Analgesic', 'Anti-inflammatory', 'Antipyretic', 'Uricosuric']
163	Plate01	G20	Plate02	D10	Picotamide monohydrate	Prestw-119	80530-63-8	C21H22N4O4	['Hematology']	['Anticoagulant', 'Antiplatelet', 'Thrombolytic']
164	Plate01	G21	Plate01	D11	Niclosamide	Prestw-40	50-65-7	C13H8Cl2N2O4	['Infectiology']	['Antihelmintic']
165	Plate01	G22	Plate02	D11	Triamcinolone	Prestw-120	124-94-7	C21H27FO6	['Endocrinology', 'Immunology']	['Anti-inflammatory', 'Immunosuppressant']
166	Plate01	G23	Plate01	D12	DMSO	nan	nan	nan
167	Plate01	G24	Plate02	D12	DMSO	nan	nan	nan
168	Plate01	H01	Plate03	D01	DMSO	nan	nan	nan
169	Plate01	H02	Plate04	D01	DMSO	nan	nan	nan
170	Plate01	H03	Plate03	D02	Midodrine hydrochloride	Prestw-191	3092-17-9	C12H19ClN2O4	['Cardiovascular']	['Antihypertensive']
171	Plate01	H04	Plate04	D02	Vincamine	Prestw-271	1617-90-9	C21H26N2O3	['Central Nervous System']	['CNS Stimulant', 'Vasodilator']
172	Plate01	H05	Plate03	D03	Thalidomide	Prestw-192	50-35-1	C13H10N2O4	['Central Nervous System', 'Immunology']	['Hypnotic', 'Immunosuppressant']
173	Plate01	H06	Plate04	D03	Indomethacin	Prestw-272	53-86-1	C19H16ClNO4	['Central Nervous System', 'Metabolism']	['Analgesic', 'Anti-inflammatory', 'Antipyretic', 'Uricosuric']
174	Plate01	H07	Plate03	D04	Oxolinic acid	Prestw-193	14698-29-4	C13H11NO5	['Metabolism', 'Infectiology']	['Antibacterial']
175	Plate01	H08	Plate04	D04	Cortisone	Prestw-273	53-06-5	C21H28O5	['Endocrinology', 'Metabolism']	['Anti-inflammatory', 'Immunosuppressant']
176	Plate01	H09	Plate03	D05	Nimesulide	Prestw-194	51803-78-2	C13H12N2O5S	['Metabolism']	['Anti-inflammatory']
177	Plate01	H10	Plate04	D05	Prednisolone	Prestw-274	50-24-8	C21H28O5	['Endocrinology', 'Immunology']	['Anti-inflammatory', 'Immunosuppressant']
178	Plate01	H11	Plate03	D06	Asenapine maleate	Prestw-1231	85650-56-2	C21H20ClNO5	['Central Nervous System']	['Antipsychotic']
179	Plate01	H12	Plate04	D06	Fenofibrate	Prestw-275	49562-28-9	C20H21ClO4	['Metabolism']	['Hypocholesterolemic', 'Lipid-lowering', 'Uricosuric']
180	Plate01	H13	Plate03	D07	Pentoxifylline	Prestw-196	6493-05-6	C13H18N4O3	['Cardiovascular', 'Respiratory']	['Bronchodilator', 'Vasodilator']
181	Plate01	H14	Plate04	D07	Bumetanide	Prestw-276	28395-03-1	C17H20N2O5S	['Metabolism']	['Diuretic']
182	Plate01	H15	Plate03	D08	Metaraminol bitartrate	Prestw-197	33402-03-8	C17H25NO14	['Cardiovascular']	['Antihypotensive', 'Vasoconstrictor']
183	Plate01	H16	Plate04	D08	Labetalol hydrochloride	Prestw-277	32780-64-6	C19H25ClN2O3	['Cardiovascular']	['Antihypotensive']
184	Plate01	H17	Plate03	D09	Salbutamol	Prestw-198	18559-94-9	C13H21NO3	['Neuromuscular', 'Respiratory']	['Bronchodilator', 'Tocolytic']
185	Plate01	H18	Plate04	D09	Cinnarizine	Prestw-278	298-57-7	C26H28N2	['Allergology', 'Central Nervous System']	['Antihistaminic', 'Antivertigo', 'Sedative', 'Vasodilator']
186	Plate01	H19	Plate03	D10	Prilocaine hydrochloride	Prestw-199	1786-81-8	C13H21ClN2O	['Neuromuscular']	['Local anesthetic']
187	Plate01	H20	Plate04	D10	Methylprednisolone, 6-alpha	Prestw-279	83-43-2	C22H30O5	['Endocrinology']	['Anti-inflammatory', 'Immunosuppressant']
188	Plate01	H21	Plate03	D11	Camptothecine (S,+)	Prestw-200	7689-03-4	C20H16N2O4	['Oncology']	['Antineoplastic']
189	Plate01	H22	Plate04	D11	Quinidine hydrochloride monohydrate	Prestw-280	6151-40-2	C20H27ClN2O3	['Cardiovascular', 'Infectiology']	['Antiarrhythmic', 'Antimalarial']
190	Plate01	H23	Plate03	D12	DMSO	nan	nan	nan
191	Plate01	H24	Plate04	D12	DMSO	nan	nan	nan
192	Plate01	I01	Plate01	E01	DMSO	nan	nan	nan
193	Plate01	I02	Plate02	E01	DMSO	nan	nan	nan
194	Plate01	I03	Plate01	E02	Procaine hydrochloride	Prestw-41	51-05-8	C13H21ClN2O2	['Neuromuscular']	['Local anesthetic']
195	Plate01	I04	Plate02	E02	Bromocryptine mesylate	Prestw-121	22260-51-1	C33H44BrN5O8S	['Central Nervous System']	['Antiparkinsonian']
196	Plate01	I05	Plate01	E03	Moxisylyte hydrochoride	Prestw-42	964-52-3	C16H26ClNO3	['Cardiovascular']	['Erectile dysfunction treatment', 'Vasodilator']
197	Plate01	I06	Plate02	E03	Amfepramone hydrochloride	Prestw-1471	90-84-6	C13H20ClNO	['Central Nervous System']	[nan]
198	Plate01	I07	Plate01	E04	Betazole hydrochloride	Prestw-43	138-92-1	C5H11Cl2N3	['Gastroenterology']	['Diagnostic']
199	Plate01	I08	Plate02	E04	Dehydrocholic acid	Prestw-123	81-23-2	C24H34O5	['Gastroenterology', 'Metabolism']	['Choleretic']
200	Plate01	I09	Plate01	E05	Isoxicam	Prestw-44	34552-84-6	C14H13N3O5S	['Central Nervous System', 'Metabolism']	['Analgesic', 'Anti-inflammatory', 'Antipyretic']
201	Plate01	I10	Plate02	E05	Tioconazole	Prestw-1184	65899-73-2	C16H13Cl3N2OS	['Infectiology', 'Metabolism']	['Antifungal']
202	Plate01	I11	Plate01	E06	Naproxen	Prestw-45	22204-53-1	C14H14O3	['Central Nervous System', 'Metabolism']	['Analgesic', 'Anti-inflammatory', 'Antipyretic']
203	Plate01	I12	Plate02	E06	Perphenazine	Prestw-125	58-39-9	C21H26ClN3OS	['Central Nervous System']	['Antiemetic', 'Antipsychotic']
204	Plate01	I13	Plate01	E07	Naphazoline hydrochloride	Prestw-46	550-99-2	C14H15ClN2	['Cardiovascular']	['Nasal Decongestant', 'Vasoconstrictor']
205	Plate01	I14	Plate02	E07	Mefloquine hydrochloride	Prestw-126	51773-92-3	C17H17ClF6N2O	['Infectiology']	['Antimalarial']
206	Plate01	I15	Plate01	E08	Ticlopidine hydrochloride	Prestw-47	53885-35-1	C14H15Cl2NS	['Hematology']	['Anticoagulant', 'Antiplatelet']
207	Plate01	I16	Plate02	E08	Isoconazole	Prestw-127	27523-40-6	C18H14Cl4N2O	['Infectiology', 'Metabolism']	['Antibacterial', 'Antifungal']
208	Plate01	I17	Plate01	E09	Dicyclomine hydrochloride	Prestw-48	67-92-5	C19H36ClNO2	['Gastroenterology']	['Antispastic']
209	Plate01	I18	Plate02	E09	Spironolactone	Prestw-128	52-01-7	C24H32O4S	['Endocrinology']	['Diuretic']
210	Plate01	I19	Plate01	E10	Amyleine hydrochloride	Prestw-49	532-59-2	C14H22ClNO2	['Neuromuscular']	['Local anesthetic']
211	Plate01	I20	Plate02	E10	Pirenzepine dihydrochloride	Prestw-129	29868-97-1	C19H23Cl2N5O2	['Gastroenterology']	['Antiulcer']
212	Plate01	I21	Plate01	E11	Lidocaine hydrochloride	Prestw-50	73-78-9	C14H23ClN2O	['Cardiovascular', 'Neuromuscular']	['Antiarrhythmic', 'Local anesthetic']
213	Plate01	I22	Plate02	E11	Dexamethasone acetate	Prestw-130	1177-87-3	C24H31FO6	['Endocrinology', 'Metabolism']	['Anti-inflammatory', 'Immunosuppressant']
214	Plate01	I23	Plate01	E12	DMSO	nan	nan	nan
215	Plate01	I24	Plate02	E12	DMSO	nan	nan	nan
216	Plate01	J01	Plate03	E01	DMSO	nan	nan	nan
217	Plate01	J02	Plate04	E01	DMSO	nan	nan	nan
218	Plate01	J03	Plate03	E02	Ranitidine hydrochloride	Prestw-201	66357-59-3	C13H23ClN4O3S	['Gastroenterology']	['Antiulcer']
219	Plate01	J04	Plate04	E02	Fludrocortisone acetate	Prestw-281	514-36-3	C23H31FO6	['Dermatology', 'Endocrinology']	['Anti-inflammatory', 'Antipruritic']
220	Plate01	J05	Plate03	E03	Tiratricol, 3,3',5-triiodothyroacetic acid	Prestw-202	51-24-1	C14H9I3O4	['Endocrinology']	['Antihypothyroid', 'Hypocholesterolemic']
221	Plate01	J06	Plate04	E03	Fenoterol hydrobromide	Prestw-282	1944-12-3	C17H22BrNO4	['Neuromuscular', 'Respiratory']	['Bronchodilator', 'Tocolytic']
222	Plate01	J07	Plate03	E04	Flufenamic acid	Prestw-203	530-78-9	C14H10F3NO2	['Central Nervous System']	['Analgesic', 'Anti-inflammatory', 'Antipyretic']
223	Plate01	J08	Plate04	E04	Homochlorcyclizine dihydrochloride	Prestw-283	1982-36-1	C19H25Cl3N2	['Allergology', 'Central Nervous System']	['Antihistaminic', 'Sedative']
224	Plate01	J09	Plate03	E05	Flumequine	Prestw-204	42835-25-6	C14H12FNO3	['Infectiology', 'Metabolism']	['Antibacterial']
225	Plate01	J10	Plate04	E05	Diethylcarbamazine citrate	Prestw-284	1642-54-2	C16H29N3O8	['Infectiology', 'Metabolism']	['Antihelmintic']
226	Plate01	J11	Plate03	E06	Tolfenamic acid	Prestw-205	13710-19-5	C14H12ClNO2	['Central Nervous System', 'Metabolism']	['Analgesic', 'Anti-inflammatory']
227	Plate01	J12	Plate04	E06	Chenodiol	Prestw-285	474-25-9	C24H40O4	['Gastroenterology']	['Cholagogue', 'Choleretic']
228	Plate01	J13	Plate03	E07	Meclofenamic acid sodium salt monohydrate	Prestw-206	6385-02-0	C14H12Cl2NNaO3	['Central Nervous System']	['Anti-inflammatory', 'Antipyretic']
229	Plate01	J14	Plate04	E07	Perhexiline maleate	Prestw-286	6724-53-4	C23H39NO4	['Cardiovascular']	['Antianginal']
230	Plate01	J15	Plate03	E08	Tibolone	Prestw-1181	5630-53-5	C21H28O2	['Endocrinology']	[nan]
231	Plate01	J16	Plate04	E08	Oxybutynin chloride	Prestw-287	1508-65-2	C22H32ClNO3	['Neuromuscular']	['Antispastic']
232	Plate01	J17	Plate03	E09	Trimethoprim	Prestw-208	738-70-5	C14H18N4O3	['Infectiology', 'Metabolism']	['Antibacterial', 'Antimalarial']
233	Plate01	J18	Plate04	E09	Spiperone	Prestw-288	749-02-0	C23H26FN3O2	['Central Nervous System']	['Antipsychotic']
234	Plate01	J19	Plate03	E10	Metoclopramide monohydrochloride	Prestw-209	7232-21-5	C14H23Cl2N3O2	['Central Nervous System']	['Antiemetic']
235	Plate01	J20	Plate04	E10	Pyrilamine maleate	Prestw-289	59-33-6	C21H27N3O5	['Allergology', 'Central Nervous System', 'Respiratory']	['Antihistaminic', 'Antipruritic', 'Antitussive', 'Sedative']
236	Plate01	J21	Plate03	E11	Fenbendazole	Prestw-210	43210-67-9	C15H13N3O2S	['Infectiology', 'Metabolism']	['Antihelmintic']
237	Plate01	J22	Plate04	E11	Sulfinpyrazone	Prestw-290	57-96-5	C23H20N2O3S	['Hematology', 'Metabolism']	['Antiplatelet', 'Uricosuric']
238	Plate01	J23	Plate03	E12	DMSO	nan	nan	nan
239	Plate01	J24	Plate04	E12	DMSO	nan	nan	nan
240	Plate01	K01	Plate01	F01	DMSO	nan	nan	nan
241	Plate01	K02	Plate02	F01	DMSO	nan	nan	nan
242	Plate01	K03	Plate01	F02	Trichlorfon	Prestw-51	52-68-6	C4H8Cl3O4P	['Infectiology']	['Antiparasitic']
243	Plate01	K04	Plate02	F02	Glipizide	Prestw-131	29094-61-9	C21H27N5O4S	['Endocrinology']	['Antidiabetic']
244	Plate01	K05	Plate01	F03	Carbamazepine	Prestw-52	298-46-4	C15H12N2O	['Central Nervous System']	['Analgesic', 'Anticonvulsant', 'Antidiuretic', 'Muscle relaxant']
245	Plate01	K06	Plate02	F03	Loxapine succinate	Prestw-132	27833-64-3	C22H24ClN3O5	['Central Nervous System']	['Antipsychotic', 'Anxiolytic']
246	Plate01	K07	Plate01	F04	Triflupromazine hydrochloride	Prestw-53	1098-60-8	C18H20ClF3N2S	['Central Nervous System']	['Antiemetic', 'Antipsychotic', 'Anxiolytic']
247	Plate01	K08	Plate02	F04	Hydroxyzine dihydrochloride	Prestw-133	2192-20-3	C21H29Cl3N2O2	['Allergology', 'Central Nervous System']	['Antiemetic', 'Antihistaminic', 'Antipruritic', 'Anxiolytic', 'Sedative']
248	Plate01	K09	Plate01	F05	Mefenamic acid	Prestw-54	61-68-7	C15H15NO2	['Central Nervous System', 'Metabolism']	['Analgesic', 'Anti-inflammatory', 'Antipyretic']
249	Plate01	K10	Plate02	F05	Diltiazem hydrochloride	Prestw-134	33286-22-5	C22H27ClN2O4S	['Cardiovascular', 'Hematology', 'Metabolism']	['Antianginal', 'Antiarrhythmic', 'Antihypertensive', 'Antiplatelet', 'Diuretic', 'Vasodilator']
250	Plate01	K11	Plate01	F06	Acetohexamide	Prestw-55	968-81-0	C15H20N2O4S	['Endocrinology']	['Antidiabetic']
251	Plate01	K12	Plate02	F06	Methotrexate	Prestw-135	59-05-2	C20H22N8O5	['Oncology']	['Antineoplastic']
252	Plate01	K13	Plate01	F07	Sulpiride	Prestw-56	15676-16-1	C15H23N3O4S	['Central Nervous System']	['Antidepressant', 'Antiemetic', 'Antipsychotic']
253	Plate01	K14	Plate02	F07	Astemizole	Prestw-136	68844-77-9	C28H31FN4O	['Allergology']	['Antihistaminic']
254	Plate01	K15	Plate01	F08	Benoxinate hydrochloride	Prestw-57	5987-82-6	C17H29ClN2O3	['Neuromuscular']	['Local anesthetic']
255	Plate01	K16	Plate02	F08	Clindamycin hydrochloride	Prestw-137	21462-39-5	C18H34Cl2N2O5S	['Infectiology', 'Metabolism']	['Antibacterial']
256	Plate01	K17	Plate01	F09	Oxethazaine	Prestw-58	126-27-2	C28H41N3O3	['Neuromuscular']	['Local anesthetic']
257	Plate01	K18	Plate02	F09	Terfenadine	Prestw-138	50679-08-8	C32H41NO2	['Allergology']	['Antihistaminic', 'Antipruritic']
258	Plate01	K19	Plate01	F10	Pheniramine maleate	Prestw-59	132-20-7	C20H24N2O4	['Allergology', 'Central Nervous System']	['Antihistaminic', 'Antitussive', 'Sedative']
259	Plate01	K20	Plate02	F10	Cefotaxime sodium salt	Prestw-139	64485-93-4	C16H16N5NaO7S2	['Infectiology', 'Metabolism']	['Antibacterial']
260	Plate01	K21	Plate01	F11	Tolazoline hydrochloride	Prestw-60	59-97-2	C10H13ClN2	['Cardiovascular']	['Vasodilator']
261	Plate01	K22	Plate02	F11	Tetracycline hydrochloride	Prestw-140	64-75-5	C22H25ClN2O8	['Infectiology', 'Metabolism']	['Antibacterial']
262	Plate01	K23	Plate01	F12	DMSO	nan	nan	nan
263	Plate01	K24	Plate02	F12	DMSO	nan	nan	nan
264	Plate01	L01	Plate03	F01	DMSO	nan	nan	nan
265	Plate01	L02	Plate04	F01	DMSO	nan	nan	nan
266	Plate01	L03	Plate03	F02	Piroxicam	Prestw-211	36322-90-4	C15H13N3O4S	['Central Nervous System', 'Hematology', 'Metabolism']	['Analgesic', 'Anticoagulant', 'Anti-inflammatory', 'Antiplatelet', 'Antipyretic', 'Uricosuric']
267	Plate01	L04	Plate04	F02	Dantrolene sodium salt	Prestw-291	14663-23-1	C14H9N4NaO5	['Neuromuscular']	['Muscle relaxant']
268	Plate01	L05	Plate03	F03	Pyrantel tartrate	Prestw-212	33401-94-4	C15H20N2O6S	['Infectiology']	['Antihelmintic']
269	Plate01	L06	Plate04	F03	Trazodone hydrochloride	Prestw-292	25332-39-2	C19H23Cl2N5O	['Central Nervous System']	['Antidepressant']
270	Plate01	L07	Plate03	F04	Fenspiride hydrochloride	Prestw-213	5053-08-7	C15H21ClN2O2	['Respiratory']	['Antitussive', 'Bronchodilator']
271	Plate01	L08	Plate04	F04	Glafenine hydrochloride	Prestw-293	65513-72-6	C19H18Cl2N2O4	['Metabolism']	['Analgesic']
272	Plate01	L09	Plate03	F05	Gemfibrozil	Prestw-214	25812-30-0	C15H22O3	['Metabolism']	['Hypocholesterolemic', 'Lipid-lowering']
273	Plate01	L10	Plate04	F05	Pimethixene maleate	Prestw-294	13187-06-9	C23H23NO4S	['Allergology', 'Central Nervous System', 'Respiratory']	['Antihistaminic', 'Antitussive', 'Bronchodilator', 'Sedative']
274	Plate01	L11	Plate03	F06	Mefexamide hydrochloride	Prestw-215	3413-64-7	C15H25ClN2O3	['Central Nervous System']	['CNS Stimulant']
275	Plate01	L12	Plate04	F06	Pergolide mesylate	Prestw-295	66104-23-2	C20H30N2O3S2	['Central Nervous System']	['Antiparkinsonian']
276	Plate01	L13	Plate03	F07	Tiapride hydrochloride	Prestw-216	51012-33-0	C15H25ClN2O4S	['Central Nervous System']	['Antiemetic', 'Antipsychotic', 'Anxiolytic', 'Sedative']
277	Plate01	L14	Plate04	F07	Acemetacin	Prestw-296	53164-05-9	C21H18ClNO6	['Metabolism']	['Anti-inflammatory']
278	Plate01	L15	Plate03	F08	Mebendazole	Prestw-217	31431-39-7	C16H13N3O3	['Infectiology', 'Metabolism']	['Antihelmintic']
279	Plate01	L16	Plate04	F08	Benzydamine hydrochloride	Prestw-297	132-69-4	C19H24ClN3O	['Central Nervous System', 'Metabolism']	['Analgesic', 'Anti-inflammatory', 'Antipyretic']
280	Plate01	L17	Plate03	F09	Fenbufen	Prestw-218	36330-85-5	C16H14O3	['Central Nervous System', 'Metabolism']	['Analgesic', 'Anti-inflammatory', 'Antipyretic']
281	Plate01	L18	Plate04	F09	Fipexide hydrochloride	Prestw-298	34161-23-4	C20H22Cl2N2O4	['Central Nervous System']	['Anti-fatigue', 'CNS Stimulant']
282	Plate01	L19	Plate03	F10	Ketoprofen	Prestw-219	22071-15-4	C16H14O3	['Central Nervous System', 'Metabolism']	['Analgesic', 'Anti-inflammatory', 'Antipyretic']
283	Plate01	L20	Plate04	F10	Mifepristone	Prestw-299	84371-65-3	C29H35NO2	['Endocrinology']	['Abortifacient']
284	Plate01	L21	Plate03	F11	Indapamide	Prestw-220	26807-65-8	C16H16ClN3O3S	['Metabolism']	['Antihypertensive', 'Diuretic']
285	Plate01	L22	Plate04	F11	Diperodon hydrochloride	Prestw-300	537-12-2	C22H28ClN3O4	['Neuromuscular']	['Local anesthetic']
286	Plate01	L23	Plate03	F12	DMSO	nan	nan	nan
287	Plate01	L24	Plate04	F12	DMSO	nan	nan	nan
288	Plate01	M01	Plate01	G01	DMSO	nan	nan	nan
289	Plate01	M02	Plate02	G01	DMSO	nan	nan	nan
290	Plate01	M03	Plate01	G02	Morantel tartrate	Prestw-61	26155-31-7	C16H22N2O6S	['Infectiology']	['Antihelmintic']
291	Plate01	M04	Plate02	G02	Verapamil hydrochloride	Prestw-141	152-11-4	C27H39ClN2O4	['Cardiovascular']	['Antihypertensive']
292	Plate01	M05	Plate01	G03	Homatropine hydrobromide (R,S)	Prestw-62	51-56-9	C16H22BrNO3	['Diagnostic', 'Ophthalmology']	['Antispastic', 'Mydriatic']
293	Plate01	M06	Plate02	G03	Dipyridamole	Prestw-142	58-32-2	C24H40N8O4	['Cardiovascular', 'Hematology']	['Anticoagulant', 'Antiplatelet', 'Vasodilator']
294	Plate01	M07	Plate01	G04	Nifedipine	Prestw-63	21829-25-4	C17H18N2O6	['Cardiovascular']	['Antianginal', 'Antihypertensive', 'Vasodilator']
295	Plate01	M08	Plate02	G04	Chlorhexidine	Prestw-143	55-56-1	C22H30Cl2N10	['Infectiology']	['Antibacterial', 'Antiseptic']
296	Plate01	M09	Plate01	G05	Chlorpromazine hydrochloride	Prestw-64	69-09-0	C17H20Cl2N2S	['Cardiovascular', 'Central Nervous System']	['Antiemetic', 'Antihypertensive', 'Antipsychotic']
297	Plate01	M10	Plate02	G05	Loperamide hydrochloride	Prestw-144	34552-83-5	C29H34Cl2N2O2	['Gastroenterology']	['Antidiarrheal']
298	Plate01	M11	Plate01	G06	Diphenhydramine hydrochloride	Prestw-65	147-24-0	C17H22ClNO	['Allergology', 'Central Nervous System']	['Antiemetic', 'Antihistaminic', 'Antitussive', 'Sedative']
299	Plate01	M12	Plate02	G06	Chlortetracycline hydrochloride	Prestw-145	64-72-2	C22H24Cl2N2O8	['Infectiology', 'Metabolism']	['Antiamebic', 'Antibacterial']
300	Plate01	M13	Plate01	G07	Minaprine dihydrochloride	Prestw-66	25953-17-7	C17H24Cl2N4O	['Central Nervous System']	['Anti-Alzheimer', 'Antidepressant']
301	Plate01	M14	Plate02	G07	Tamoxifen citrate	Prestw-146	54965-24-1	C32H37NO8	['Endocrinology', 'Oncology']	['Antineoplastic']
302	Plate01	M15	Plate01	G08	Miconazole	Prestw-67	22916-47-8	C18H14Cl4N2O	['Infectiology', 'Metabolism']	['Antifungal']
303	Plate01	M16	Plate02	G08	Nicergoline	Prestw-147	not available	C24H26BrN3O3	['Cardiovascular']	['Anti-ischemic', 'Vasodilator']
304	Plate01	M17	Plate01	G09	Isoxsuprine hydrochloride	Prestw-68	579-56-6	C18H24ClNO3	['Cardiovascular']	['Vasodilator']
305	Plate01	M18	Plate02	G09	Canrenoic acid potassium salt	Prestw-148	2181-04-6	C22H29KO4	['Endocrinology']	['Antihypertensive', 'Diuretic']
306	Plate01	M19	Plate01	G10	Acebutolol hydrochloride	Prestw-69	34381-68-5	C18H29ClN2O4	['Cardiovascular']	['Antianginal', 'Antiarrhythmic', 'Antihypertensive']
307	Plate01	M20	Plate02	G10	Thioproperazine dimesylate	Prestw-149	2347-80-0	C24H38N4O8S4	['Central Nervous System']	['Antiemetic', 'Antipsychotic']
308	Plate01	M21	Plate01	G11	Tolnaftate	Prestw-70	2398-96-1	C19H17NOS	['Infectiology']	['Antifungal']
309	Plate01	M22	Plate02	G11	Dihydroergotamine tartrate	Prestw-150	5989-77-5	C70H80N10O16	['Central Nervous System']	['Antimigraine']
310	Plate01	M23	Plate01	G12	DMSO	nan	nan	nan
311	Plate01	M24	Plate02	G12	DMSO	nan	nan	nan
312	Plate01	N01	Plate03	G01	DMSO	nan	nan	nan
313	Plate01	N02	Plate04	G01	DMSO	nan	nan	nan
314	Plate01	N03	Plate03	G02	Norfloxacin	Prestw-221	70458-96-7	C16H18FN3O3	['Infectiology', 'Metabolism']	['Antibacterial']
315	Plate01	N04	Plate04	G02	Lisinopril	Prestw-301	83915-83-7	C21H35N3O7	['Cardiovascular']	['Antihypertensive', 'Vasodilator']
316	Plate01	N05	Plate03	G03	Antimycin A	Prestw-222	1397-94-0	C28H40N2O9	['Infectiology', 'Metabolism']	['Antibacterial', 'Antifungal']
317	Plate01	N06	Plate04	G03	Lincomycin hydrochloride	Prestw-302	859-18-7	C18H35ClN2O6S	['Infectiology', 'Metabolism']	['Antibacterial']
318	Plate01	N07	Plate03	G04	Xylometazoline hydrochloride	Prestw-223	1218-35-5	C16H25ClN2	['Cardiovascular']	['Nasal Decongestant', 'Vasoconstrictor']
319	Plate01	N08	Plate04	G04	Telenzepine dihydrochloride	Prestw-303	147416-96-4	C19H24Cl2N4O2S	['Gastroenterology']	['Antiulcer']
320	Plate01	N09	Plate03	G05	Oxymetazoline hydrochloride	Prestw-224	2315-02-8	C16H25ClN2O	['Respiratory']	['Nasal Decongestant', 'Vasoconstrictor']
321	Plate01	N10	Plate04	G05	Econazole nitrate	Prestw-304	24169-02-6	C18H16Cl3N3O4	['Infectiology', 'Metabolism']	['Antifungal']
322	Plate01	N11	Plate03	G06	Nifenazone	Prestw-225	2139-47-1	C17H16N4O2	['Central Nervous System', 'Metabolism']	['Analgesic', 'Anti-inflammatory', 'Antipyretic']
323	Plate01	N12	Plate04	G06	Bupivacaine hydrochloride	Prestw-305	18010-40-7	C18H29ClN2O	['Neuromuscular']	['Local anesthetic']
324	Plate01	N13	Plate03	G07	Griseofulvin	Prestw-226	126-07-8	C17H17ClO6	['Infectiology', 'Metabolism']	['Antifungal', 'Anti-inflammatory']
325	Plate01	N14	Plate04	G07	Clemastine fumarate	Prestw-306	14976-57-9	C25H30ClNO5	['Allergology', 'Central Nervous System']	['Antiemetic', 'Antihistaminic', 'Sedative']
326	Plate01	N15	Plate03	G08	Clemizole hydrochloride	Prestw-227	1163-36-6	C19H21Cl2N3	['Allergology', 'Dermatology', 'Infectiology']	['Antibacterial', 'Antifungal', 'Antihistaminic', 'Antipruritic']
327	Plate01	N16	Plate04	G08	Oxytetracycline dihydrate	Prestw-307	6153-64-6	C22H28N2O11	['Infectiology', 'Metabolism']	['Antibacterial']
328	Plate01	N17	Plate03	G09	Tropicamide	Prestw-228	1508-75-4	C17H20N2O2	['Neuromuscular']	['Mydriatic']
329	Plate01	N18	Plate04	G09	Pimozide	Prestw-308	2062-78-4	C28H29F2N3O	['Central Nervous System']	['Antipsychotic']
330	Plate01	N19	Plate03	G10	Nefopam hydrochloride	Prestw-229	23327-57-3	C17H20ClNO	['Central Nervous System']	['Analgesic']
331	Plate01	N20	Plate04	G10	Amodiaquin dihydrochloride dihydrate	Prestw-309	6398-98-7	C20H28Cl3N3O3	['Infectiology', 'Metabolism']	['Anti-inflammatory', 'Antimalarial']
332	Plate01	N21	Plate03	G11	Phentolamine hydrochloride	Prestw-230	73-05-2	C17H20ClN3O	['Cardiovascular']	['Antihypertensive', 'Vasodilator']
333	Plate01	N22	Plate04	G11	Mebeverine hydrochloride	Prestw-310	2753-45-9	C25H36ClNO5	['Neuromuscular']	['Antispastic']
334	Plate01	N23	Plate03	G12	DMSO	nan	nan	nan
335	Plate01	N24	Plate04	G12	DMSO	nan	nan	nan
336	Plate01	O01	Plate01	H01	DMSO	nan	nan	nan
337	Plate01	O02	Plate02	H01	DMSO	nan	nan	nan
338	Plate01	O03	Plate01	H02	Todralazine hydrochloride	Prestw-71	3778-76-5	C11H13ClN4O2	['Cardiovascular']	['Antihypertensive']
339	Plate01	O04	Plate02	H02	Erythromycin	Prestw-151	114-07-8	C37H67NO13	['Infectiology', 'Metabolism']	['Antibacterial', 'Anti-inflammatory']
340	Plate01	O05	Plate01	H03	Imipramine hydrochloride	Prestw-72	113-52-0	C19H25ClN2	['Central Nervous System']	['Antidepressant']
341	Plate01	O06	Plate02	H03	Chloroxine	Prestw-1474	773-76-2	C9H5Cl2NO	['Dermatology', 'Metabolism']	[nan]
342	Plate01	O07	Plate01	H04	Sulindac	Prestw-73	38194-50-2	C20H17FO3S	['Central Nervous System']	['Analgesic', 'Anti-inflammatory', 'Antipyretic']
343	Plate01	O08	Plate02	H04	Didanosine	Prestw-153	69655-05-6	C10H12N4O3	['Infectiology', 'Metabolism']	['Antiviral']
344	Plate01	O09	Plate01	H05	Amitryptiline hydrochloride	Prestw-74	549-18-8	C20H24ClN	['Central Nervous System']	['Antidepressant']
345	Plate01	O10	Plate02	H05	Josamycin	Prestw-154	16846-24-5	C42H69NO15	['Infectiology', 'Metabolism']	['Antibacterial']
346	Plate01	O11	Plate01	H06	Adiphenine hydrochloride	Prestw-75	50-42-0	C20H26ClNO2	['Neuromuscular']	['Antispastic']
347	Plate01	O12	Plate02	H06	Paclitaxel	Prestw-155	33069-62-4	C47H51NO14	['Oncology']	['Antineoplastic']
348	Plate01	O13	Plate01	H07	Dibucaine	Prestw-76	85-79-0	C20H29N3O2	['Neuromuscular']	['Local anesthetic']
349	Plate01	O14	Plate02	H07	Ivermectin	Prestw-156	70288-86-7	C48H74O14	['Infectiology', 'Metabolism']	['Antihelmintic', 'Antiparasitic']
350	Plate01	O15	Plate01	H08	Prednisone	Prestw-77	53-03-2	C21H26O5	['Dermatology', 'Endocrinology', 'Immunology']	['Anti-inflammatory', 'Antipruritic', 'Immunosuppressant']
351	Plate01	O16	Plate02	H08	Gallamine triethiodide	Prestw-157	65-29-2	C30H60I3N3O3	['Neuromuscular']	['Muscle relaxant']
352	Plate01	O17	Plate01	H09	Thioridazine hydrochloride	Prestw-78	130-61-0	C21H27ClN2S2	['Central Nervous System']	['Antipsychotic']
353	Plate01	O18	Plate02	H09	Neomycin sulfate	Prestw-158	1405-10-3	C23H48N6O17S	['Infectiology', 'Metabolism']	['Antibacterial']
354	Plate01	O19	Plate01	H10	Diphemanil methylsulfate	Prestw-79	62-97-5	C21H27NO4S	['Gastroenterology']	['Antispastic', 'Antiulcer']
355	Plate01	O20	Plate02	H10	Dihydrostreptomycin sulfate	Prestw-159	5490-27-7	C42H88N14O36S3	['Infectiology', 'Metabolism']	['Antibacterial']
356	Plate01	O21	Plate01	H11	Trimethobenzamide hydrochloride	Prestw-80	554-92-7	C21H29ClN2O5	['Central Nervous System']	['Antiemetic']
357	Plate01	O22	Plate02	H11	Gentamicine sulfate	Prestw-160	1405-41-0	C60H125N15O25S	['Infectiology', 'Metabolism']	['Antibacterial']
358	Plate01	O23	Plate01	H12	DMSO	nan	nan	nan
359	Plate01	O24	Plate02	H12	DMSO	nan	nan	nan
360	Plate01	P01	Plate03	H01	DMSO	nan	nan	nan
361	Plate01	P02	Plate04	H01	DMSO	nan	nan	nan
362	Plate01	P03	Plate03	H02	Etodolac	Prestw-231	41340-25-4	C17H21NO3	['Central Nervous System', 'Hematology']	['Analgesic', 'Anti-inflammatory', 'Antiplatelet', 'Antipyretic']
363	Plate01	P04	Plate04	H02	Ifenprodil tartrate	Prestw-311	23210-58-4	C25H33NO8	['Cardiovascular']	['Vasodilator']
364	Plate01	P05	Plate03	H03	Scopolamin-N-oxide hydrobromide	Prestw-232	6106-81-6	C17H22BrNO5	['Neuromuscular']	['Antispastic', 'Mydriatic']
365	Plate01	P06	Plate04	H03	Flunarizine dihydrochloride	Prestw-312	30484-77-6	C26H28Cl2F2N2	['Central Nervous System']	['Anticonvulsant', 'Vasodilator']
366	Plate01	P07	Plate03	H04	Hyoscyamine (L)	Prestw-233	101-31-5	C17H23NO3	['Central Nervous System', 'Ophthalmology']	['Antiemetic', 'Antispastic', 'Mydriatic']
367	Plate01	P08	Plate04	H04	Trifluoperazine dihydrochloride	Prestw-313	440-17-5	C21H26Cl2F3N3S	['Central Nervous System']	['Antiemetic', 'Antipsychotic']
368	Plate01	P09	Plate03	H05	Chlorphensin carbamate	Prestw-234	886-74-8	C10H12ClNO4	['Central Nervous System']	['Muscle relaxant']
369	Plate01	P10	Plate04	H05	Enalapril maleate	Prestw-314	76095-16-4	C24H32N2O9	['Cardiovascular']	['Antihypertensive']
370	Plate01	P11	Plate03	H06	Carmofur	Prestw-1771	61422-45-5	C11H16FN3O3	['Metabolism']	['Antineoplastic']
371	Plate01	P12	Plate04	H06	Minocycline hydrochloride	Prestw-315	13614-98-7	C23H28ClN3O7	['Infectiology', 'Metabolism']	['Antibacterial']
372	Plate01	P13	Plate03	H07	Dilazep dihydrochloride	Prestw-236	20153-98-4	C31H46Cl2N2O10	['Cardiovascular', 'Hematology']	['Antiplatelet', 'Vasodilator']
373	Plate01	P14	Plate04	H07	Glibenclamide	Prestw-316	10238-21-8	C23H28ClN3O5S	['Endocrinology']	['Antidiabetic']
374	Plate01	P15	Plate03	H08	Ofloxacin	Prestw-237	82419-36-1	C18H20FN3O4	['Infectiology', 'Metabolism']	['Antibacterial']
375	Plate01	P16	Plate04	H08	Guanethidine sulfate	Prestw-317	60-02-6	C20H46N8O4S	['Central Nervous System', 'Diagnostic']	['Antihypertensive', 'Local anesthetic']
376	Plate01	P17	Plate03	H09	Lomefloxacin hydrochloride	Prestw-238	98079-52-8	C17H20ClF2N3O3	['Infectiology', 'Metabolism']	['Antibacterial']
377	Plate01	P18	Plate04	H09	Quinacrine dihydrochloride hydrate	Prestw-318	69-05-6	C23H36Cl3N3O3	['Infectiology', 'Metabolism']	['Antihelmintic', 'Antileishmanial', 'Antimalarial', 'Antiparasitic', 'Antiprotozoal', 'Antitrichomonal']
378	Plate01	P19	Plate03	H10	Orphenadrine hydrochloride	Prestw-239	341-69-5	C18H24ClNO	['Allergology', 'Central Nervous System']	['Antihistaminic', 'Antiparkinsonian']
379	Plate01	P20	Plate04	H10	Clofilium tosylate	Prestw-319	92953-10-1	C28H44ClNO3S	['Cardiovascular']	['Antiarrhythmic']
380	Plate01	P21	Plate03	H11	Proglumide	Prestw-240	6620-60-6	C18H26N2O4	['Gastroenterology']	['Antiulcer']
381	Plate01	P22	Plate04	H11	Fluphenazine dihydrochloride	Prestw-320	146-56-5	C22H28Cl2F3N3OS	['Central Nervous System']	['Antipsychotic']
382	Plate01	P23	Plate03	H12	DMSO	nan	nan	nan
383	Plate01	P24	Plate04	H12	DMSO	nan	nan	nan
384	Plate02	A01	Plate05	A01	DMSO	nan	nan	nan
385	Plate02	A02	Plate06	A01	DMSO	nan	nan	nan
386	Plate02	A03	Plate05	A02	Streptomycin sulfate	Prestw-321	3810-74-0	C42H84N14O36S3	['Infectiology', 'Metabolism']	['Antibacterial']
387	Plate02	A04	Plate06	A02	Testosterone propionate	Prestw-401	57-85-2	C22H32O3	['Endocrinology']	['Anabolic']
388	Plate02	A05	Plate05	A03	Alfuzosin hydrochloride	Prestw-322	81403-68-1	C19H28ClN5O4	['Cardiovascular']	['Vasodilator']
389	Plate02	A06	Plate06	A03	Haloprogin	Prestw-1269	777-11-7	C9H4Cl3IO	['Central Nervous System']	['Anesthetic', 'Antifungal']
390	Plate02	A07	Plate05	A04	Chlorpropamide	Prestw-323	94-20-2	C10H13ClN2O3S	['Endocrinology']	['Antidiabetic']
391	Plate02	A08	Plate06	A04	Thyroxine (L)	Prestw-403	51-48-9	C15H11I4NO4	['Endocrinology', 'Metabolism']	['Antihypothyroid', 'Antilipemic', 'Hypocholesterolemic', 'Lipid-lowering']
392	Plate02	A09	Plate05	A05	Phenylpropanolamine hydrochloride	Prestw-324	154-41-6	C9H14ClNO	['Respiratory']	['Antihypotensive', 'Nasal Decongestant', 'Vasoconstrictor']
393	Plate02	A10	Plate06	A05	Idebenone	Prestw-1288	58186-27-9	C19H30O5	['Oncology']	['Antineoplastic']
394	Plate02	A11	Plate05	A06	Ascorbic acid	Prestw-325	50-81-7	C6H8O6	['Metabolism']	['Anti-oxidant', 'CNS Stimulant', 'Hemostatic']
395	Plate02	A12	Plate06	A06	Pepstatin A	Prestw-405	26305-03-3	C34H63N5O9	['Infectiology', 'Metabolism']	['Antiviral']
396	Plate02	A13	Plate05	A07	Methyldopa (L,-)	Prestw-326	555-30-6	C10H13NO4	['Cardiovascular', 'Central Nervous System']	['Antihypertensive']
397	Plate02	A14	Plate06	A07	Morpholinoethylamino-3-benzocyclohepta-(5,6-c)-pyridazine dihydrochloride	Prestw-406	115767-94-7	C19H26Cl2N4O	[nan]	[nan]
398	Plate02	A15	Plate05	A08	Cefoperazone dihydrate	Prestw-327	not available	C25H31N9O10S2	['Infectiology', 'Metabolism']	['Antibacterial']
399	Plate02	A16	Plate06	A08	Adamantamine fumarate	Prestw-407	80789-67-9	C24H38N2O4	['Infectiology']	['Antiviral']
400	Plate02	A17	Plate05	A09	Zoxazolamine	Prestw-328	61-80-3	C7H5ClN2O	['Metabolism', 'Neuromuscular']	['Antigout', 'Muscle relaxant', 'Uricosuric']
401	Plate02	A18	Plate06	A09	Butoconazole nitrate	Prestw-408	32872-77-1	C19H18Cl3N3O3S	['Infectiology', 'Metabolism']	['Antibacterial', 'Antifungal']
402	Plate02	A19	Plate05	A10	Tacrine hydrochloride	Prestw-329	1684-40-8	C13H15ClN2	['Central Nervous System']	['CNS Stimulant']
403	Plate02	A20	Plate06	A10	Amiodarone hydrochloride	Prestw-409	19774-82-4	C25H30ClI2NO3	['Cardiovascular']	['Antianginal', 'Antiarrhythmic']
404	Plate02	A21	Plate05	A11	Bisoprolol fumarate	Prestw-330	104344-23-2	C40H66N2O12	['Cardiovascular']	['Antianginal', 'Antiarrhythmic', 'Antihypertensive']
405	Plate02	A22	Plate06	A11	Amphotericin B	Prestw-410	1397-89-3	C47H73NO17	['Infectiology']	['Antibacterial', 'Antifungal']
406	Plate02	A23	Plate05	A12	DMSO	nan	nan	nan
407	Plate02	A24	Plate06	A12	DMSO	nan	nan	nan
408	Plate02	B01	Plate07	A01	DMSO	nan	nan	nan
409	Plate02	B02	Plate08	A01	DMSO	nan	nan	nan
410	Plate02	B03	Plate07	A02	Serotonin hydrochloride	Prestw-481	153-98-0	C10H13ClN2O	['Central Nervous System', 'Endocrinology']	['CNS Stimulant']
411	Plate02	B04	Plate08	A02	Ziprasidone Hydrochloride	Prestw-1188	138982-67-9	C21H22Cl2N4OS	['Central Nervous System']	['Antipsychotic']
412	Plate02	B05	Plate07	A03	Cefotiam hydrochloride	Prestw-482	61622-34-2	C18H24ClN9O4S3	['Infectiology', 'Metabolism']	['Antibacterial']
413	Plate02	B06	Plate08	A03	Mevastatin	Prestw-1441	73573-88-3	C23H34O5	['Cardiovascular']	['Hypocholesterolemic']
414	Plate02	B07	Plate07	A04	Rofecoxib	Prestw-1336	162011-90-7	C17H14O4S	['Metabolism']	['Anti-inflammatory']
415	Plate02	B08	Plate08	A04	Pyridostigmine iodide	Prestw-1322	4685-03-4	C9H13IN2O2	['Central Nervous System']	[nan]
416	Plate02	B09	Plate07	A05	Benperidol	Prestw-484	2062-84-2	C22H24FN3O2	['Central Nervous System']	['Antipsychotic']
417	Plate02	B10	Plate08	A05	Pentobarbital	Prestw-1491	76-74-4	C11H18N2O3	['Central Nervous System']	['Anesthetic', 'Hypnotic', 'Sedative']
418	Plate02	B11	Plate07	A06	Cefaclor hydrate	Prestw-485	70356-03-5	C15H16ClN3O5S	['Infectiology', 'Metabolism']	['Antibacterial']
419	Plate02	B12	Plate08	A06	Atropine sulfate monohydrate	Prestw-565	5908-99-6	C34H50N2O11S	['Ophthalmology']	['Antispastic', 'Mydriatic']
420	Plate02	B13	Plate07	A07	Colistin sulfate	Prestw-486	1264-72-8	C52H100N16O17S	['Infectiology']	['Antibacterial']
421	Plate02	B14	Plate08	A07	Eserine hemisulfate salt	Prestw-566	64-47-1	C30H44N6O8S	['Central Nervous System', 'Neuromuscular', 'Ophthalmology']	['Antiglaucoma']
422	Plate02	B15	Plate07	A08	Daunorubicin hydrochloride	Prestw-487	23541-50-6	C27H30ClNO10	['Infectiology', 'Oncology']	['Antibacterial', 'Antineoplastic']
423	Plate02	B16	Plate08	A08	Itraconazole	Prestw-1139	84625-61-6	C35H38Cl2N8O4	['Infectiology', 'Metabolism']	['Antifungal']
424	Plate02	B17	Plate07	A09	Dosulepin hydrochloride	Prestw-488	897-15-4	C19H22ClNS	['Central Nervous System']	['Antidepressant', 'CNS Stimulant']
425	Plate02	B18	Plate08	A09	Acarbose	Prestw-1174	56180-94-0	C25H43NO18	['Endocrinology']	['Antidiabetic']
426	Plate02	B19	Plate07	A10	Ceftazidime pentahydrate	Prestw-489	78439-06-2	C22H32N6O12S2	['Infectiology', 'Metabolism']	['Antibacterial']
427	Plate02	B20	Plate08	A10	Entacapone	Prestw-1403	130929-57-6	C14H15N3O5	['Central Nervous System']	['Antiparkinsonian']
428	Plate02	B21	Plate07	A11	Iobenguane sulfate	Prestw-490	103346-16-3	C8H12IN3O4S	['Oncology']	['Antineoplastic']
429	Plate02	B22	Plate08	A11	Nicotinamide	Prestw-1449	98-92-0	C6H6N2O	['Dermatology']	[nan]
430	Plate02	B23	Plate07	A12	DMSO	nan	nan	nan
431	Plate02	B24	Plate08	A12	DMSO	nan	nan	nan
432	Plate02	C01	Plate05	B01	DMSO	nan	nan	nan
433	Plate02	C02	Plate06	B01	DMSO	nan	nan	nan
434	Plate02	C03	Plate05	B02	Tremorine dihydrochloride	Prestw-331	51-73-0	C12H22Cl2N2	['Central Nervous System']	['CNS Stimulant']
435	Plate02	C04	Plate06	B02	Androsterone	Prestw-411	53-41-8	C19H30O2	['Endocrinology']	['Anabolic']
436	Plate02	C05	Plate05	B03	Practolol	Prestw-332	6673-35-4	C14H22N2O3	['Cardiovascular']	['Antianginal', 'Antihypertensive']
437	Plate02	C06	Plate06	B03	Amifostine	Prestw-1489	20537-88-6	C5H15N2O3PS	['Diagnostic']	[nan]
438	Plate02	C07	Plate05	B04	Zidovudine, AZT	Prestw-333	30516-87-1	C10H13N5O4	['Infectiology', 'Metabolism']	['Antiviral']
439	Plate02	C08	Plate06	B04	Carbarsone	Prestw-413	121-59-5	C7H9AsN2O4	['Infectiology']	['Antiamebic', 'Antiprotozoal']
440	Plate02	C09	Plate05	B05	Sulfisoxazole	Prestw-334	127-69-5	C11H13N3O3S	['Infectiology', 'Metabolism']	['Antibacterial']
441	Plate02	C10	Plate06	B05	Amlodipine	Prestw-1219	88150-42-9	C20H25ClN2O5	['Cardiovascular']	['Antihypertensive']
442	Plate02	C11	Plate05	B06	Zaprinast	Prestw-335	37762-06-4	C13H13N5O2	['Cardiovascular']	['Erectile dysfunction treatment']
443	Plate02	C12	Plate06	B06	Modafinil	Prestw-1147	68693-11-8	C15H15NO2S	['Central Nervous System']	['CNS Stimulant']
444	Plate02	C13	Plate05	B07	Chlormezanone	Prestw-336	80-77-3	C11H12ClNO3S	['Central Nervous System', 'Neuromuscular']	['Anxiolytic', 'Muscle relaxant']
445	Plate02	C14	Plate06	B07	Bacampicillin hydrochloride	Prestw-416	37661-08-8	C21H28ClN3O7S	['Infectiology', 'Metabolism']	['Antibacterial']
446	Plate02	C15	Plate05	B08	Procainamide hydrochloride	Prestw-337	614-39-1	C13H22ClN3O	['Cardiovascular', 'Neuromuscular']	['Antiarrhythmic', 'Local anesthetic', 'Vasodilator']
447	Plate02	C16	Plate06	B08	Lamivudine	Prestw-1298	134678-17-4	C8H11N3O3S	['Infectiology', 'Metabolism']	['Antiviral']
448	Plate02	C17	Plate05	B09	N6-methyladenosine	Prestw-338	1867-73-8	C11H15N5O4	['Oncology']	['Antineoplastic']
449	Plate02	C18	Plate06	B09	Biotin	Prestw-418	58-85-5	C10H16N2O3S	['Metabolism']	[nan]
450	Plate02	C19	Plate05	B10	Guanfacine hydrochloride	Prestw-339	29110-48-3	C9H10Cl3N3O	['Cardiovascular', 'Central Nervous System']	['Antihypertensive']
451	Plate02	C20	Plate06	B10	Bisacodyl	Prestw-419	603-50-9	C22H19NO4	['Gastroenterology']	['Laxative']
452	Plate02	C21	Plate05	B11	Domperidone	Prestw-340	57808-66-9	C22H24ClN5O2	['Central Nervous System']	['Antiemetic']
453	Plate02	C22	Plate06	B11	Erlotinib	Prestw-1242	183321-74-6	C22H23N3O4	['Oncology']	['Antineoplastic']
454	Plate02	C23	Plate05	B12	DMSO	nan	nan	nan
455	Plate02	C24	Plate06	B12	DMSO	nan	nan	nan
456	Plate02	D01	Plate07	B01	DMSO	nan	nan	nan
457	Plate02	D02	Plate08	B01	DMSO	nan	nan	nan
458	Plate02	D03	Plate07	B02	Metixene hydrochloride	Prestw-491	1553-34-0	C20H24ClNS	['Central Nervous System', 'Neuromuscular']	['Antiparkinsonian', 'Antispastic']
459	Plate02	D04	Plate08	B02	Tetracaïne hydrochloride	Prestw-571	136-47-0	C15H25ClN2O2	['Neuromuscular']	[nan]
460	Plate02	D05	Plate07	B03	Nitrofural	Prestw-492	59-87-0	C6H6N4O4	['Infectiology']	['Antibacterial']
461	Plate02	D06	Plate08	B03	Mometasone furoate	Prestw-572	83919-23-7	C27H30Cl2O6	['Endocrinology']	['Anti-inflammatory']
462	Plate02	D07	Plate07	B04	Omeprazole	Prestw-493	73590-58-6	C17H19N3O3S	['Gastroenterology']	['Antiulcer']
463	Plate02	D08	Plate08	B04	Troglitazone	Prestw-1467	97322-87-7	C24H27NO5S	['Metabolism']	['Antidiabetic', 'Anti-inflammatory']
464	Plate02	D09	Plate07	B05	Propylthiouracil	Prestw-494	51-52-5	C7H10N2OS	['Metabolism']	['Antihyperthyroid']
465	Plate02	D10	Plate08	B05	Dacarbazine	Prestw-574	4342-03-4	C6H10N6O	['Oncology']	['Antineoplastic']
466	Plate02	D11	Plate07	B06	Terconazole	Prestw-495	67915-31-5	C26H31Cl2N5O3	['Infectiology', 'Metabolism']	['Antifungal']
467	Plate02	D12	Plate08	B06	Tenatoprazole	Prestw-1351	113712-98-4	C16H18N4O3S	['Metabolism']	['Antiulcer']
468	Plate02	D13	Plate07	B07	Tiaprofenic acid	Prestw-496	33005-95-7	C14H12O3S	['Central Nervous System', 'Metabolism']	['Analgesic', 'Anti-inflammatory', 'Antipyretic']
469	Plate02	D14	Plate08	B07	Acetopromazine maleate salt	Prestw-576	3598-37-6	C23H26N2O5S	['Central Nervous System']	['Antiemetic', 'Antipsychotic', 'Antitussive', 'Sedative']
470	Plate02	D15	Plate07	B08	Vancomycin hydrochloride	Prestw-497	1404-93-9	C66H76Cl3N9O24	['Infectiology', 'Metabolism']	['Antibacterial']
471	Plate02	D16	Plate08	B08	Escitalopram oxalate	Prestw-1271	128196-01-0	C22H23FN2O5	['Central Nervous System']	['Antidepressant']
472	Plate02	D17	Plate07	B09	Artemisinin	Prestw-498	63968-64-9	C15H22O5	['Infectiology']	['Antimalarial']
473	Plate02	D18	Plate08	B09	Ropinirole HCl	Prestw-1158	91374-20-8	C16H25ClN2O	['Central Nervous System']	['Antiparkinsonian']
474	Plate02	D19	Plate07	B10	Propafenone hydrochloride	Prestw-499	34183-22-7	C21H28ClNO3	['Cardiovascular']	['Antiarrhythmic']
475	Plate02	D20	Plate08	B10	Lacidipine	Prestw-1297	103890-78-4	C26H33NO6	['Cardiovascular']	['Antihypertensive']
476	Plate02	D21	Plate07	B11	Ethamivan	Prestw-500	304-84-7	C12H17NO3	['Central Nervous System']	['Analeptic', 'CNS stimulant']
477	Plate02	D22	Plate08	B11	Argatroban	Prestw-1228	74863-84-6	C23H36N6O5S	['Hematology']	['Anticoagulant']
478	Plate02	D23	Plate07	B12	DMSO	nan	nan	nan
479	Plate02	D24	Plate08	B12	DMSO	nan	nan	nan
480	Plate02	E01	Plate05	C01	DMSO	nan	nan	nan
481	Plate02	E02	Plate06	C01	DMSO	nan	nan	nan
482	Plate02	E03	Plate05	C02	Furosemide	Prestw-341	54-31-9	C12H11ClN2O5S	['Metabolism']	['Antihypertensive', 'Diuretic']
483	Plate02	E04	Plate06	C02	Suloctidil	Prestw-421	54063-56-8	C20H35NOS	['Neuromuscular']	['Antiplatelet', 'Vasodilator']
484	Plate02	E05	Plate05	C03	Methapyrilene hydrochloride	Prestw-342	135-23-9	C14H20ClN3S	['Allergology', 'Central Nervous System']	['Antihistaminic', 'Sedative']
485	Plate02	E06	Plate06	C03	Zotepine	Prestw-1368	26615-21-4	C18H18ClNOS	['Central Nervous System']	['Antipsychotic']
486	Plate02	E07	Plate05	C04	Desipramine hydrochloride	Prestw-343	58-28-6	C18H23ClN2	['Central Nervous System']	['Antidepressant', 'CNS Stimulant']
487	Plate02	E08	Plate06	C04	Carisoprodol	Prestw-423	78-44-4	C12H24N2O4	['Central Nervous System']	['Analgesic', 'Antipyretic', 'Muscle relaxant', 'Sedative']
488	Plate02	E09	Plate05	C05	Clorgyline hydrochloride	Prestw-344	17780-75-5	C13H16Cl3NO	['Central Nervous System']	['Antidepressant']
489	Plate02	E10	Plate06	C05	Cephalosporanic acid, 7-amino	Prestw-424	957-68-6	C10H12N2O5S	['Infectiology', 'Metabolism']	['Antibacterial']
490	Plate02	E11	Plate05	C06	Clenbuterol hydrochloride	Prestw-345	21898-19-1	C12H19Cl3N2O	['Neuromuscular', 'Respiratory']	['Antiasthmatic', 'Bronchodilator', 'Tocolytic']
491	Plate02	E12	Plate06	C06	Chicago sky blue 6B	Prestw-425	2610-05-1	C34H24N6Na4O16S4	['Central Nervous System']	[nan]
492	Plate02	E13	Plate05	C07	Maprotiline hydrochloride	Prestw-346	10347-81-6	C20H24ClN	['Central Nervous System']	['Antidepressant', 'Anxiolytic']
493	Plate02	E14	Plate06	C07	Buflomedil hydrochloride	Prestw-426	35543-24-9	C17H26ClNO4	['Cardiovascular']	['Vasodilator']
494	Plate02	E15	Plate05	C08	Thioguanosine	Prestw-347	85-31-4	C10H13N5O4S	['Metabolism', 'Oncology']	['Antineoplastic']
495	Plate02	E16	Plate06	C08	Dibenzepine hydrochloride	Prestw-1393	315-80-0	C18H22ClN3O	['Central Nervous System']	['Antidepressant']
496	Plate02	E17	Plate05	C09	Chlorprothixene hydrochloride	Prestw-348	6469-93-8	C18H19Cl2NS	['Central Nervous System']	['Antiemetic', 'Antipsychotic']
497	Plate02	E18	Plate06	C09	Roxatidine Acetate HCl	Prestw-428	93793-83-0	C19H29ClN2O4	['Gastroenterology']	['Antiulcer']
498	Plate02	E19	Plate05	C10	Ritodrine hydrochloride	Prestw-349	23239-51-2	C17H22ClNO3	['Neuromuscular']	['Tocolytic']
499	Plate02	E20	Plate06	C10	Valacyclovir hydrochloride	Prestw-1505	124832-27-5	C13H21ClN6O4	['Infectiology', 'Metabolism']	['Antiviral']
500	Plate02	E21	Plate05	C11	Clozapine	Prestw-350	5786-21-0	C18H19ClN4	['Central Nervous System']	['Antiparkinsonian', 'Antipsychotic']
501	Plate02	E22	Plate06	C11	Cisapride	Prestw-430	81098-60-4	C23H29ClFN3O4	['Gastroenterology']	['Gastroprokinetic']
502	Plate02	E23	Plate05	C12	DMSO	nan	nan	nan
503	Plate02	E24	Plate06	C12	DMSO	nan	nan	nan
504	Plate02	F01	Plate07	C01	DMSO	nan	nan	nan
505	Plate02	F02	Plate08	C01	DMSO	nan	nan	nan
506	Plate02	F03	Plate07	C02	Vigabatrin	Prestw-501	60643-86-9	C6H11NO2	['Central Nervous System']	['Anticonvulsant', 'Antiepileptic']
507	Plate02	F04	Plate08	C02	Reboxetine mesylate	Prestw-1328	98769-81-4	C20H27NO6S	['Central Nervous System']	['Antidepressant']
508	Plate02	F05	Plate07	C03	Biperiden hydrochloride	Prestw-502	1235-82-1	C21H30ClNO	['Central Nervous System']	['Antiparkinsonian']
509	Plate02	F06	Plate08	C03	Camylofine chlorhydrate	Prestw-1498	54-30-8	C19H34Cl2N2O2	[nan]	[nan]
510	Plate02	F07	Plate07	C04	Cetirizine dihydrochloride	Prestw-503	83881-52-1	C21H27Cl3N2O3	['Allergology']	['Antihistaminic', 'Antipruritic']
511	Plate02	F08	Plate08	C04	Papaverine hydrochloride	Prestw-583	61-25-6	C20H22ClNO4	['Cardiovascular', 'Gastroenterology', 'Respiratory']	['Antispastic', 'Antitussive', 'Erectile dysfunction treatment', 'Vasodilator']
512	Plate02	F09	Plate07	C05	Etifenin	Prestw-504	63245-28-3	C16H22N2O5	['Diagnostic']	['Chemosensitizer']
513	Plate02	F10	Plate08	C05	Yohimbine hydrochloride	Prestw-584	65-19-0	C21H27ClN2O3	['Cardiovascular']	['Erectile dysfunction treatment', 'Vasodilator']
514	Plate02	F11	Plate07	C06	Metaproterenol sulfate, orciprenaline sulfate	Prestw-505	5874-97-5	C22H36N2O10S	['Respiratory']	['Bronchodilator']
515	Plate02	F12	Plate08	C06	Voriconazole	Prestw-1500	137234-62-9	C16H14F3N5O	['Infectiology', 'Metabolism']	['Antifungal']
516	Plate02	F13	Plate07	C07	Sisomicin sulfate	Prestw-506	53179-09-2	C19H39N5O11S	['Infectiology', 'Metabolism']	['Antibacterial']
517	Plate02	F14	Plate08	C07	Alfacalcidol	Prestw-1211	41294-56-8	C27H44O2	['Metabolism']	['Antiosteoporetic']
518	Plate02	F15	Plate07	C08	Sibutramine HCl	Prestw-1159	125494-59-9	C17H27Cl2N	['Central Nervous System']	[nan]
519	Plate02	F16	Plate08	C08	Cilostazol	Prestw-587	73963-72-1	C20H27N5O2	['Hematology']	['Anticoagulant']
520	Plate02	F17	Plate07	C09	Acenocoumarol	Prestw-110	152-72-7	C19H15NO6	['Hematology']	['Anticoagulant']
521	Plate02	F18	Plate08	C09	Galanthamine hydrobromide	Prestw-588	1953-04-4	C17H22BrNO3	['Central Nervous System']	['Analgesic', 'Anti-Alzheimer', 'Anti-fatigue']
522	Plate02	F19	Plate07	C10	Bromperidol	Prestw-509	10457-90-6	C21H23BrFNO2	['Central Nervous System']	['Antipsychotic']
523	Plate02	F20	Plate08	C10	Azelastine HCl	Prestw-1130	79307-93-0	C22H25Cl2N3O	['Immunology']	['Antihistaminic']
524	Plate02	F21	Plate07	C11	Cyclizine hydrochloride	Prestw-510	303-25-3	C18H23ClN2	['Allergology', 'Central Nervous System']	['Antiemetic', 'Antihistaminic', 'Antivertigo', 'Sedative']
525	Plate02	F22	Plate08	C11	Etretinate	Prestw-1409	54350-48-0	C23H30O3	['Dermatology']	['Antipsoriatic']
526	Plate02	F23	Plate07	C12	DMSO	nan	nan	nan
527	Plate02	F24	Plate08	C12	DMSO	nan	nan	nan
528	Plate02	G01	Plate05	D01	DMSO	nan	nan	nan
529	Plate02	G02	Plate06	D01	DMSO	nan	nan	nan
530	Plate02	G03	Plate05	D02	Chlorthalidone	Prestw-351	77-36-1	C14H11ClN2O4S	['Metabolism']	['Antihypertensive', 'Diuretic']
531	Plate02	G04	Plate06	D02	Pefloxacine	Prestw-1303	70458-92-3	C17H20FN3O3	['Infectiology', 'Metabolism']	['Antibacterial']
532	Plate02	G05	Plate05	D03	Dobutamine hydrochloride	Prestw-352	49745-95-1	C18H24ClNO3	['Cardiovascular']	['Analeptic', 'Cardiotonic', 'Positive inotropic']
533	Plate02	G06	Plate06	D03	Corticosterone	Prestw-432	50-22-6	C21H30O4	['Endocrinology']	['Anti-inflammatory', 'Immunosuppressant']
534	Plate02	G07	Plate05	D04	Moclobemide	Prestw-353	71320-77-9	C13H17ClN2O2	['Central Nervous System']	['Antidepressant']
535	Plate02	G08	Plate06	D04	Cyanocobalamin	Prestw-433	68-19-9	C63H88CoN14O14P	['Metabolism']	['Analgesic']
536	Plate02	G09	Plate05	D05	Clopamide	Prestw-354	636-54-4	C14H20ClN3O3S	['Metabolism']	['Antihypertensive', 'Diuretic']
537	Plate02	G10	Plate06	D05	Cefadroxil	Prestw-434	50370-12-2	C16H17N3O5S	['Infectiology', 'Metabolism']	['Antibacterial']
538	Plate02	G11	Plate05	D06	Hycanthone	Prestw-355	3105-97-3	C20H24N2O2S	['Infectiology']	['Antihelmintic', 'Antiparasitic']
539	Plate02	G12	Plate06	D06	Cyclosporin A	Prestw-435	59865-13-3	C62H111N11O12	['Immunology']	['Immunosuppressant']
540	Plate02	G13	Plate05	D07	Adenosine 5'-monophosphate monohydrate	Prestw-356	18422-05-4	C10H16N5O8P	['Cardiovascular', 'Metabolism']	['Antiarrhythmic']
541	Plate02	G14	Plate06	D07	Digitoxigenin	Prestw-436	143-62-4	C23H34O4	['Cardiovascular']	['Cardiotonic']
542	Plate02	G15	Plate05	D08	Amoxicillin	Prestw-357	26787-78-0	C16H19N3O5S	['Metabolism', 'Infectiology']	['Antibacterial']
543	Plate02	G16	Plate06	D08	Digoxin	Prestw-437	20830-75-5	C41H64O14	['Cardiovascular']	['Cardiotonic']
544	Plate02	G17	Plate05	D09	Pemirolast potassium	Prestw-1603	100299-08-9	C10H7KN6O	['Ophthalmology']	['Anti-inflammatory', 'Antipruritic', 'Antihistaminic']
545	Plate02	G18	Plate06	D09	Doxorubicin hydrochloride	Prestw-438	25316-40-9	C27H30ClNO11	['Infectiology', 'Oncology']	['Antibacterial', 'Antineoplastic', 'Immunosuppressant']
546	Plate02	G19	Plate05	D10	Dextromethorphan hydrobromide monohydrate	Prestw-359	6700-34-1	C18H28BrNO2	['Central Nervous System']	['Antitussive']
547	Plate02	G20	Plate06	D10	Carbimazole	Prestw-439	22232-54-8	C7H10N2O2S	['Metabolism']	['Antihyperthyroid']
548	Plate02	G21	Plate05	D11	Droperidol	Prestw-360	548-73-2	C22H22FN3O2	['Central Nervous System']	['Antipsychotic']
549	Plate02	G22	Plate06	D11	Epiandrosterone	Prestw-440	481-29-8	C19H30O2	['Endocrinology']	['Anabolic']
550	Plate02	G23	Plate05	D12	DMSO	nan	nan	nan
551	Plate02	G24	Plate06	D12	DMSO	nan	nan	nan
552	Plate02	H01	Plate07	D01	DMSO	nan	nan	nan
553	Plate02	H02	Plate08	D01	DMSO	nan	nan	nan
554	Plate02	H03	Plate07	D02	Fluoxetine hydrochloride	Prestw-511	59333-67-4	C17H19ClF3NO	['Central Nervous System']	['Antidepressant']
555	Plate02	H04	Plate08	D02	Emedastine	Prestw-1274	87233-61-2	C25H34N4O9	['Allergology']	['Antihistaminic']
556	Plate02	H05	Plate07	D03	Iohexol	Prestw-512	66108-95-0	C19H26I3N3O9	['Diagnostic']	['Contrastant']
557	Plate02	H06	Plate08	D03	Etofenamate	Prestw-1407	30544-47-9	C18H18F3NO4	['Metabolism']	['Anti-inflammatory']
558	Plate02	H07	Plate07	D04	Norcyclobenzaprine	Prestw-513	303-50-4	C19H19N	['Gastroenterology']	['Antiulcer']
559	Plate02	H08	Plate08	D04	Zaleplon	Prestw-1369	151319-34-5	C17H15N5O	['Central Nervous System']	['Hypnotic', 'Sedative']
560	Plate02	H09	Plate07	D05	Pyrazinamide	Prestw-514	98-96-4	C5H5N3O	['Infectiology', 'Metabolism']	['Antibacterial']
561	Plate02	H10	Plate08	D05	Diclofenac sodium	Prestw-594	15307-79-6	C14H10Cl2NNaO2	['Central Nervous System', 'Metabolism']	['Anti-inflammatory']
562	Plate02	H11	Plate07	D06	Trimethadione	Prestw-515	127-48-0	C6H9NO3	['Central Nervous System']	['Anticonvulsant', 'Antiepileptic']
563	Plate02	H12	Plate08	D06	Exemestane	Prestw-1410	107868-30-4	C20H24O2	['Endocrinology', 'Oncology']	['Antineoplastic']
564	Plate02	H13	Plate07	D07	Lovastatin	Prestw-516	75330-75-5	C24H36O5	['Metabolism']	['Hypocholesterolemic']
565	Plate02	H14	Plate08	D07	Fomepizole	Prestw-1499	7554-65-6	C4H6N2	['Metabolism']	[nan]
566	Plate02	H15	Plate07	D08	Nystatine	Prestw-517	1400-61-9	C47H75NO17	['Infectiology']	['Antifungal']
567	Plate02	H16	Plate08	D08	Temozolomide	Prestw-1183	85622-93-1	C6H6N6O2	['Oncology']	['Antineoplastic']
568	Plate02	H17	Plate07	D09	Budesonide	Prestw-518	51333-22-3	C25H34O6	['Endocrinology']	['Anti-inflammatory']
569	Plate02	H18	Plate08	D09	Xylazine	Prestw-598	7361-61-7	C12H16N2S	['Central Nervous System']	['Analgesic', 'Sedative']
570	Plate02	H19	Plate07	D10	Imipenem	Prestw-519	74431-23-5	C12H17N3O4S	['Infectiology', 'Metabolism']	['Antibacterial']
571	Plate02	H20	Plate08	D10	Celiprolol HCl	Prestw-1132	57470-78-7	C20H34ClN3O4	['Cardiovascular']	['Antianginal', 'Antihypertensive']
572	Plate02	H21	Plate07	D11	Sulfasalazine	Prestw-520	599-79-1	C18H14N4O5S	['Infectiology', 'Metabolism']	['Antibacterial', 'Anti-inflammatory']
573	Plate02	H22	Plate08	D11	Zopiclone	Prestw-1367	43200-80-2	C17H17ClN6O3	['Central Nervous System']	['Hypnotic', 'Sedative']
574	Plate02	H23	Plate07	D12	DMSO	nan	nan	nan
575	Plate02	H24	Plate08	D12	DMSO	nan	nan	nan
576	Plate02	I01	Plate05	E01	DMSO	nan	nan	nan
577	Plate02	I02	Plate06	E01	DMSO	nan	nan	nan
578	Plate02	I03	Plate05	E02	Bambuterol hydrochloride	Prestw-361	81732-46-9	C18H30ClN3O5	['Neuromuscular', 'Respiratory']	['Bronchodilator', 'Tocolytic']
579	Plate02	I04	Plate06	E02	Estradiol-17 beta	Prestw-441	50-28-2	C18H24O2	['Endocrinology']	['Antigonadotropin']
580	Plate02	I05	Plate05	E03	Betamethasone	Prestw-362	378-44-9	C22H29FO5	['Endocrinology']	['Anti-inflammatory', 'Antipruritic', 'Immunosuppressant']
581	Plate02	I06	Plate06	E03	Clobutinol hydrochloride	Prestw-1380	1215-83-4	C14H23Cl2NO	['Central Nervous System']	['Antitussive']
582	Plate02	I07	Plate05	E04	Colchicine	Prestw-363	64-86-8	C22H25NO6	['Metabolism']	['Antigout', 'Anti-inflammatory']
583	Plate02	I08	Plate06	E04	Gabazine bromide	Prestw-443	105538-73-6	C15H18BrN3O3	['Central Nervous System']	['CNS Stimulant']
584	Plate02	I09	Plate05	E05	Metergoline	Prestw-364	17692-51-2	C25H29N3O2	['Central Nervous System']	['Antiprolactin']
585	Plate02	I10	Plate06	E05	Oxcarbazepine	Prestw-1156	28721-07-5	C15H12N2O2	['Central Nervous System']	['Anticonvulsant']
586	Plate02	I11	Plate05	E06	Brinzolamide	Prestw-365	138890-62-7	C12H21N3O5S3	['Metabolism']	['Antiglaucoma', 'Diuretic']
587	Plate02	I12	Plate06	E06	Cyclobenzaprine hydrochloride	Prestw-445	6202-23-9	C20H22ClN	['Neuromuscular']	['Muscle relaxant']
588	Plate02	I13	Plate05	E07	Ambroxol hydrochloride	Prestw-366	23828-92-4	C13H19Br2ClN2O	['Respiratory']	['Expectorant', 'Mucolytic']
589	Plate02	I14	Plate06	E07	Carteolol hydrochloride	Prestw-446	51781-21-6	C16H25ClN2O3	['Cardiovascular', 'Ophthalmology']	['Antiglaucoma', 'Antihypertensive']
590	Plate02	I15	Plate05	E08	Benfluorex	Prestw-367	23602-78-0	C19H20F3NO2	['Central Nervous System']	['Anorectic', 'Antidiabetic', 'CNS Stimulant']
591	Plate02	I16	Plate06	E08	Hydrocortisone base	Prestw-447	50-23-7	C21H30O5	['Endocrinology']	['Anti-inflammatory']
592	Plate02	I17	Plate05	E09	Bepridil hydrochloride	Prestw-368	74764-40-2	C24H35ClN2O	['Cardiovascular']	['Antianginal', 'Antiarrhythmic', 'Antihypotensive', 'Vasodilator']
593	Plate02	I18	Plate06	E09	Hydroxytacrine maleate (R,S)	Prestw-448	118909-22-1	C17H18N2O5	['Central Nervous System']	['Anti-Alzheimer']
594	Plate02	I19	Plate05	E10	Meloxicam	Prestw-369	71125-38-7	C14H13N3O4S2	['Metabolism']	['Anti-inflammatory']
595	Plate02	I20	Plate06	E10	Pilocarpine nitrate	Prestw-449	148-72-1	C11H17N3O5	['Ophthalmology']	['Antiglaucoma']
596	Plate02	I21	Plate05	E11	Benzbromarone	Prestw-370	3562-84-3	C17H12Br2O3	['Cardiovascular']	['Antianginal', 'Antigout', 'Antispastic', 'Uricosuric', 'Vasodilator']
597	Plate02	I22	Plate06	E11	Dicloxacillin sodium salt hydrate	Prestw-450	13412-64-1	C19H18Cl2N3NaO6S	['Infectiology', 'Metabolism']	['Antibacterial']
598	Plate02	I23	Plate05	E12	DMSO	nan	nan	nan
599	Plate02	I24	Plate06	E12	DMSO	nan	nan	nan
600	Plate02	J01	Plate07	E01	DMSO	nan	nan	nan
601	Plate02	J02	Plate08	E01	DMSO	nan	nan	nan
602	Plate02	J03	Plate07	E02	Lofexidine	Prestw-1430	31036-80-3	C11H12Cl2N2O	['Cardiovascular']	['Antihypertensive']
603	Plate02	J04	Plate08	E02	Tranilast	Prestw-1198	53902-12-8	C18H17NO5	['Allergology']	['Antiallergic']
604	Plate02	J05	Plate07	E03	Thiostrepton	Prestw-522	1393-48-2	C72H85N19O18S5	['Infectiology']	['Antibacterial']
605	Plate02	J06	Plate08	E03	Tizanidine HCl	Prestw-1182	51322-75-9	C9H9Cl2N5S	['Metabolism']	['Muscle relaxant']
606	Plate02	J07	Plate07	E04	Miglitol	Prestw-1169	72432-03-2	C8H17NO5	['Endocrinology', 'Metabolism']	['Antidiabetic']
607	Plate02	J08	Plate08	E04	Zafirlukast	Prestw-1364	107753-78-6	C31H33N3O6S	['Respiratory']	['Antiasthmatic']
608	Plate02	J09	Plate07	E05	Tiabendazole	Prestw-524	148-79-8	C10H7N3S	['Infectiology', 'Metabolism']	['Antifungal', 'Antihelmintic', 'Antiparasitic']
609	Plate02	J10	Plate08	E05	Butenafine Hydrochloride	Prestw-1252	101828-21-1	C23H28ClN	['Infectiology', 'Metabolism']	['Antifungal']
610	Plate02	J11	Plate07	E06	Rifampicin	Prestw-525	13292-46-1	C43H58N4O12	['Infectiology', 'Metabolism']	['Antibacterial']
611	Plate02	J12	Plate08	E06	Carbadox	Prestw-1121	6804-07-5	C11H10N4O4	['Infectiology']	['Antibacterial']
612	Plate02	J13	Plate07	E07	Ethionamide	Prestw-526	536-33-4	C8H10N2S	['Infectiology', 'Metabolism']	['Antibacterial']
613	Plate02	J14	Plate08	E07	Rimantadine Hydrochloride	Prestw-1331	13392-28-4	C12H22ClN	['Infectiology']	['Antiviral']
614	Plate02	J15	Plate07	E08	Tenoxicam	Prestw-527	59804-37-4	C13H11N3O4S2	['Central Nervous System', 'Metabolism']	['Analgesic', 'Anti-inflammatory', 'Antipyretic']
615	Plate02	J16	Plate08	E08	Eburnamonine (-)	Prestw-607	4880-88-0	C19H22N2O	['Central Nervous System']	['Vasodilator']
616	Plate02	J17	Plate07	E09	Triflusal	Prestw-528	322-79-2	C10H7F3O4	['Hematology']	['Anticoagulant', 'Antiplatelet']
617	Plate02	J18	Plate08	E09	Oxibendazol	Prestw-1460	20559-55-1	C12H15N3O3	['Metabolism']	[nan]
618	Plate02	J19	Plate07	E10	Mesoridazine besylate	Prestw-529	32672-69-8	C27H32N2O4S3	['Central Nervous System']	['Antipsychotic']
619	Plate02	J20	Plate08	E10	Ipsapirone	Prestw-1292	95847-70-4	C19H23N5O3S	['Central Nervous System']	[nan]
620	Plate02	J21	Plate07	E11	Trolox	Prestw-530	53188-07-1	C14H18O4	['Metabolism']	['Anti-oxidant']
621	Plate02	J22	Plate08	E11	Hydroxychloroquine sulfate	Prestw-1284	747-36-4	C18H28ClN3O5S	['Metabolism']	['Antimalarial']
622	Plate02	J23	Plate07	E12	DMSO	nan	nan	nan
623	Plate02	J24	Plate08	E12	DMSO	nan	nan	nan
624	Plate02	K01	Plate05	F01	DMSO	nan	nan	nan
625	Plate02	K02	Plate06	F01	DMSO	nan	nan	nan
626	Plate02	K03	Plate05	F02	Ketotifen fumarate	Prestw-371	34580-14-8	C23H23NO5S	['Allergology']	['Antihistaminic']
627	Plate02	K04	Plate06	F02	Alizapride HCl	Prestw-451	59338-87-3	C16H22ClN5O2	['Central Nervous System']	['Antiemetic']
628	Plate02	K05	Plate05	F03	Debrisoquin sulfate	Prestw-372	581-88-4	C20H28N6O4S	['Cardiovascular']	['Antihypertensive']
629	Plate02	K06	Plate06	F03	Stanozolol	Prestw-1161	10418-03-8	C21H32N2O	['Endocrinology']	[nan]
630	Plate02	K07	Plate05	F04	Amethopterin (R,S)	Prestw-373	60388-53-6	C20H22N8O5	['Immunology', 'Metabolism', 'Oncology']	['Anti-inflammatory', 'Antineoplastic', 'Immunosuppressant']
631	Plate02	K08	Plate06	F04	Calcipotriene	Prestw-1257	112965-21-6	C27H40O3	['Dermatology', 'Metabolism']	['Antipsoriatic']
632	Plate02	K09	Plate05	F05	Methylergometrine maleate	Prestw-374	57432-61-8	C24H29N3O6	['Neuromuscular']	['Hemostatic', 'Oxytocic']
633	Plate02	K10	Plate06	F05	Linezolid	Prestw-1429	165800-03-3	C16H20FN3O4	['Infectiology', 'Metabolism']	['Antibacterial']
634	Plate02	K11	Plate05	F06	Methiothepin maleate	Prestw-375	19728-88-2	C24H28N2O4S2	['Central Nervous System']	['Antipsychotic']
635	Plate02	K12	Plate06	F06	Mebhydroline 1,5-naphtalenedisulfonate	Prestw-455	6153-33-9	C48H48N4O6S2	['Allergology']	['Antihistaminic']
636	Plate02	K13	Plate05	F07	Clofazimine	Prestw-376	2030-63-9	C27H22Cl2N4	['Infectiology']	['Antibacterial']
637	Plate02	K14	Plate06	F07	Meclocycline sulfosalicylate	Prestw-456	73816-42-9	C29H27ClN2O14S	['Infectiology', 'Metabolism']	['Antibacterial']
638	Plate02	K15	Plate05	F08	Nafronyl oxalate	Prestw-377	3200-06-4	C26H35NO7	['Cardiovascular', 'Neuromuscular']	['Anti-ischemic', 'Antispastic', 'Vasodilator']
639	Plate02	K16	Plate06	F08	Meclozine dihydrochloride	Prestw-457	1104-22-9	C25H29Cl3N2	['Allergology', 'Central Nervous System']	['Antiemetic', 'Antihistaminic', 'Sedative']
640	Plate02	K17	Plate05	F09	Bezafibrate	Prestw-378	41859-67-0	C19H20ClNO4	['Metabolism']	['Antilipemic', 'Hypocholesterolemic', 'Lipid-lowering']
641	Plate02	K18	Plate06	F09	Melatonin	Prestw-458	73-31-4	C13H16N2O2	['Central Nervous System', 'Endocrinology', 'Immunology']	['Anticonvulsant', 'Anti-oxidant', 'Immunostimulant']
642	Plate02	K19	Plate05	F10	Nefazodone HCl	Prestw-1152	82752-99-6	C25H33Cl2N5O2	['Central Nervous System']	['Antidepressant']
643	Plate02	K20	Plate06	F10	Butalbital	Prestw-1251	77-26-9	C11H16N2O3	['Central Nervous System']	['Hypnotic', 'Sedative']
644	Plate02	K21	Plate05	F11	Clebopride maleate	Prestw-380	84370-95-6	C24H28ClN3O6	['Central Nervous System']	['Antiemetic', 'Antispastic']
645	Plate02	K22	Plate06	F11	Dinoprost trometamol	Prestw-460	38362-01-5	C24H45NO8	['Endocrinology']	['Oxytocic']
646	Plate02	K23	Plate05	F12	DMSO	nan	nan	nan
647	Plate02	K24	Plate06	F12	DMSO	nan	nan	nan
648	Plate02	L01	Plate07	F01	DMSO	nan	nan	nan
649	Plate02	L02	Plate08	F01	DMSO	nan	nan	nan
650	Plate02	L03	Plate07	F02	Pirenperone	Prestw-531	75444-65-4	C23H24FN3O2	['Central Nervous System']	[nan]
651	Plate02	L04	Plate08	F02	Loracarbef	Prestw-1431	121961-22-6	C16H16ClN3O4	['Infectiology', 'Metabolism']	['Antibacterial']
652	Plate02	L05	Plate07	F03	Isoquinoline, 6,7-dimethoxy-1-methyl-1,2,3,4-tetrahydro, hydrochloride	Prestw-532	2984-97-0	C12H18ClNO2	[nan]	[nan]
653	Plate02	L06	Plate08	F03	Fenipentol	Prestw-1501	583-03-9	C11H16O	['Metabolism']	['Choleretic']
654	Plate02	L07	Plate07	F04	Phenacetin	Prestw-533	62-44-2	C10H13NO2	['Central Nervous System', 'Metabolism']	['Analgesic', 'Antipyretic']
655	Plate02	L08	Plate08	F04	Diosmin	Prestw-1503	520-27-4	C28H32O15	['Cardiovascular']	[nan]
656	Plate02	L09	Plate07	F05	Atovaquone	Prestw-534	95233-18-4	C22H19ClO3	['Infectiology']	['Antimalarial', 'Antiprotozoal']
657	Plate02	L10	Plate08	F05	Carbidopa	Prestw-1177	28860-95-9	C10H14N2O4	['Central Nervous System']	['Antiparkinsonian']
658	Plate02	L11	Plate07	F06	Methoxamine hydrochloride	Prestw-535	61-16-5	C11H18ClNO3	['Cardiovascular']	['Antihypotensive', 'Vasoconstrictor']
659	Plate02	L12	Plate08	F06	(-)-Emtricitabine	Prestw-1604	143491-57-0	C8H10FN3O3S	['Infectiology']	['Antiviral']
660	Plate02	L13	Plate07	F07	(S)-(-)-Atenolol	Prestw-953	93379-54-5	C14H22N2O3	['Cardiovascular']	['Antianginal', 'Antiarrhythmic', 'Antihypertensive']
661	Plate02	L14	Plate08	F07	Demecarium bromide	Prestw-616	56-94-0	C32H52Br2N4O4	['Ophthalmology']	['Antiglaucoma']
662	Plate02	L15	Plate07	F08	Piracetam	Prestw-537	7491-74-9	C6H10N2O2	['Central Nervous System']	['CNS Stimulant']
663	Plate02	L16	Plate08	F08	Quipazine dimaleate salt	Prestw-617	150323-78-7	C21H23N3O8	['Central Nervous System']	['Antiemetic']
664	Plate02	L17	Plate07	F09	Phenindione	Prestw-538	83-12-5	C15H10O2	['Hematology']	['Anticoagulant']
665	Plate02	L18	Plate08	F09	Acipimox	Prestw-1127	51037-30-0	C6H6N2O3	['Metabolism']	['Antilipemic']
666	Plate02	L19	Plate07	F10	Thiocolchicoside	Prestw-539	602-41-5	C27H33NO10S	['Central Nervous System']	['Antispastic', 'Muscle relaxant']
667	Plate02	L20	Plate08	F10	Diflorasone Diacetate	Prestw-619	33564-31-7	C26H32F2O7	['Endocrinology']	['Anti-inflammatory', 'Antipruritic', 'Antipsoriatic']
668	Plate02	L21	Plate07	F11	Clorsulon	Prestw-540	60200-06-8	C8H8Cl3N3O4S2	['Infectiology', 'Metabolism']	['Antihelmintic']
669	Plate02	L22	Plate08	F11	Acamprosate calcium	Prestw-1502	77337-73-6	C10H20CaN2O8S2	['Central Nervous System', 'Metabolism']	[nan]
670	Plate02	L23	Plate07	F12	DMSO	nan	nan	nan
671	Plate02	L24	Plate08	F12	DMSO	nan	nan	nan
672	Plate02	M01	Plate05	G01	DMSO	nan	nan	nan
673	Plate02	M02	Plate06	G01	DMSO	nan	nan	nan
674	Plate02	M03	Plate05	G02	Lidoflazine	Prestw-381	3416-26-0	C30H35F2N3O	['Cardiovascular']	['Antianginal', 'Antiarrhythmic', 'Vasodilator']
675	Plate02	M04	Plate06	G02	Tropisetron HCl	Prestw-461	105826-92-4	C17H21ClN2O2	['Central Nervous System']	['Antiemetic']
676	Plate02	M05	Plate05	G03	Betaxolol hydrochloride	Prestw-382	63659-19-8	C18H30ClNO3	['Cardiovascular', 'Ophthalmology']	['Antiglaucoma', 'Antihypertensive']
677	Plate02	M06	Plate06	G03	Cefixime	Prestw-462	79350-37-1	C16H15N5O7S2	['Infectiology', 'Metabolism']	['Antibacterial']
678	Plate02	M07	Plate05	G04	Nicardipine hydrochloride	Prestw-383	54527-84-3	C26H30ClN3O6	['Cardiovascular']	['Antianginal', 'Antihypertensive']
679	Plate02	M08	Plate06	G04	Metrizamide	Prestw-463	31112-62-6	C18H22I3N3O8	['Diagnostic']	['Contrastant']
680	Plate02	M09	Plate05	G05	Probucol	Prestw-384	23288-49-5	C31H48O2S2	['Metabolism']	['Antilipemic', 'Hypocholesterolemic']
681	Plate02	M10	Plate06	G05	Quetiapine hemifumarate	Prestw-1323	111974-72-2	C46H54N6O8S2	['Central Nervous System']	['Antipsychotic']
682	Plate02	M11	Plate05	G06	Mitoxantrone dihydrochloride	Prestw-385	70476-82-3	C22H30Cl2N4O6	['Oncology']	['Antineoplastic']
683	Plate02	M12	Plate06	G06	Tosufloxacin hydrochloride	Prestw-1464	100490-36-6	C19H16ClF3N4O3	['Infectiology', 'Metabolism']	['Antibacterial']
684	Plate02	M13	Plate05	G07	GBR 12909 dihydrochloride	Prestw-386	67469-78-7	C28H34Cl2F2N2O	['Central Nervous System']	['Antidepressant']
685	Plate02	M14	Plate06	G07	Efavirenz	Prestw-1400	154598-52-4	C14H9ClF3NO2	['Infectiology', 'Metabolism']	['Antiviral']
686	Plate02	M15	Plate05	G08	Carbetapentane citrate	Prestw-387	23142-01-0	C26H39NO10	['Central Nervous System', 'Neuromuscular']	['Antispastic', 'Antitussive', 'Local anesthetic']
687	Plate02	M16	Plate06	G08	Rifapentine	Prestw-1157	61379-65-5	C47H64N4O12	['Infectiology', 'Metabolism']	['Antibacterial']
688	Plate02	M17	Plate05	G09	Dequalinium dichloride	Prestw-388	522-51-0	C30H40Cl2N4	['Infectiology']	['Antibacterial', 'Antiseptic']
689	Plate02	M18	Plate06	G09	Neostigmine bromide	Prestw-468	114-80-7	C12H19BrN2O2	['Diagnostic']	['Anti-fatigue']
690	Plate02	M19	Plate05	G10	Ketoconazole	Prestw-389	65277-42-1	C26H28Cl2N4O4	['Infectiology', 'Metabolism']	['Antifungal']
691	Plate02	M20	Plate06	G10	Niridazole	Prestw-469	61-57-4	C6H6N4O3S	['Infectiology', 'Metabolism']	['Antihelmintic', 'Antiparasitic', 'Antiprotozoal']
692	Plate02	M21	Plate05	G11	Fusidic acid sodium salt	Prestw-390	751-94-0	C31H47NaO6	['Infectiology', 'Metabolism']	['Antibacterial']
693	Plate02	M22	Plate06	G11	Ceforanide	Prestw-470	60925-61-3	C20H21N7O6S2	['Infectiology', 'Metabolism']	['Antibacterial']
694	Plate02	M23	Plate05	G12	DMSO	nan	nan	nan
695	Plate02	M24	Plate06	G12	DMSO	nan	nan	nan
696	Plate02	N01	Plate07	G01	DMSO	nan	nan	nan
697	Plate02	N02	Plate08	G01	DMSO	nan	nan	nan
698	Plate02	N03	Plate07	G02	Ciclopirox ethanolamine	Prestw-541	41621-49-2	C14H24N2O3	['Infectiology', 'Metabolism']	['Antibacterial', 'Antifungal']
699	Plate02	N04	Plate08	G02	Mizolastine	Prestw-1506	108612-45-9	C24H25FN6O	['Allergology']	[nan]
700	Plate02	N05	Plate07	G03	Probenecid	Prestw-542	57-66-9	C13H19NO4S	['Metabolism']	['Antigout', 'Uricosuric']
701	Plate02	N06	Plate08	G03	Amisulpride	Prestw-1217	71675-85-9	C17H27N3O4S	['Central Nervous System']	['Antipsychotic']
702	Plate02	N07	Plate07	G04	Betahistine mesylate	Prestw-543	54856-23-4	C10H20N2O6S2	['Allergology']	['Vasodilator']
703	Plate02	N08	Plate08	G04	Pyridoxine hydrochloride	Prestw-623	58-56-0	C8H12ClNO3	['Metabolism']	[nan]
704	Plate02	N09	Plate07	G05	Tobramycin	Prestw-544	32986-56-4	C18H37N5O9	['Infectiology', 'Metabolism']	['Antibacterial']
705	Plate02	N10	Plate08	G05	Mercaptopurine	Prestw-1469	50-44-2	C5H4N4S	['Immunology', 'Oncology']	['Immunosuppressant']
706	Plate02	N11	Plate07	G06	Tetramisole hydrochloride	Prestw-545	5086-74-8	C11H13ClN2S	['Immunology', 'Infectiology']	['Antihelmintic', 'Antiparasitic', 'Immunomodulator']
707	Plate02	N12	Plate08	G06	Cytarabine	Prestw-1134	147-94-4	C9H13N3O5	['Oncology']	['Antineoplastic']
708	Plate02	N13	Plate07	G07	Pregnenolone	Prestw-546	145-13-1	C21H32O2	['Endocrinology']	['Anabolic', 'Anti-inflammatory']
709	Plate02	N14	Plate08	G07	Racecadotril	Prestw-626	81110-73-8	C21H23NO4S	['Gastroenterology']	['Antidiarrheal']
710	Plate02	N15	Plate07	G08	Molsidomine	Prestw-547	25717-80-0	C9H14N4O4	['Cardiovascular', 'Hematology']	['Antianginal', 'Anticoagulant', 'Antiplatelet', 'Vasodilator']
711	Plate02	N16	Plate08	G08	Folic acid	Prestw-627	59-30-3	C19H19N7O6	['Metabolism']	[nan]
712	Plate02	N17	Plate07	G09	Chloroquine diphosphate	Prestw-548	50-63-5	C18H32ClN3O8P2	['Metabolism']	['Anti-inflammatory', 'Antimalarial', 'Antiprotozoal']
713	Plate02	N18	Plate08	G09	Benazepril HCl	Prestw-1129	86541-74-4	C24H29ClN2O5	['Cardiovascular']	['Antihypertensive']
714	Plate02	N19	Plate07	G10	Trimetazidine dihydrochloride	Prestw-549	13171-25-0	C14H24Cl2N2O3	['Cardiovascular']	['Antianginal', 'Anti-ischemic', 'Vasodilator']
715	Plate02	N20	Plate08	G10	Aniracetam	Prestw-1178	72432-10-1	C12H13NO3	['Central Nervous System']	['Anti-Alzheimer']
716	Plate02	N21	Plate07	G11	Parthenolide	Prestw-550	20554-84-1	C15H20O3	['Metabolism']	['Anti-inflammatory', 'Antispastic']
717	Plate02	N22	Plate08	G11	Dimethisoquin hydrochloride	Prestw-630	2773-92-4	C17H25ClN2O	['Neuromuscular']	['Antipruritic', 'Local anesthetic']
718	Plate02	N23	Plate07	G12	DMSO	nan	nan	nan
719	Plate02	N24	Plate08	G12	DMSO	nan	nan	nan
720	Plate02	O01	Plate05	H01	DMSO	nan	nan	nan
721	Plate02	O02	Plate06	H01	DMSO	nan	nan	nan
722	Plate02	O03	Plate05	H02	Terbutaline hemisulfate	Prestw-391	23031-32-5	C24H40N2O10S	['Respiratory']	['Antiasthmatic', 'Bronchodilator', 'Muscle relaxant']
723	Plate02	O04	Plate06	H02	Vatalanib	Prestw-1358	212141-54-3	C20H15ClN4	['Oncology']	['Antineoplastic']
724	Plate02	O05	Plate05	H03	Ketanserin tartrate hydrate	Prestw-392	83846-83-7	C26H30FN3O10	['Cardiovascular']	['Antihypertensive', 'Vasodilator']
725	Plate02	O06	Plate06	H03	Itopride	Prestw-1295	122898-67-3	C20H26N2O4	['Metabolism']	[nan]
726	Plate02	O07	Plate05	H04	Hemicholinium bromide	Prestw-393	312-45-8	C24H34Br2N2O4	['Neuromuscular']	['Curarizing']
727	Plate02	O08	Plate06	H04	Cefotetan	Prestw-473	69712-56-7	C17H17N7O8S4	['Infectiology', 'Metabolism']	['Antibacterial']
728	Plate02	O09	Plate05	H05	Kanamycin A sulfate	Prestw-394	25389-94-0	C18H38N4O15S	['Infectiology', 'Metabolism']	['Antibacterial']
729	Plate02	O10	Plate06	H05	Fentiazac	Prestw-1254	18046-21-4	C17H12ClNO2S	['Metabolism']	['Anti-inflammatory']
730	Plate02	O11	Plate05	H06	Amikacin hydrate	Prestw-395	37517-28-5	C22H47N5O15	['Infectiology', 'Metabolism']	['Antibacterial']
731	Plate02	O12	Plate06	H06	Brompheniramine maleate	Prestw-475	980-71-2	C20H23BrN2O4	['Allergology']	['Antihistaminic', 'Antipruritic', 'Antitussive', 'Sedative']
732	Plate02	O13	Plate05	H07	Etoposide	Prestw-396	33419-42-0	C29H32O13	['Oncology']	['Antineoplastic']
733	Plate02	O14	Plate06	H07	Primaquine diphosphate	Prestw-476	63-45-6	C15H27N3O9P2	['Infectiology']	['Antimalarial']
734	Plate02	O15	Plate05	H08	Clomiphene citrate (Z,E)	Prestw-397	50-41-9	C32H36ClNO8	['Endocrinology']	[nan]
735	Plate02	O16	Plate06	H08	Progesterone	Prestw-477	57-83-0	C21H30O2	['Endocrinology']	['Progestogen']
736	Plate02	O17	Plate05	H09	Oxantel pamoate	Prestw-398	68813-55-8	C49H48N4O8	['Infectiology']	['Antihelmintic']
737	Plate02	O18	Plate06	H09	Felodipine	Prestw-478	72509-76-3	C18H19Cl2NO4	['Neuromuscular']	['Antianginal', 'Antihypertensive']
738	Plate02	O19	Plate05	H10	Prochlorperazine dimaleate	Prestw-399	84-02-6	C28H32ClN3O8S	['Central Nervous System']	['Antiemetic', 'Antipsychotic']
739	Plate02	O20	Plate06	H10	Raclopride	Prestw-1325	84225-95-6	C15H20Cl2N2O3	['Central Nervous System']	[nan]
740	Plate02	O21	Plate05	H11	Hesperidin	Prestw-400	520-26-3	C28H34O15	['Oncology']	['Anti-haemorrhoids', 'Antineoplastic', 'Anti-oxidant']
741	Plate02	O22	Plate06	H11	Closantel	Prestw-1385	57808-65-8	C22H14Cl2I2N2O2	['Infectiology', 'Metabolism']	['Antihelmintic', 'Antiparasitic']
742	Plate02	O23	Plate05	H12	DMSO	nan	nan	nan
743	Plate02	O24	Plate06	H12	DMSO	nan	nan	nan
744	Plate02	P01	Plate07	H01	DMSO	nan	nan	nan
745	Plate02	P02	Plate08	H01	DMSO	nan	nan	nan
746	Plate02	P03	Plate07	H02	Hexetidine	Prestw-551	141-94-6	C21H45N3	['Infectiology']	['Antifungal', 'Antiseptic']
747	Plate02	P04	Plate08	H02	Alendronate sodium	Prestw-1210	121268-17-5	C4H12NNaO7P2	['Metabolism']	['Antiosteoporetic']
748	Plate02	P05	Plate07	H03	Selegiline hydrochloride	Prestw-552	14611-52-0	C13H18ClN	['Central Nervous System']	['Antiparkinsonian']
749	Plate02	P06	Plate08	H03	Dipivefrin hydrochloride	Prestw-632	64019-93-8	C19H30ClNO5	['Ophthalmology']	['Antiglaucoma']
750	Plate02	P07	Plate07	H04	Pentamidine isethionate	Prestw-553	140-64-7	C23H36N4O10S2	['Infectiology']	['Antifungal', 'Antiparasitic', 'Antiprotozoal']
751	Plate02	P08	Plate08	H04	Thiorphan	Prestw-633	76721-89-6	C12H15NO3S	['Gastroenterology']	['Antidiarrheal']
752	Plate02	P09	Plate07	H05	Tolazamide	Prestw-554	1156-19-0	C14H21N3O3S	['Metabolism']	['Antidiabetic']
753	Plate02	P10	Plate08	H05	Tomoxetine hydrochloride	Prestw-1463	82248-59-7	C17H22ClNO	['Central Nervous System']	[nan]
754	Plate02	P11	Plate07	H06	Nifuroxazide	Prestw-555	965-52-6	C12H9N3O5	['Infectiology', 'Metabolism']	['Antibacterial']
755	Plate02	P12	Plate08	H06	Aceclidine Hydrochloride	Prestw-1511	6109-70-2	C9H16ClNO2	['Ophthalmology']	['Antiglaucoma']
756	Plate02	P13	Plate07	H07	Mirtazapine	Prestw-1144	61337-67-5	C17H19N3	['Central Nervous System']	['Antidepressant']
757	Plate02	P14	Plate08	H07	Penciclovir	Prestw-1488	39809-25-1	C10H15N5O3	['Infectiology', 'Metabolism']	['Antiviral']
758	Plate02	P15	Plate07	H08	Dirithromycin	Prestw-557	62013-04-1	C42H78N2O14	['Infectiology', 'Metabolism']	['Antibacterial']
759	Plate02	P16	Plate08	H08	Levetiracetam	Prestw-1427	102767-28-2	C8H14N2O2	['Central Nervous System']	['Anticonvulsant']
760	Plate02	P17	Plate07	H09	Gliclazide	Prestw-558	21187-98-4	C15H21N3O3S	['Metabolism']	['Anticoagulant', 'Antidiabetic']
761	Plate02	P18	Plate08	H09	Dexfenfluramine hydrochloride	Prestw-1392	3239-45-0	C12H17ClF3N	['Central Nervous System']	['Anorectic']
762	Plate02	P19	Plate07	H10	DO 897/99	Prestw-559	not available	C26H33Cl2N3O2	['Central Nervous System']	['Antidepressant']
763	Plate02	P20	Plate08	H10	Etoricoxib	Prestw-1408	202409-33-4	C18H15ClN2O2S	['Central Nervous System', 'Metabolism']	['Analgesic', 'Anti-inflammatory']
764	Plate02	P21	Plate07	H11	Prenylamine lactate	Prestw-560	69-43-2	C27H33NO3	['Cardiovascular', 'Central Nervous System']	['Antianginal', 'Anxiolytic', 'Vasodilator']
765	Plate02	P22	Plate08	H11	Sertindole	Prestw-1341	106516-24-9	C24H26ClFN4O	['Central Nervous System']	['Antipsychotic']
766	Plate02	P23	Plate07	H12	DMSO	nan	nan	nan
767	Plate02	P24	Plate08	H12	DMSO	nan	nan	nan
768	Plate03	A01	Plate09	A01	DMSO	nan	nan	nan
769	Plate03	A02	Plate10	A01	DMSO	nan	nan	nan
770	Plate03	A03	Plate09	A02	Sulmazole	Prestw-641	73384-60-8	C14H13N3O2S	['Cardiovascular', 'Metabolism']	['Cardiotonic']
771	Plate03	A04	Plate10	A02	Althiazide	Prestw-721	5588-16-9	C11H14ClN3O4S3	['Metabolism']	['Antihypertensive', 'Diuretic']
772	Plate03	A05	Plate09	A03	Gefitinib	Prestw-1270	184475-35-2	C22H24ClFN4O3	['Oncology']	['Antineoplastic']
773	Plate03	A06	Plate10	A03	Isopyrin hydrochloride	Prestw-722	18342-39-7	C14H20ClN3O	['Central Nervous System', 'Metabolism']	['Analgesic', 'Anti-inflammatory', 'Antipyretic']
774	Plate03	A07	Plate09	A04	Flunisolide	Prestw-643	3385-03-3	C24H31FO6	['Endocrinology']	['Anti-inflammatory']
775	Plate03	A08	Plate10	A04	Phenethicillin potassium salt	Prestw-723	132-93-4	C17H19KN2O5S	['Infectiology', 'Metabolism']	['Antibacterial']
776	Plate03	A09	Plate09	A05	N-Acetyl-DL-homocysteine Thiolactone	Prestw-644	1195-16-0	C6H9NO2S	['Respiratory']	['Expectorant']
777	Plate03	A10	Plate10	A05	Sulfamethoxypyridazine	Prestw-724	80-35-3	C11H12N4O3S	['Infectiology', 'Metabolism']	['Antibacterial']
778	Plate03	A11	Plate09	A06	Flurandrenolide	Prestw-645	1524-88-5	C24H33FO6	['Dermatology', 'Endocrinology']	['Anti-inflammatory', 'Antipruritic']
779	Plate03	A12	Plate10	A06	Deferoxamine mesylate	Prestw-725	138-14-7	C26H52N6O11S	['Diagnostic', 'Hematology']	['Chelating']
780	Plate03	A13	Plate09	A07	Oxiconazole Nitrate	Prestw-1125	64211-46-7	C18H14Cl4N4O4	['Infectiology', 'Metabolism']	['Antifungal']
781	Plate03	A14	Plate10	A07	Mephentermine hemisulfate	Prestw-726	1212-72-2	C22H36N2O4S	['Cardiovascular']	['Antihypotensive', 'Vasoconstrictor']
782	Plate03	A15	Plate09	A08	Rebamipide	Prestw-1166	90098-04-7	C19H15ClN2O4	['Metabolism']	['Antiulcer']
783	Plate03	A16	Plate10	A08	Liranaftate	Prestw-1140	88678-31-3	C18H20N2O2S	['Infectiology', 'Metabolism']	['Antifungal']
784	Plate03	A17	Plate09	A09	Nilvadipine	Prestw-1154	75530-68-6	C19H19N3O6	['Cardiovascular']	['Antianginal', 'Antihypertensive']
785	Plate03	A18	Plate10	A09	Sulfadimethoxine	Prestw-728	122-11-2	C12H14N4O4S	['Infectiology', 'Metabolism']	['Antibacterial']
786	Plate03	A19	Plate09	A10	Etanidazole	Prestw-649	22668-01-5	C7H10N4O4	['Oncology']	['Antineoplastic', 'Chemosensitizer']
787	Plate03	A20	Plate10	A10	Sulfanilamide	Prestw-729	63-74-1	C6H8N2O2S	['Infectiology', 'Metabolism']	['Antibacterial']
788	Plate03	A21	Plate09	A11	Pinaverium bromide	Prestw-1601	53251-94-8	C26H41Br2NO4	['Neuromuscular']	['Antispastic']
789	Plate03	A22	Plate10	A11	Balsalazide Sodium	Prestw-730	80573-04-2	C17H13N3Na2O6	['Gastroenterology']	['Anti-inflammatory']
790	Plate03	A23	Plate09	A12	DMSO	nan	nan	nan
791	Plate03	A24	Plate10	A12	DMSO	nan	nan	nan
792	Plate03	B01	Plate11	A01	DMSO	nan	nan	nan
793	Plate03	B02	Plate12	A01	DMSO	nan	nan	nan
794	Plate03	B03	Plate11	A02	Carbinoxamine maleate salt	Prestw-801	3505-38-2	C20H23ClN2O5	['Allergology', 'Metabolism']	['Antihistaminic']
795	Plate03	B04	Plate12	A02	Niacin	Prestw-881	59-67-6	C6H5NO2	['Cardiovascular']	['Antilipemic', 'Vasodilator']
796	Plate03	B05	Plate11	A03	Methazolamide	Prestw-802	554-57-4	C5H8N4O3S2	['Metabolism', 'Ophthalmology']	['Antiglaucoma', 'Diuretic']
797	Plate03	B06	Plate12	A03	Bemegride	Prestw-882	64-65-3	C8H13NO2	['Central Nervous System', 'Respiratory']	['CNS stimulant']
798	Plate03	B07	Plate11	A04	Pyrithyldione	Prestw-803	77-04-3	C9H13NO2	['Central Nervous System']	['Hypnotic', 'Sedative']
799	Plate03	B08	Plate12	A04	Digoxigenin	Prestw-883	1672-46-4	C23H34O5	['Diagnostic']	[nan]
800	Plate03	B09	Plate11	A05	Spectinomycin dihydrochloride	Prestw-804	21736-83-4	C14H26Cl2N2O7	['Metabolism', 'Infectiology']	['Antibacterial']
801	Plate03	B10	Plate12	A05	Meglumine	Prestw-884	6284-40-8	C7H17NO5	['Metabolism', 'Respiratory']	['Antileishmanial', 'Antiseptic', 'Expectorant']
802	Plate03	B11	Plate11	A06	Piromidic acid	Prestw-805	19562-30-2	C14H16N4O3	['Metabolism', 'Infectiology']	['Antibacterial']
803	Plate03	B12	Plate12	A06	Dolasetron mesilate	Prestw-1510	115956-13-3	C20H26N2O7S	['Central Nervous System']	['Antiemetic']
804	Plate03	B13	Plate11	A07	Trimipramine maleate salt	Prestw-806	521-78-8	C24H30N2O4	['Central Nervous System']	['Antidepressant']
805	Plate03	B14	Plate12	A07	Clioquinol	Prestw-886	130-26-7	C9H5ClINO	['Metabolism']	['Antiamebic', 'Antifungal', 'Antiseptic']
806	Plate03	B15	Plate11	A08	Chloropyramine hydrochloride	Prestw-807	6170-42-9	C16H21Cl2N3	['Allergology']	['Antihistaminic']
807	Plate03	B16	Plate12	A08	Oxybenzone	Prestw-887	131-57-7	C14H12O3	['Dermatology']	[nan]
808	Plate03	B17	Plate11	A09	Furazolidone	Prestw-808	67-45-8	C8H7N3O5	['Metabolism']	[nan]
809	Plate03	B18	Plate12	A09	Promethazine hydrochloride	Prestw-888	58-33-3	C17H21ClN2S	['Allergology', 'Central Nervous System']	['Antihistaminic', 'Sedative']
810	Plate03	B19	Plate11	A10	Dichlorphenamide	Prestw-809	120-97-8	C6H6Cl2N2O4S2	['Ophthalmology']	['Antiglaucoma']
811	Plate03	B20	Plate12	A10	Diacerein	Prestw-1167	13739-02-1	C19H12O8	['Immunology']	['Antiarthritic']
812	Plate03	B21	Plate11	A11	Sulconazole nitrate	Prestw-810	61318-91-0	C18H16Cl3N3O3S	['Metabolism']	['Antifungal']
813	Plate03	B22	Plate12	A11	Esmolol hydrochloride	Prestw-1137	81161-17-3	C16H26ClNO4	['Cardiovascular']	['Antiarrhythmic']
814	Plate03	B23	Plate11	A12	DMSO	nan	nan	nan
815	Plate03	B24	Plate12	A12	DMSO	nan	nan	nan
816	Plate03	C01	Plate09	B01	DMSO	nan	nan	nan
817	Plate03	C02	Plate10	B01	DMSO	nan	nan	nan
818	Plate03	C03	Plate09	B02	Glimepiride	Prestw-651	93479-97-1	C24H34N4O5S	['Endocrinology']	['Antidiabetic']
819	Plate03	C04	Plate10	B02	Sulfaquinoxaline sodium salt	Prestw-731	967-80-6	C14H11N4NaO2S	['Infectiology', 'Metabolism']	['Antibacterial']
820	Plate03	C05	Plate09	B03	Picrotoxinin	Prestw-652	17617-45-7	C15H16O6	['Central Nervous System']	['Analeptic']
821	Plate03	C06	Plate10	B03	Streptozotocin	Prestw-732	18883-66-4	C8H15N3O7	['Oncology']	['Antineoplastic']
822	Plate03	C07	Plate09	B04	Mepenzolate bromide	Prestw-653	76-90-4	C21H26BrNO3	['Neuromuscular']	['Antispastic', 'Antiulcer']
823	Plate03	C08	Plate10	B04	Metoprolol-(+,-) (+)-tartrate salt	Prestw-733	56392-17-7	C34H56N2O12	['Cardiovascular']	['Antiarrhythmic', 'Antihypertensive']
824	Plate03	C09	Plate09	B05	Benfotiamine	Prestw-654	22457-89-2	C19H23N4O6PS	['Metabolism']	[nan]
825	Plate03	C10	Plate10	B05	Flumethasone	Prestw-734	2135-17-3	C22H28F2O5	['Metabolism']	['Anti-inflammatory']
826	Plate03	C11	Plate09	B06	Halcinonide	Prestw-655	3093-35-4	C24H32ClFO5	['Dermatology', 'Endocrinology']	['Anti-inflammatory', 'Antipruritic']
827	Plate03	C12	Plate10	B06	Flecainide acetate	Prestw-735	54143-56-5	C19H24F6N2O5	['Cardiovascular']	['Antiarrhythmic']
828	Plate03	C13	Plate09	B07	Lanatoside C	Prestw-656	17575-22-3	C49H76O20	['Cardiovascular']	['Cardiotonic']
829	Plate03	C14	Plate10	B07	Cefazolin sodium salt	Prestw-736	27164-46-1	C14H13N8NaO4S3	['Metabolism', 'Infectiology']	['Antibacterial']
830	Plate03	C15	Plate09	B08	Benzamil hydrochloride	Prestw-657	2898-76-2	C13H15Cl2N7O	['Metabolism']	['Antihypertensive', 'Diuretic']
831	Plate03	C16	Plate10	B08	Trimetozine	Prestw-1702	635-41-6	C14H19NO5	['Central Nervous System']	['Sedative']
832	Plate03	C17	Plate09	B09	Suxibuzone	Prestw-658	27470-51-5	C24H26N2O6	['Central Nervous System', 'Metabolism']	['Analgesic', 'Anti-inflammatory', 'Antipyretic']
833	Plate03	C18	Plate10	B09	Folinic acid calcium salt	Prestw-738	6035-45-6	C20H21CaN7O7	['Hematology']	['Antianemic']
834	Plate03	C19	Plate09	B10	6-Furfurylaminopurine	Prestw-659	525-79-1	C10H9N5O	['Dermatology', 'Metabolism']	[nan]
835	Plate03	C20	Plate10	B10	Levonordefrin	Prestw-739	829-74-3	C9H13NO3	['Cardiovascular']	['Vasoconstrictor']
836	Plate03	C21	Plate09	B11	Avermectin B1a	Prestw-660	71751-41-2	C48H72O14	['Infectiology']	['Antihelmintic']
837	Plate03	C22	Plate10	B11	Ebselen	Prestw-740	60940-34-3	C13H9NOSe	['Metabolism']	['Anti-inflammatory']
838	Plate03	C23	Plate09	B12	DMSO	nan	nan	nan
839	Plate03	C24	Plate10	B12	DMSO	nan	nan	nan
840	Plate03	D01	Plate11	B01	DMSO	nan	nan	nan
841	Plate03	D02	Plate12	B01	DMSO	nan	nan	nan
842	Plate03	D03	Plate11	B02	Auranofin	Prestw-1233	34031-32-8	C20H34AuO9PS	['Metabolism']	['Analgesic']
843	Plate03	D04	Plate12	B02	Cortisol acetate	Prestw-1486	50-03-3	C23H32O6	['Metabolism']	['Anti-inflammatory']
844	Plate03	D05	Plate11	B03	Cromolyn disodium salt	Prestw-812	15826-37-6	C23H14Na2O11	['Allergology', 'Metabolism', 'Respiratory']	['Antiasthmatic', 'Anti-inflammatory']
845	Plate03	D06	Plate12	B03	Flubendazol	Prestw-1416	31430-15-6	C16H12FN3O3	['Metabolism']	[nan]
846	Plate03	D07	Plate11	B04	Bucladesine sodium salt	Prestw-813	16980-89-5	C18H23N5NaO8P	['Cardiovascular']	[nan]
847	Plate03	D08	Plate12	B04	Felbinac	Prestw-893	5728-52-9	C14H12O2	['Central Nervous System', 'Metabolism']	['Analgesic', 'Anti-inflammatory']
848	Plate03	D09	Plate11	B05	Cefsulodin sodium salt	Prestw-814	52152-93-9	C22H19N4NaO8S2	['Metabolism', 'Infectiology']	['Antibacterial']
849	Plate03	D10	Plate12	B05	Butylparaben	Prestw-894	94-26-8	C11H14O3	['Metabolism']	['Antifungal']
850	Plate03	D11	Plate11	B06	Fosfosal	Prestw-815	6064-83-1	C7H7O6P	['Central Nervous System']	['Analgesic']
851	Plate03	D12	Plate12	B06	Aminohippuric acid	Prestw-895	61-78-9	C9H10N2O3	['Diagnostic']	[nan]
852	Plate03	D13	Plate11	B07	Suprofen	Prestw-816	40828-46-4	C14H12O3S	['Central Nervous System', 'Metabolism']	['Analgesic', 'Anti-inflammatory']
853	Plate03	D14	Plate12	B07	N-Acetyl-L-leucine	Prestw-896	1188-21-2	C8H15NO3	['Central Nervous System']	['Antivertigo']
854	Plate03	D15	Plate11	B08	Deflazacort	Prestw-1509	14484-47-0	C25H31NO6	['Immunology', 'Metabolism']	['Anti-inflammatory', 'Immunosuppressant']
855	Plate03	D16	Plate12	B08	Pipemidic acid	Prestw-897	51940-44-4	C14H17N5O3	['Metabolism', 'Infectiology']	['Antibacterial']
856	Plate03	D17	Plate11	B09	Nadolol	Prestw-818	42200-33-9	C17H27NO4	['Cardiovascular']	['Antianginal', 'Antihypertensive']
857	Plate03	D18	Plate12	B09	Dioxybenzone	Prestw-898	131-53-3	C14H12O4	['Dermatology']	[nan]
858	Plate03	D19	Plate11	B10	Moxalactam disodium salt	Prestw-819	64953-12-4	C20H18N6Na2O9S	['Metabolism', 'Infectiology']	['Antibacterial']
859	Plate03	D20	Plate12	B10	Adrenosterone	Prestw-899	382-45-6	C19H24O3	['Endocrinology']	[nan]
860	Plate03	D21	Plate11	B11	Aminophylline	Prestw-820	317-34-0	C16H24N10O4	['Cardiovascular', 'Central Nervous System', 'Metabolism', 'Respiratory']	['Bronchodilator', 'CNS Stimulant', 'Diuretic', 'Muscle relaxant', 'Vasodilator']
861	Plate03	D22	Plate12	B11	Methylatropine nitrate	Prestw-900	52-88-0	C18H26N2O6	['Neuromuscular', 'Ophthalmology']	['Antispastic', 'Mydriatic']
862	Plate03	D23	Plate11	B12	DMSO	nan	nan	nan
863	Plate03	D24	Plate12	B12	DMSO	nan	nan	nan
864	Plate03	E01	Plate09	C01	DMSO	nan	nan	nan
865	Plate03	E02	Plate10	C01	DMSO	nan	nan	nan
866	Plate03	E03	Plate09	C02	Pranlukast	Prestw-1317	103177-37-3	C27H23N5O4	['Respiratory']	['Antiasthmatic']
867	Plate03	E04	Plate10	C02	Nadide	Prestw-741	53-84-9	C21H27N7O14P2	['Metabolism']	[nan]
868	Plate03	E05	Plate09	C03	D,L-Penicillamine	Prestw-1477	52-66-4	C5H11NO2S	['Central Nervous System']	['Analgesic']
869	Plate03	E06	Plate10	C03	Sulfamethizole	Prestw-742	144-82-1	C9H10N4O2S2	['Metabolism', 'Infectiology']	['Antibacterial']
870	Plate03	E07	Plate09	C04	Zileuton	Prestw-1365	111406-87-2	C11H12N2O2S	['Respiratory']	['Antiasthmatic']
871	Plate03	E08	Plate10	C04	Medrysone	Prestw-743	2668-66-8	C22H32O3	['Metabolism']	['Anti-inflammatory']
872	Plate03	E09	Plate09	C05	Loratadine	Prestw-1432	79794-75-5	C22H23ClN2O2	['Allergology']	['Antihistaminic']
873	Plate03	E10	Plate10	C05	Flunixin meglumine	Prestw-744	42461-84-7	C21H28F3N3O7	['Central Nervous System', 'Metabolism']	['Analgesic', 'Anti-inflammatory', 'Antipyretic']
874	Plate03	E11	Plate09	C06	Tetraethylenepentamine pentahydrochloride	Prestw-1387	4961-41-5	C8H28Cl5N5	['Metabolism']	['Antilipemic']
875	Plate03	E12	Plate10	C06	Spiramycin	Prestw-745	8025-81-8	C43H73N2O14R	['Metabolism', 'Infectiology']	['Antibacterial']
876	Plate03	E13	Plate09	C07	Nisoldipine	Prestw-666	63675-72-9	C20H24N2O6	['Cardiovascular']	['Antianginal', 'Antihypertensive']
877	Plate03	E14	Plate10	C07	Glycopyrrolate	Prestw-746	596-51-0	C19H28BrNO3	['Gastroenterology', 'Neuromuscular']	['Antispastic']
878	Plate03	E15	Plate09	C08	Acefylline	Prestw-1507	652-37-9	C9H10N4O4	['Central Nervous System']	['CNS Stimulant']
879	Plate03	E16	Plate10	C08	Aprepitant	Prestw-1600	170729-80-3	C23H21F7N4O3	['Metabolism']	['Antiemetic']
880	Plate03	E17	Plate09	C09	Acitretin	Prestw-1165	55079-83-9	C21H26O3	['Dermatology']	['Antipsoriatic']
881	Plate03	E18	Plate10	C09	Monensin sodium salt	Prestw-748	22373-78-0	C36H61NaO11	['Infectiology']	['Antibacterial']
882	Plate03	E19	Plate09	C10	Zonisamide	Prestw-1162	68291-97-4	C8H8N2O3S	['Central Nervous System']	['Anticonvulsant']
883	Plate03	E20	Plate10	C10	Isoetharine mesylate salt	Prestw-749	7279-75-6	C14H25NO6S	['Respiratory']	['Bronchodilator']
884	Plate03	E21	Plate09	C11	Irsogladine maleate	Prestw-1173	84504-69-8	C13H11Cl2N5O4	['Metabolism']	['Antiulcer']
885	Plate03	E22	Plate10	C11	Mevalonic-D, L acid lactone	Prestw-750	674-26-0	C6H10O3	['Cardiovascular']	['Antilipemic']
886	Plate03	E23	Plate09	C12	DMSO	nan	nan	nan
887	Plate03	E24	Plate10	C12	DMSO	nan	nan	nan
888	Plate03	F01	Plate11	C01	DMSO	nan	nan	nan
889	Plate03	F02	Plate12	C01	DMSO	nan	nan	nan
890	Plate03	F03	Plate11	C02	Azlocillin sodium salt	Prestw-821	37091-65-9	C20H22N5NaO6S	['Metabolism', 'Infectiology']	['Antibacterial']
891	Plate03	F04	Plate12	C02	Hymecromone	Prestw-901	90-33-5	C10H8O3	['Metabolism']	['Muscle relaxant']
892	Plate03	F05	Plate11	C03	Clidinium bromide	Prestw-822	3485-62-9	C22H26BrNO3	['Neuromuscular']	['Antispastic']
893	Plate03	F06	Plate12	C03	Abacavir Sulfate	Prestw-1512	188062-50-2	C28H38N12O6S	['Infectiology', 'Metabolism']	['Antiviral']
894	Plate03	F07	Plate11	C04	Sulfamonomethoxine	Prestw-823	1220-83-3	C11H12N4O3S	['Metabolism']	['Antibacterial']
895	Plate03	F08	Plate12	C04	Diloxanide furoate	Prestw-903	3736-81-0	C14H11Cl2NO4	['Metabolism']	['Antiamebic']
896	Plate03	F09	Plate11	C05	Benzthiazide	Prestw-824	91-33-8	C15H14ClN3O4S3	['Cardiovascular']	['Antihypertensive', 'Diuretic']
897	Plate03	F10	Plate12	C05	Metyrapone	Prestw-904	54-36-4	C14H14N2O	['Endocrinology']	[nan]
898	Plate03	F11	Plate11	C06	Trichlormethiazide	Prestw-825	133-67-5	C8H8Cl3N3O4S2	['Cardiovascular']	['Antihypertensive', 'Diuretic']
899	Plate03	F12	Plate12	C06	Urapidil hydrochloride	Prestw-905	64887-14-5	C20H30ClN5O3	['Cardiovascular']	['Antihypertensive', 'Vasodilator']
900	Plate03	F13	Plate11	C07	Oxalamine citrate salt	Prestw-826	1949-20-8	C20H27N3O8	['Central Nervous System', 'Metabolism', 'Respiratory']	['Anti-inflammatory', 'Antispastic', 'Antitussive']
901	Plate03	F14	Plate12	C07	Fluspirilen	Prestw-906	1841-19-6	C29H31F2N3O	['Central Nervous System']	['Antipsychotic']
902	Plate03	F15	Plate11	C08	Propantheline bromide	Prestw-827	50-34-0	C23H30BrNO3	['Neuromuscular']	['Antispastic']
903	Plate03	F16	Plate12	C08	S-(+)-ibuprofen	Prestw-907	51146-56-6	C13H18O2	['Central Nervous System', 'Metabolism']	['Analgesic', 'Anti-inflammatory']
904	Plate03	F17	Plate11	C09	Viloxazine hydrochloride	Prestw-1361	35604-67-2	C13H20ClNO3	['Central Nervous System']	['Antidepressant']
905	Plate03	F18	Plate12	C09	Ethynodiol diacetate	Prestw-908	297-76-7	C24H32O4	['Endocrinology']	['Contraceptive']
906	Plate03	F19	Plate11	C10	Dimethadione	Prestw-829	695-53-4	C5H7NO3	['Central Nervous System']	['Anticonvulsant']
907	Plate03	F20	Plate12	C10	Nabumetone	Prestw-909	42924-53-8	C15H16O2	['Central Nervous System', 'Metabolism']	['Analgesic', 'Anti-inflammatory']
908	Plate03	F21	Plate11	C11	Ethaverine hydrochloride	Prestw-830	985-13-7	C24H30ClNO4	['Central Nervous System']	['Antispastic']
909	Plate03	F22	Plate12	C11	Nisoxetine hydrochloride	Prestw-910	57754-86-6	C17H22ClNO2	['Central Nervous System']	['Antidepressant']
910	Plate03	F23	Plate11	C12	DMSO	nan	nan	nan
911	Plate03	F24	Plate12	C12	DMSO	nan	nan	nan
912	Plate03	G01	Plate09	D01	DMSO	nan	nan	nan
913	Plate03	G02	Plate10	D01	DMSO	nan	nan	nan
914	Plate03	G03	Plate09	D02	Dydrogesterone	Prestw-671	152-62-5	C21H28O2	['Endocrinology']	['Progestogen']
915	Plate03	G04	Plate10	D02	Terazosin hydrochloride	Prestw-751	63590-64-7	C19H26ClN5O4	['Cardiovascular']	['Antihypertensive']
916	Plate03	G05	Plate09	D03	Sumatriptan succinate	Prestw-1346	103628-48-4	C18H27N3O6S	['Central Nervous System']	['Antimigraine']
917	Plate03	G06	Plate10	D03	Phenazopyridine hydrochloride	Prestw-752	136-40-3	C11H12ClN5	['Central Nervous System']	['Analgesic']
918	Plate03	G07	Plate09	D04	Opipramol dihydrochloride	Prestw-1456	909-39-7	C23H31Cl2N3O	['Central Nervous System']	['Antidepressant', 'Antipsychotic']
919	Plate03	G08	Plate10	D04	Demeclocycline hydrochloride	Prestw-753	64-73-3	C21H22Cl2N2O8	['Metabolism', 'Infectiology']	['Antibacterial']
920	Plate03	G09	Plate09	D05	Nalidixic acid sodium salt	Prestw-1447	3374-05-8	C12H11N2NaO3	['Infectiology', 'Metabolism']	['Antibacterial']
921	Plate03	G10	Plate10	D05	Fenoprofen calcium salt dihydrate	Prestw-754	53746-45-5	C30H30CaO8	['Metabolism']	['Anti-inflammatory']
922	Plate03	G11	Plate09	D06	Oxacillin sodium	Prestw-1475	1173-88-2	C19H18N3NaO5S	['Infectiology', 'Metabolism']	['Antibacterial']
923	Plate03	G12	Plate10	D06	Piperacillin sodium salt	Prestw-755	59703-84-3	C23H26N5NaO7S	['Metabolism', 'Infectiology']	['Antibacterial']
924	Plate03	G13	Plate09	D07	Beta-Escin	Prestw-676	11072-93-8	C55H86O24	['Metabolism', 'Oncology']	['Antineoplastic', 'Diuretic']
925	Plate03	G14	Plate10	D07	Diethylstilbestrol	Prestw-756	56-53-1	C18H20O2	['Endocrinology', 'Oncology']	[nan]
926	Plate03	G15	Plate09	D08	Thiamine hydrochloride	Prestw-631	67-03-8	C12H18Cl2N4OS	['Immunology', 'Metabolism']	['Immunostimulant']
927	Plate03	G16	Plate10	D08	Chlorotrianisene	Prestw-757	569-57-3	C23H21ClO3	['Endocrinology', 'Oncology']	['Antineoplastic']
928	Plate03	G17	Plate09	D09	Tazobactam	Prestw-1349	89786-04-9	C10H12N4O5S	['Infectiology', 'Metabolism']	['Antibacterial']
929	Plate03	G18	Plate10	D09	Ribostamycin sulfate salt	Prestw-758	53797-35-6	C17H36N4O14S	['Metabolism', 'Infectiology']	['Antibacterial']
930	Plate03	G19	Plate09	D10	Ibandronate sodium	Prestw-1285	114084-78-5	C9H22NNaO7P2	['Metabolism']	['Antiosteoporetic']
931	Plate03	G20	Plate10	D10	Methacholine chloride	Prestw-759	62-51-1	C8H18ClNO2	['Diagnostic', 'Respiratory']	[nan]
932	Plate03	G21	Plate09	D11	Warfarin	Prestw-1363	81-81-2	C19H16O4	['Hematology']	['Anticoagulant']
933	Plate03	G22	Plate10	D11	Pipenzolate bromide	Prestw-760	125-51-9	C22H28BrNO3	['Gastroenterology', 'Neuromuscular']	['Antispastic']
934	Plate03	G23	Plate09	D12	DMSO	nan	nan	nan
935	Plate03	G24	Plate10	D12	DMSO	nan	nan	nan
936	Plate03	H01	Plate11	D01	DMSO	nan	nan	nan
937	Plate03	H02	Plate12	D01	DMSO	nan	nan	nan
938	Plate03	H03	Plate11	D02	Butacaine	Prestw-831	149-16-6	C18H30N2O2	['Dermatology']	['Anesthetic']
939	Plate03	H04	Plate12	D02	(+)-Isoproterenol (+)-bitartrate salt	Prestw-911	14638-70-1	C15H23NO9	['Respiratory']	['Antiasthmatic', 'Bronchodilator', 'Vasodilator']
940	Plate03	H05	Plate11	D03	Cefoxitin sodium salt	Prestw-832	33564-30-6	C16H16N3NaO7S2	['Metabolism', 'Infectiology']	['Antibacterial']
941	Plate03	H06	Plate12	D03	Monobenzone	Prestw-912	103-16-2	C13H12O2	['Dermatology']	[nan]
942	Plate03	H07	Plate11	D04	Ifosfamide	Prestw-833	3778-73-2	C7H15Cl2N2O2P	['Oncology']	['Antineoplastic']
943	Plate03	H08	Plate12	D04	2-Aminobenzenesulfonamide	Prestw-913	3306-62-5	C6H8N2O2S	['Metabolism']	['Diuretic']
944	Plate03	H09	Plate11	D05	Novobiocin sodium salt	Prestw-834	1476-53-5	C31H35N2NaO11	['Metabolism', 'Infectiology']	['Antibacterial']
945	Plate03	H10	Plate12	D05	Estrone	Prestw-914	53-16-7	C18H22O2	['Endocrinology']	[nan]
946	Plate03	H11	Plate11	D06	Tetrahydroxy-1,4-quinone hydrate	Prestw-835	123334-16-7	C6H6O7	['Dermatology']	['Keratolytic']
947	Plate03	H12	Plate12	D06	Lorglumide sodium salt	Prestw-915	97964-56-2	C22H31Cl2N2NaO4	['Metabolism']	['Antiulcer']
948	Plate03	H13	Plate11	D07	Indoprofen	Prestw-836	31842-01-0	C17H15NO3	['Central Nervous System', 'Metabolism']	['Analgesic', 'Anti-inflammatory']
949	Plate03	H14	Plate12	D07	Nitrendipine	Prestw-916	39562-70-4	C18H20N2O6	['Cardiovascular']	['Antihypertensive']
950	Plate03	H15	Plate11	D08	Carbenoxolone disodium salt	Prestw-837	7421-40-1	C34H48Na2O7	['Metabolism']	['Antiulcer']
951	Plate03	H16	Plate12	D08	Flurbiprofen	Prestw-917	5104-49-4	C15H13FO2	['Central Nervous System', 'Metabolism']	['Analgesic', 'Anti-inflammatory']
952	Plate03	H17	Plate11	D09	Iocetamic acid	Prestw-838	16034-77-8	C12H13I3N2O3	['Diagnostic']	['Contrastant']
953	Plate03	H18	Plate12	D09	Nimodipine	Prestw-918	66085-59-4	C21H26N2O7	['Cardiovascular']	['Vasodilator']
954	Plate03	H19	Plate11	D10	Ganciclovir	Prestw-839	82410-32-0	C9H13N5O4	['Metabolism']	['Antiviral']
955	Plate03	H20	Plate12	D10	Bacitracin	Prestw-919	1405-87-4	C66H103N17O16S	['Metabolism']	['Antibacterial']
956	Plate03	H21	Plate11	D11	Ethopropazine hydrochloride	Prestw-840	1094-08-2	C19H25ClN2S	['Central Nervous System']	['Antiparkinsonian']
957	Plate03	H22	Plate12	D11	L(-)-vesamicol hydrochloride	Prestw-920	112709-59-8	C17H26ClNO	['Neuromuscular']	[nan]
958	Plate03	H23	Plate11	D12	DMSO	nan	nan	nan
959	Plate03	H24	Plate12	D12	DMSO	nan	nan	nan
960	Plate03	I01	Plate09	E01	DMSO	nan	nan	nan
961	Plate03	I02	Plate10	E01	DMSO	nan	nan	nan
962	Plate03	I03	Plate09	E02	Pranoprofen	Prestw-1318	52549-17-4	C15H13NO3	['Metabolism']	['Anti-inflammatory']
963	Plate03	I04	Plate10	E02	Butamben	Prestw-761	94-25-7	C11H15NO2	['Central Nervous System']	['Anesthetic']
964	Plate03	I05	Plate09	E03	Secnidazole	Prestw-1340	3366-95-8	C7H11N3O3	['Infectiology', 'Metabolism']	['Antiamebic']
965	Plate03	I06	Plate10	E03	Sulfapyridine	Prestw-762	144-83-2	C11H11N3O2S	['Metabolism', 'Infectiology']	['Antibacterial']
966	Plate03	I07	Plate09	E04	Pempidine tartrate	Prestw-683	546-48-5	C14H27NO6	['Cardiovascular']	['Antihypotensive', 'Vasodilator']
967	Plate03	I08	Plate10	E04	Meclofenoxate hydrochloride	Prestw-763	3685-84-5	C12H17Cl2NO3	['Central Nervous System']	['CNS Stimulant']
968	Plate03	I09	Plate09	E05	Clodronate	Prestw-1381	22560-50-5	CH2Cl2Na2O6P2	['Metabolism']	[nan]
969	Plate03	I10	Plate10	E05	Furaltadone hydrochloride	Prestw-764	3759-92-0	C13H17ClN4O6	['Infectiology']	['Antibacterial']
970	Plate03	I11	Plate09	E06	Ibutilide fumarate	Prestw-1508	122647-32-9	C44H76N4O10S2	['Cardiovascular']	['Antiarrhythmic']
971	Plate03	I12	Plate10	E06	Ethoxyquin	Prestw-765	91-53-2	C14H19NO	['Metabolism']	['Antifungal']
972	Plate03	I13	Plate09	E07	Thimerosal	Prestw-1194	54-64-8	C9H9HgNaO2S	['Infectiology']	['Antiseptic']
973	Plate03	I14	Plate10	E07	Tinidazole	Prestw-766	19387-91-8	C8H13N3O4S	['Infectiology']	['Antiamebic', 'Antibacterial']
974	Plate03	I15	Plate09	E08	Tramadol hydrochloride	Prestw-1465	27203-92-5	C16H26ClNO2	['Central Nervous System']	['Analgesic']
975	Plate03	I16	Plate10	E08	Guanadrel sulfate	Prestw-767	22195-34-2	C20H40N6O8S	['Cardiovascular']	['Antihypertensive']
976	Plate03	I17	Plate09	E09	Estropipate	Prestw-688	7280-37-7	C22H32N2O5S	['Endocrinology']	[nan]
977	Plate03	I18	Plate10	E09	Vidarabine	Prestw-768	5536-17-4	C10H13N5O4	['Metabolism']	['Antiviral']
978	Plate03	I19	Plate09	E10	Butylscopolammonium (n-) bromide	Prestw-1253	149-64-4	C21H30BrNO4	['Central Nervous System']	['Antispastic']
979	Plate03	I20	Plate10	E10	Sulfameter	Prestw-769	651-06-9	C11H12N4O3S	['Metabolism', 'Infectiology']	['Antibacterial']
980	Plate03	I21	Plate09	E11	Irinotecan hydrochloride trihydrate	Prestw-1494	136572-09-3	C33H45ClN4O9	['Oncology']	['Antineoplastic']
981	Plate03	I22	Plate10	E11	Isopropamide iodide	Prestw-770	71-81-8	C23H33IN2O	['Metabolism']	['Antiulcer']
982	Plate03	I23	Plate09	E12	DMSO	nan	nan	nan
983	Plate03	I24	Plate10	E12	DMSO	nan	nan	nan
984	Plate03	J01	Plate11	E01	DMSO	nan	nan	nan
985	Plate03	J02	Plate12	E01	DMSO	nan	nan	nan
986	Plate03	J03	Plate11	E02	Olanzapine	Prestw-1455	132539-06-1	C17H20N4S	['Central Nervous System']	['Antipsychotic']
987	Plate03	J04	Plate12	E02	Nizatidine	Prestw-921	76963-41-2	C12H21N5O2S2	['Metabolism']	['Antiulcer']
988	Plate03	J05	Plate11	E03	Trimeprazine tartrate	Prestw-842	4330-99-8	C40H50N4O6S2	['Allergology', 'Central Nervous System', 'Dermatology']	['Antihistaminic', 'Antipruritic', 'Sedative']
989	Plate03	J06	Plate12	E03	Thioperamide maleate	Prestw-922	106243-16-7	C19H28N4O4S	['Central Nervous System']	['Antiemetic']
990	Plate03	J07	Plate11	E04	Nafcillin sodium salt monohydrate	Prestw-843	7177-50-6	C21H23N2NaO6S	['Metabolism', 'Infectiology']	['Antibacterial']
991	Plate03	J08	Plate12	E04	Xamoterol hemifumarate	Prestw-923	73210-73-8	C36H54N6O14	['Cardiovascular']	[nan]
992	Plate03	J09	Plate11	E05	Procyclidine hydrochloride	Prestw-844	1508-76-5	C19H30ClNO	['Central Nervous System']	['Antiparkinsonian', 'Muscle relaxant']
993	Plate03	J10	Plate12	E05	Rolipram	Prestw-924	61413-54-5	C16H21NO3	['Central Nervous System']	['Antidepressant', 'Antipsychotic', 'Antipsychotic']
994	Plate03	J11	Plate11	E06	Amiprilose hydrochloride	Prestw-845	60414-06-4	C14H28ClNO6	['Immunology']	['Immunomodulator']
995	Plate03	J12	Plate12	E06	Thonzonium bromide	Prestw-925	553-08-2	C32H55BrN4O	['Dermatology']	['Antiseptic']
996	Plate03	J13	Plate11	E07	Ethynylestradiol 3-methyl ether	Prestw-846	72-33-3	C21H26O2	['Endocrinology']	[nan]
997	Plate03	J14	Plate12	E07	Idazoxan hydrochloride	Prestw-926	79944-56-2	C11H13ClN2O2	['Central Nervous System']	['Antiparkinsonian', 'Antipsychotic']
998	Plate03	J15	Plate11	E08	(-) -Levobunolol hydrochloride	Prestw-847	27912-14-7	C17H26ClNO3	['Ophthalmology']	['Antiglaucoma']
999	Plate03	J16	Plate12	E08	Quinapril HCl	Prestw-927	82586-55-8	C25H31ClN2O5	['Cardiovascular']	['Antihypertensive']
1000	Plate03	J17	Plate11	E09	Iodixanol	Prestw-848	92339-11-2	C35H44I6N6O15	['Diagnostic']	['Contrastant']
1001	Plate03	J18	Plate12	E09	Nilutamide	Prestw-928	63612-50-0	C12H10F3N3O4	['Oncology']	['Antineoplastic']
1002	Plate03	J19	Plate11	E10	Clinafloxacin	Prestw-1379	105956-97-6	C17H17ClFN3O3	['Infectiology', 'Metabolism']	['Antibacterial']
1003	Plate03	J20	Plate12	E10	Ketorolac tromethamine	Prestw-929	74103-07-4	C19H24N2O6	['Central Nervous System', 'Metabolism']	['Analgesic', 'Anti-inflammatory', 'Antipyretic']
1004	Plate03	J21	Plate11	E11	Equilin	Prestw-850	474-86-2	C18H20O2	['Endocrinology']	[nan]
1005	Plate03	J22	Plate12	E11	Protriptyline hydrochloride	Prestw-930	1225-55-4	C19H22ClN	['Central Nervous System']	['Antidepressant']
1006	Plate03	J23	Plate11	E12	DMSO	nan	nan	nan
1007	Plate03	J24	Plate12	E12	DMSO	nan	nan	nan
1008	Plate03	K01	Plate09	F01	DMSO	nan	nan	nan
1009	Plate03	K02	Plate10	F01	DMSO	nan	nan	nan
1010	Plate03	K03	Plate09	F02	Tylosin	Prestw-1353	1401-69-0	C46H77NO17	['Infectiology', 'Metabolism']	['Antibacterial']
1011	Plate03	K04	Plate10	F02	Alclometasone dipropionate	Prestw-771	66734-13-2	C28H37ClO7	['Metabolism']	['Anti-inflammatory']
1012	Plate03	K05	Plate09	F03	Citalopram Hydrobromide	Prestw-692	59729-32-7	C20H22BrFN2O	['Central Nervous System']	['Antidepressant']
1013	Plate03	K06	Plate10	F03	Leflunomide	Prestw-772	75706-12-6	C12H9F3N2O2	['Immunology']	['Immunosuppressant']
1014	Plate03	K07	Plate09	F04	Promazine hydrochloride	Prestw-693	53-60-1	C17H21ClN2S	['Central Nervous System']	['Antipsychotic']
1015	Plate03	K08	Plate10	F04	Norgestrel-(-)-D	Prestw-773	797-63-7	C21H28O2	['Endocrinology']	['Contraceptive']
1016	Plate03	K09	Plate09	F05	Sulfamerazine	Prestw-694	127-79-7	C11H12N4O2S	['Infectiology', 'Metabolism']	['Antibacterial']
1017	Plate03	K10	Plate10	F05	Fluocinonide	Prestw-774	356-12-7	C26H32F2O7	['Metabolism']	['Anti-inflammatory']
1018	Plate03	K11	Plate09	F06	Venlafaxine	Prestw-1170	93413-69-5	C17H27NO2	['Central Nervous System']	['Antidepressant']
1019	Plate03	K12	Plate10	F06	Sulfamethazine sodium salt	Prestw-775	1981-58-4	C12H13N4NaO2S	['Metabolism', 'Infectiology']	['Antibacterial']
1020	Plate03	K13	Plate09	F07	Ethotoin	Prestw-696	86-35-1	C11H12N2O2	['Central Nervous System']	['Anticonvulsant']
1021	Plate03	K14	Plate10	F07	Guaifenesin	Prestw-776	93-14-1	C10H14O4	['Respiratory']	['Bronchodilator', 'Expectorant']
1022	Plate03	K15	Plate09	F08	3-alpha-Hydroxy-5-beta-androstan-17-one	Prestw-697	53-42-9	C19H30O2	['Endocrinology']	[nan]
1023	Plate03	K16	Plate10	F08	Alexidine dihydrochloride	Prestw-777	22573-93-9	C26H58Cl2N10	['Infectiology']	['Antibacterial']
1024	Plate03	K17	Plate09	F09	Tetrahydrozoline hydrochloride	Prestw-698	522-48-5	C13H17ClN2	['Cardiovascular']	['Nasal Decongestant', 'Vasoconstrictor']
1025	Plate03	K18	Plate10	F09	Proadifen hydrochloride	Prestw-778	62-68-0	C23H32ClNO2	['Neuromuscular']	['Local anesthetic']
1026	Plate03	K19	Plate09	F10	Hexestrol	Prestw-699	84-16-2	C18H22O2	['Endocrinology', 'Oncology']	['Antineoplastic']
1027	Plate03	K20	Plate10	F10	Zomepirac sodium salt	Prestw-779	64092-48-4	C15H13ClNNaO3	['Metabolism']	['Anti-inflammatory']
1028	Plate03	K21	Plate09	F11	Cefmetazole sodium salt	Prestw-700	56796-39-5	C15H16N7NaO5S3	['Infectiology', 'Metabolism']	['Antibacterial']
1029	Plate03	K22	Plate10	F11	Cinoxacin	Prestw-780	28657-80-9	C12H10N2O5	['Metabolism', 'Infectiology']	['Antibacterial']
1030	Plate03	K23	Plate09	F12	DMSO	nan	nan	nan
1031	Plate03	K24	Plate10	F12	DMSO	nan	nan	nan
1032	Plate03	L01	Plate11	F01	DMSO	nan	nan	nan
1033	Plate03	L02	Plate12	F01	DMSO	nan	nan	nan
1034	Plate03	L03	Plate11	F02	Paroxetine Hydrochloride	Prestw-851	110429-35-1	C19H21ClFNO3	['Central Nervous System']	['Antidepressant', 'CNS Stimulant']
1035	Plate03	L04	Plate12	F02	Propofol	Prestw-931	2078-54-8	C12H18O	['Central Nervous System']	['Anesthetic', 'Sedative']
1036	Plate03	L05	Plate11	F03	Nylidrin	Prestw-1454	447-41-6	C19H25NO2	['Cardiovascular']	['Vasodilator']
1037	Plate03	L06	Plate12	F03	S(-)Eticlopride hydrochloride	Prestw-932	97612-24-3	C17H26Cl2N2O3	['Central Nervous System']	[nan]
1038	Plate03	L07	Plate11	F04	Liothyronine	Prestw-853	6893-02-3	C15H12I3NO4	['Endocrinology']	[nan]
1039	Plate03	L08	Plate12	F04	Primidone	Prestw-933	125-33-7	C12H14N2O2	['Central Nervous System']	['Anticonvulsant']
1040	Plate03	L09	Plate11	F05	Roxithromycin	Prestw-854	80214-83-1	C41H76N2O15	['Metabolism', 'Infectiology']	['Antibacterial']
1041	Plate03	L10	Plate12	F05	Flucytosine	Prestw-934	2022-85-7	C4H4FN3O	['Metabolism']	['Antifungal']
1042	Plate03	L11	Plate11	F06	Beclomethasone dipropionate	Prestw-855	5534-09-8	C28H37ClO7	['Metabolism']	['Anti-inflammatory']
1043	Plate03	L12	Plate12	F06	(-)-MK 801 hydrogen maleate	Prestw-935	77086-19-2	C20H19NO4	['Central Nervous System']	['Anticonvulsant']
1044	Plate03	L13	Plate11	F07	Tolmetin sodium salt dihydrate	Prestw-856	64490-92-2	C15H18NNaO5	['Metabolism']	['Anti-inflammatory']
1045	Plate03	L14	Plate12	F07	Bephenium hydroxynaphthoate	Prestw-936	3818-50-6	C28H29NO4	['Metabolism']	[nan]
1046	Plate03	L15	Plate11	F08	(+) -Levobunolol hydrochloride	Prestw-857	47141-41-3	C17H26ClNO3	['Ophthalmology']	['Antiglaucoma']
1047	Plate03	L16	Plate12	F08	Dehydroisoandosterone 3-acetate	Prestw-937	853-23-6	C21H30O3	['Endocrinology']	[nan]
1048	Plate03	L17	Plate11	F09	Doxazosin mesylate	Prestw-858	77883-43-3	C24H29N5O8S	['Cardiovascular']	['Antihypertensive']
1049	Plate03	L18	Plate12	F09	Benserazide hydrochloride	Prestw-938	14919-77-8	C10H16ClN3O5	['Central Nervous System']	['Antiparkinsonian']
1050	Plate03	L19	Plate11	F10	Fluvastatin sodium salt	Prestw-859	93957-55-2	C24H25FNNaO4	['Cardiovascular']	['Antilipemic']
1051	Plate03	L20	Plate12	F10	Iodipamide	Prestw-939	606-17-7	C20H14I6N2O6	['Diagnostic']	['Contrastant']
1052	Plate03	L21	Plate11	F11	Methylhydantoin-5-(L)	Prestw-860	40856-73-3	C4H6N2O2	['Central Nervous System']	['Anticonvulsant']
1053	Plate03	L22	Plate12	F11	Allopurinol	Prestw-1213	315-30-0	C5H4N4O	['Metabolism']	[nan]
1054	Plate03	L23	Plate11	F12	DMSO	nan	nan	nan
1055	Plate03	L24	Plate12	F12	DMSO	nan	nan	nan
1056	Plate03	M01	Plate09	G01	DMSO	nan	nan	nan
1057	Plate03	M02	Plate10	G01	DMSO	nan	nan	nan
1058	Plate03	M03	Plate09	G02	Trihexyphenidyl-D,L Hydrochloride	Prestw-701	58947-95-8	C20H32ClNO	['Central Nervous System']	['Antiparkinsonian']
1059	Plate03	M04	Plate10	G02	Clobetasol propionate	Prestw-781	25122-46-7	C25H32ClFO5	['Metabolism']	['Anti-inflammatory']
1060	Plate03	M05	Plate09	G03	Succinylsulfathiazole	Prestw-702	116-43-8	C13H13N3O5S2	['Infectiology', 'Metabolism']	['Antibacterial']
1061	Plate03	M06	Plate10	G03	Podophyllotoxin	Prestw-782	518-28-5	C22H22O8	['Metabolism']	['Antiviral']
1062	Plate03	M07	Plate09	G04	Famprofazone	Prestw-703	22881-35-2	C24H31N3O	['Central Nervous System', 'Metabolism']	['Analgesic', 'Antipyretic']
1063	Plate03	M08	Plate10	G04	Clofibric acid	Prestw-783	882-09-7	C10H11ClO3	['Metabolism']	['Antilipemic']
1064	Plate03	M09	Plate09	G05	Bromopride	Prestw-704	4093-35-0	C14H22BrN3O2	['Central Nervous System']	['Antiemetic']
1065	Plate03	M10	Plate10	G05	Bendroflumethiazide	Prestw-784	73-48-3	C15H14F3N3O4S2	['Cardiovascular']	['Antihypertensive', 'Diuretic']
1066	Plate03	M11	Plate09	G06	Methyl benzethonium chloride	Prestw-705	25155-18-4	C28H44ClNO2	['Infectiology']	['Antibacterial']
1067	Plate03	M12	Plate10	G06	Dicumarol	Prestw-785	66-76-2	C19H12O6	['Hematology']	['Anticoagulant']
1068	Plate03	M13	Plate09	G07	Chlorcyclizine hydrochloride	Prestw-706	1620-21-9	C18H22Cl2N2	['Allergology', 'Central Nervous System']	['Antiemetic', 'Antihistaminic', 'Sedative']
1069	Plate03	M14	Plate10	G07	Methimazole	Prestw-786	60-56-0	C4H6N2S	['Endocrinology']	[nan]
1070	Plate03	M15	Plate09	G08	Diphenylpyraline hydrochloride	Prestw-707	132-18-3	C19H24ClNO	['Allergology', 'Central Nervous System']	['Antihistaminic', 'Antipruritic', 'Sedative']
1071	Plate03	M16	Plate10	G08	Merbromin	Prestw-787	129-16-8	C20H8Br2HgNa2O6	['Infectiology']	['Antibacterial']
1072	Plate03	M17	Plate09	G09	Benzethonium chloride	Prestw-708	121-54-0	C27H42ClNO2	['Infectiology']	['Antibacterial', 'Antiseptic']
1073	Plate03	M18	Plate10	G09	Hexylcaine hydrochloride	Prestw-788	532-76-3	C16H24ClNO2	['Dermatology']	['Anesthetic']
1074	Plate03	M19	Plate09	G10	Trioxsalen	Prestw-709	3902-71-4	C14H12O3	['Dermatology']	[nan]
1075	Plate03	M20	Plate10	G10	Drofenine hydrochloride	Prestw-789	548-66-3	C20H32ClNO2	['Neuromuscular']	['Antispastic']
1076	Plate03	M21	Plate09	G11	Doxofylline	Prestw-1136	69975-86-6	C11H14N4O4	['Respiratory']	['Bronchodilator']
1077	Plate03	M22	Plate10	G11	Cycloheximide	Prestw-790	66-81-9	C15H23NO4	['Infectiology']	['Antibacterial']
1078	Plate03	M23	Plate09	G12	DMSO	nan	nan	nan
1079	Plate03	M24	Plate10	G12	DMSO	nan	nan	nan
1080	Plate03	N01	Plate11	G01	DMSO	nan	nan	nan
1081	Plate03	N02	Plate12	G01	DMSO	nan	nan	nan
1082	Plate03	N03	Plate11	G02	Gabapentin	Prestw-861	60142-96-3	C9H17NO2	['Central Nervous System']	['Anticonvulsant']
1083	Plate03	N04	Plate12	G02	Pentetic acid	Prestw-941	67-43-6	C14H23N3O10	['Oncology']	['Chelating', 'Radioprotectant']
1084	Plate03	N05	Plate11	G03	Raloxifene hydrochloride	Prestw-862	82640-04-8	C28H28ClNO4S	['Endocrinology', 'Oncology']	[nan]
1085	Plate03	N06	Plate12	G03	Bretylium tosylate	Prestw-942	61-75-6	C18H24BrNO3S	['Cardiovascular', 'Central Nervous System']	['Anesthetic', 'Antiarrhythmic', 'Antihypertensive']
1086	Plate03	N07	Plate11	G04	Etidronic acid, disodium salt	Prestw-863	7414-83-7	C2H6Na2O7P2	['Metabolism']	['Antiosteoporetic', 'Chelating']
1087	Plate03	N08	Plate12	G04	Pralidoxime chloride	Prestw-943	51-15-0	C7H9ClN2O	['Neuromuscular']	[nan]
1088	Plate03	N09	Plate11	G05	Methylhydantoin-5-(D)	Prestw-864	55147-68-7	C4H6N2O2	[nan]	[nan]
1089	Plate03	N10	Plate12	G05	Phenoxybenzamine hydrochloride	Prestw-944	63-92-3	C18H23Cl2NO	['Cardiovascular']	['Antihypertensive']
1090	Plate03	N11	Plate11	G06	Simvastatin	Prestw-865	79902-63-9	C25H38O5	['Cardiovascular']	['Antilipemic']
1091	Plate03	N12	Plate12	G06	Salmeterol	Prestw-945	89365-50-4	C25H37NO4	['Respiratory']	['Bronchodilator']
1092	Plate03	N13	Plate11	G07	Azacytidine-5	Prestw-866	320-67-2	C8H12N4O5	['Oncology']	['Antineoplastic']
1093	Plate03	N14	Plate12	G07	Altretamine	Prestw-946	645-05-6	C9H18N6	['Oncology']	['Antineoplastic']
1094	Plate03	N15	Plate11	G08	Paromomycin sulfate	Prestw-867	1263-89-4	C23H47N5O18S	['Metabolism', 'Infectiology']	['Antiamebic', 'Antibacterial']
1095	Plate03	N16	Plate12	G08	Prazosin hydrochloride	Prestw-947	19237-84-4	C19H22ClN5O4	['Cardiovascular']	['Antihypertensive']
1096	Plate03	N17	Plate11	G09	Acetaminophen	Prestw-868	103-90-2	C8H9NO2	['Central Nervous System']	['Analgesic', 'Antipyretic']
1097	Plate03	N18	Plate12	G09	Timolol maleate salt	Prestw-948	26921-17-5	C17H28N4O7S	['Cardiovascular', 'Ophthalmology']	['Antianginal', 'Antiarrhythmic', 'Antiglaucoma', 'Antihypertensive']
1098	Plate03	N19	Plate11	G10	Phthalylsulfathiazole	Prestw-869	85-73-4	C17H13N3O5S2	['Metabolism', 'Infectiology']	['Antibacterial']
1099	Plate03	N20	Plate12	G10	(+,-)-Octopamine hydrochloride	Prestw-949	770-05-8	C8H12ClNO2	['Cardiovascular']	[nan]
1100	Plate03	N21	Plate11	G11	Luteolin	Prestw-870	491-70-3	C15H10O6	['Respiratory']	['Expectorant']
1101	Plate03	N22	Plate12	G11	Stavudine	Prestw-1279	3056-17-5	C10H12N2O4	['Infectiology', 'Metabolism']	['Antiviral']
1102	Plate03	N23	Plate11	G12	DMSO	nan	nan	nan
1103	Plate03	N24	Plate12	G12	DMSO	nan	nan	nan
1104	Plate03	O01	Plate09	H01	DMSO	nan	nan	nan
1105	Plate03	O02	Plate10	H01	DMSO	nan	nan	nan
1106	Plate03	O03	Plate09	H02	Sulfabenzamide	Prestw-711	127-71-9	C13H12N2O3S	['Infectiology', 'Metabolism']	['Antibacterial']
1107	Plate03	O04	Plate10	H02	(R) -Naproxen sodium salt	Prestw-791	23979-41-1	C14H13NaO3	['Metabolism']	['Anti-inflammatory']
1108	Plate03	O05	Plate09	H03	Benzocaine	Prestw-712	94-09-7	C9H11NO2	['Neuromuscular']	['Local anesthetic']
1109	Plate03	O06	Plate10	H03	Propidium iodide	Prestw-792	25535-16-4	C27H34I2N4	['Infectiology']	['Antibacterial']
1110	Plate03	O07	Plate09	H04	Dipyrone	Prestw-713	5907-38-0	C13H16N3NaO4S	['Central Nervous System', 'Metabolism']	['Analgesic', 'Antiasthmatic', 'Antipyretic', 'Bronchodilator']
1111	Plate03	O08	Plate10	H04	Cloperastine hydrochloride	Prestw-793	14984-68-0	C20H25Cl2NO	['Respiratory']	['Antitussive']
1112	Plate03	O09	Plate09	H05	Isosorbide dinitrate	Prestw-714	87-33-2	C6H8N2O8	['Cardiovascular']	['Antianginal']
1113	Plate03	O10	Plate10	H05	Eucatropine hydrochloride	Prestw-794	536-93-6	C17H26ClNO3	['Neuromuscular', 'Ophthalmology']	['Antiglaucoma']
1114	Plate03	O11	Plate09	H06	Sulfachloropyridazine	Prestw-715	80-32-0	C10H9ClN4O2S	['Infectiology', 'Metabolism']	['Antibacterial']
1115	Plate03	O12	Plate10	H06	Isocarboxazid	Prestw-795	59-63-2	C12H13N3O2	['Central Nervous System']	['Antidepressant']
1116	Plate03	O13	Plate09	H07	Pramoxine hydrochloride	Prestw-716	637-58-1	C17H28ClNO3	['Neuromuscular']	['Local anesthetic']
1117	Plate03	O14	Plate10	H07	Lithocholic acid	Prestw-796	434-13-9	C24H40O3	['Metabolism']	['Cholagogue', 'Choleretic']
1118	Plate03	O15	Plate09	H08	Finasteride	Prestw-717	98319-26-7	C23H36N2O2	['Endocrinology']	['Anti-alopecia', 'Antineoplastic']
1119	Plate03	O16	Plate10	H08	Methotrimeprazine maleat salt	Prestw-797	7104-38-3	C23H28N2O5S	['Central Nervous System']	['Analgesic', 'Antiemetic', 'Sedative']
1120	Plate03	O17	Plate09	H09	Fluorometholone	Prestw-718	426-13-1	C22H29FO4	['Endocrinology']	['Anti-inflammatory']
1121	Plate03	O18	Plate10	H09	Dienestrol	Prestw-798	84-17-3	C18H18O2	['Endocrinology']	[nan]
1122	Plate03	O19	Plate09	H10	Cephalothin sodium salt	Prestw-719	58-71-9	C16H15N2NaO6S2	['Infectiology', 'Metabolism']	['Antibacterial']
1123	Plate03	O20	Plate10	H10	Pridinol methanesulfonate salt	Prestw-799	6856-31-1	C21H29NO4S	['Central Nervous System']	['Antiparkinsonian']
1124	Plate03	O21	Plate09	H11	Cefuroxime sodium salt	Prestw-720	56238-63-2	C16H15N4NaO8S	['Infectiology', 'Metabolism']	['Antibacterial']
1125	Plate03	O22	Plate10	H11	Amrinone	Prestw-800	60719-84-8	C10H9N3O	['Cardiovascular']	[nan]
1126	Plate03	O23	Plate09	H12	DMSO	nan	nan	nan
1127	Plate03	O24	Plate10	H12	DMSO	nan	nan	nan
1128	Plate03	P01	Plate11	H01	DMSO	nan	nan	nan
1129	Plate03	P02	Plate12	H01	DMSO	nan	nan	nan
1130	Plate03	P03	Plate11	H02	Iopamidol	Prestw-871	60166-93-0	C17H22I3N3O8	['Diagnostic']	['Contrastant']
1131	Plate03	P04	Plate12	H02	Crotamiton	Prestw-951	483-63-6	C13H17NO	['Dermatology', 'Metabolism']	['Antipruritic']
1132	Plate03	P05	Plate11	H03	Iopromide	Prestw-872	73334-07-3	C18H24I3N3O8	['Diagnostic']	['Contrastant']
1133	Plate03	P06	Plate12	H03	Toremifene	Prestw-1197	89778-26-7	C26H28ClNO	['Endocrinology', 'Oncology']	['Antineoplastic']
1134	Plate03	P07	Plate11	H04	Theophylline monohydrate	Prestw-873	5967-84-0	C7H10N4O3	['Cardiovascular', 'Central Nervous System', 'Respiratory']	['Bronchodilator', 'CNS Stimulant', 'Diuretic', 'Vasodilator']
1135	Plate03	P08	Plate12	H04	(R)-(+)-Atenolol	Prestw-536	56715-13-0	C14H22N2O3	['Cardiovascular']	['Antianginal', 'Antiarrhythmic', 'Antihypertensive', 'Antimigraine']
1136	Plate03	P09	Plate11	H05	Theobromine	Prestw-874	83-67-0	C7H8N4O2	['Cardiovascular', 'Respiratory']	['Bronchodilator', 'Diuretic']
1137	Plate03	P10	Plate12	H05	Tyloxapol	Prestw-954	25301-02-4	C59H96O12	['Respiratory']	['Mucolytic']
1138	Plate03	P11	Plate11	H06	Reserpine	Prestw-875	50-55-5	C33H40N2O9	['Central Nervous System']	['Antipsychotic']
1139	Plate03	P12	Plate12	H06	Florfenicol	Prestw-955	73231-34-2	C12H14Cl2FNO4S	['Metabolism', 'Infectiology']	['Antibacterial']
1140	Plate03	P13	Plate11	H07	Bicalutamide	Prestw-1239	90357-06-5	C18H14F4N2O4S	['Endocrinology', 'Oncology']	['Antineoplastic']
1141	Plate03	P14	Plate12	H07	Megestrol acetate	Prestw-956	595-33-5	C24H32O4	['Endocrinology', 'Oncology']	['Antineoplastic', 'Contraceptive']
1142	Plate03	P15	Plate11	H08	Scopolamine hydrochloride	Prestw-877	55-16-3	C17H22ClNO4	['Central Nervous System']	['Antiemetic']
1143	Plate03	P16	Plate12	H08	Deoxycorticosterone	Prestw-957	64-85-7	C21H30O3	['Endocrinology', 'Metabolism']	['Anti-inflammatory']
1144	Plate03	P17	Plate11	H09	Ioversol	Prestw-878	87771-40-2	C18H24I3N3O9	['Diagnostic']	['Contrastant']
1145	Plate03	P18	Plate12	H09	Urosiol	Prestw-958	128-13-2	C24H40O4	['Metabolism']	[nan]
1146	Plate03	P19	Plate11	H10	Rabeprazole Sodium salt	Prestw-1495	117976-89-3	C18H21N3NaO3S	['Metabolism']	['Antiulcer']
1147	Plate03	P20	Plate12	H10	Proparacaine hydrochloride	Prestw-959	5875-06-9	C16H27ClN2O3	['Central Nervous System']	['Anesthetic']
1148	Plate03	P21	Plate11	H11	Carbachol	Prestw-880	51-83-2	C6H15ClN2O2	['Cardiovascular']	['Antihypertensive', 'Vasodilator']
1149	Plate03	P22	Plate12	H11	Aminocaproic acid	Prestw-960	60-32-2	C6H13NO2	['Allergology', 'Hematology']	['Antifibrinolytic', 'Hemostatic']
1150	Plate03	P23	Plate11	H12	DMSO	nan	nan	nan
1151	Plate03	P24	Plate12	H12	DMSO	nan	nan	nan
1152	Plate04	A01	Plate13	A01	DMSO	nan	nan	nan
1153	Plate04	A02	Plate14	A01	DMSO	nan	nan	nan
1154	Plate04	A03	Plate13	A02	Denatonium benzoate	Prestw-961	3734-33-6	C28H34N2O3	['Neuromuscular']	[nan]
1155	Plate04	A04	Plate14	A02	Etomidate	Prestw-1041	33125-97-2	C14H16N2O2	['Central Nervous System']	['Anesthetic', 'Hypnotic']
1156	Plate04	A05	Plate13	A03	Canrenone	Prestw-1259	976-71-6	C22H28O3	['Endocrinology']	['Diuretic']
1157	Plate04	A06	Plate14	A03	Tridihexethyl chloride	Prestw-1042	4310-35-4	C21H36ClNO	['Neuromuscular']	['Antispastic']
1158	Plate04	A07	Plate13	A04	Enilconazole	Prestw-963	35554-44-0	C14H14Cl2N2O	['Metabolism']	['Antifungal']
1159	Plate04	A08	Plate14	A04	Penbutolol sulfate	Prestw-1043	38363-32-5	C36H60N2O8S	['Cardiovascular']	['Antianginal', 'Antiarrhythmic', 'Antihypertensive']
1160	Plate04	A09	Plate13	A05	Methacycline hydrochloride	Prestw-964	3963-95-9	C22H23ClN2O8	['Metabolism', 'Infectiology']	['Antibacterial']
1161	Plate04	A10	Plate14	A05	Prednicarbate	Prestw-1044	73771-04-7	C27H36O8	['Metabolism']	['Anti-Inflammatory']
1162	Plate04	A11	Plate13	A06	Floxuridine	Prestw-1415	50-91-9	C9H11FN2O5	['Oncology']	['Antineoplastic', 'Antiviral']
1163	Plate04	A12	Plate14	A06	Sertaconazole nitrate	Prestw-1045	99592-39-9	C20H16Cl3N3O4S	['Metabolism', 'Infectiology']	['Antibacterial', 'Antifungal']
1164	Plate04	A13	Plate13	A07	Sotalol hydrochloride	Prestw-966	959-24-0	C12H21ClN2O3S	['Cardiovascular']	['Antianginal', 'Antiarrhythmic', 'Antihypertensive']
1165	Plate04	A14	Plate14	A07	Repaglinide	Prestw-1046	135062-02-1	C27H36N2O4	['Endocrinology']	['Antidiabetic']
1166	Plate04	A15	Plate13	A08	Gestrinone	Prestw-1267	16320-04-0	C21H24O2	['Endocrinology']	['Contraceptive']
1167	Plate04	A16	Plate14	A08	Piretanide	Prestw-1047	55837-27-9	C17H18N2O5S	['Cardiovascular']	['Antihypertensive', 'Diuretic']
1168	Plate04	A17	Plate13	A09	Decamethonium bromide	Prestw-968	541-22-0	C16H38Br2N2	['Neuromuscular']	['Muscle relaxant']
1169	Plate04	A18	Plate14	A09	Piperacetazine	Prestw-1048	3819-00-9	C24H30N2O2S	['Central Nervous System']	['Antipsychotic']
1170	Plate04	A19	Plate13	A10	Darifenacin hydrobromide	Prestw-1514	133099-07-7	C28H31BrN2O2	['Neuromuscular']	[nan]
1171	Plate04	A20	Plate14	A10	Oxyphenbutazone	Prestw-1049	129-20-4	C19H20N2O3	['Metabolism']	['Anti-inflammatory']
1172	Plate04	A21	Plate13	A11	Indatraline hydrochloride	Prestw-1602	86939-10-8	C16H16Cl3N	['Central Nervous System']	['Antidepressant']
1173	Plate04	A22	Plate14	A11	Quinethazone	Prestw-1050	73-49-4	C10H12ClN3O3S	['Cardiovascular']	['Antihypertensive', 'Diuretic']
1174	Plate04	A23	Plate13	A12	DMSO	nan	nan	nan
1175	Plate04	A24	Plate14	A12	DMSO	nan	nan	nan
1176	Plate04	B01	Plate15	A01	DMSO	nan	nan	nan
1177	Plate04	B02	Plate16	A01	DMSO	nan	nan	nan
1178	Plate04	B03	Plate15	A02	Buspirone hydrochloride	Prestw-1283	33386-08-2	C21H32ClN5O2	['Central Nervous System']	[nan]
1179	Plate04	B04	Plate16	A02	Nelfinavir mesylate	Prestw-1764	159989-65-8	C33H49N3O7S2	['Infectiology', 'Oncology']	['Antiviral', 'Antineoplastic']
1180	Plate04	B05	Plate15	A03	Anastrozole	Prestw-1222	120511-73-1	C17H19N5	['Oncology']	['Antineoplastic']
1181	Plate04	B06	Plate16	A03	Silodosin	Prestw-1749	160970-54-7	C25H32F3N3O4	['Cardiovascular']	['Antihypertensive']
1182	Plate04	B07	Plate15	A04	Doxycycline hydrochloride	Prestw-1399	10592-13-9	C22H25ClN2O8	['Metabolism']	['Antibacterial']
1183	Plate04	B08	Plate16	A04	Trimebutine	Prestw-1777	39133-31-8	C22H29NO5	['Neuromuscular']	['Antispastic']
1184	Plate04	B09	Plate15	A05	Sulbactam	Prestw-1345	68373-14-8	C8H11NO5S	['Infectiology', 'Metabolism']	['Antibacterial']
1185	Plate04	B10	Plate16	A05	Nevirapine	Prestw-1739	129618-40-2	C15H14N4O	['Infectiology']	['Antiviral']
1186	Plate04	B11	Plate15	A06	Fleroxacin	Prestw-1414	79660-72-3	C17H18F3N3O3	['Infectiology']	['Antibacterial']
1187	Plate04	B12	Plate16	A06	Doxapram hydrochloride	Prestw-1707	7081-53-0	C24H31ClN2O2	['Respiratory', 'Cardiovascular']	['Analeptic', 'Eupneic']
1188	Plate04	B13	Plate15	A07	Clavulanate potassium salt	Prestw-1315	58001-44-8	C8H8KNO5	['Infectiology', 'Metabolism']	['Antibacterial']
1189	Plate04	B14	Plate16	A07	Amlexanox	Prestw-1718	68302-57-8	C16H14N2O4	['Allergology', 'Dermatology']	['Anti-inflammatory', 'Immunomodulator']
1190	Plate04	B15	Plate15	A08	Valproic acid	Prestw-1482	99-66-1	C8H16O2	['Central Nervous System']	['Anticonvulsant']
1191	Plate04	B16	Plate16	A08	Amorolfine hydrochloride	Prestw-1719	78613-38-4	C21H36ClNO	['Infectiology', 'Dermatology']	['Antifungal']
1192	Plate04	B17	Plate15	A09	Mepivacaine hydrochloride	Prestw-1280	1722-62-9	C15H23ClN2O	['Neuromuscular']	['Local anesthetic']
1193	Plate04	B18	Plate16	A09	Enrofloxacin	Prestw-1786	93106-60-6	C19H22FN3O3	['Infectiology']	['Antibacterial']
1194	Plate04	B19	Plate15	A10	Rifaximin	Prestw-1478	80621-81-4	C43H51N3O11	['Infectiology', 'Metabolism']	['Antibacterial']
1195	Plate04	B20	Plate16	A10	Ubenimex	Prestw-1784	58970-76-6	C16H24N2O4	['Oncology', 'Immunology']	['Antineoplastic', 'Immunomodulator']
1196	Plate04	B21	Plate15	A11	Estradiol Valerate	Prestw-1473	979-32-8	C23H32O3	['Endocrinology']	['Contraceptive']
1197	Plate04	B22	Plate16	A11	Troxipide	Prestw-1778	99777-81-8	C15H22N2O4	['Metabolism']	['Antiulcer']
1198	Plate04	B23	Plate15	A12	DMSO	nan	nan	nan
1199	Plate04	B24	Plate16	A12	DMSO	nan	nan	nan
1200	Plate04	C01	Plate13	B01	DMSO	nan	nan	nan
1201	Plate04	C02	Plate14	B01	DMSO	nan	nan	nan
1202	Plate04	C03	Plate13	B02	Remoxipride Hydrochloride	Prestw-971	73220-03-8	C16H24BrClN2O3	['Central Nervous System']	['Antipsychotic']
1203	Plate04	C04	Plate14	B02	Moricizine hydrochloride	Prestw-1051	31883-05-3	C22H26ClN3O4S	['Cardiovascular']	['Antiarrhythmic']
1204	Plate04	C05	Plate13	B03	THIP Hydrochloride	Prestw-972	85118-33-8	C6H9ClN2O2	['Central Nervous System']	['Sedative']
1205	Plate04	C06	Plate14	B03	Iopanoic acid	Prestw-1052	96-83-3	C11H12I3NO2	['Diagnostic']	['Contrastant']
1206	Plate04	C07	Plate13	B04	Pirlindole mesylate	Prestw-973	60762-57-4	C16H22N2O3S	['Central Nervous System']	['Antidepressant']
1207	Plate04	C08	Plate14	B04	Pivmecillinam hydrochloride	Prestw-1053	32887-03-9	C21H34ClN3O5S	['Metabolism', 'Infectiology']	['Antibacterial']
1208	Plate04	C09	Plate13	B05	Pronethalol hydrochloride	Prestw-974	51-02-5	C15H20ClNO	['Cardiovascular']	['Antianginal', 'Antiarrhythmic', 'Antihypertensive']
1209	Plate04	C10	Plate14	B05	Levopropoxyphene napsylate	Prestw-1054	5714-90-9	C32H37NO5S	['Central Nervous System', 'Respiratory']	['Analgesic', 'Antitussive']
1210	Plate04	C11	Plate13	B06	Naftopidil dihydrochloride	Prestw-975	57149-08-3	C24H30Cl2N2O3	['Cardiovascular']	['Antihypertensive']
1211	Plate04	C12	Plate14	B06	Piperidolate hydrochloride	Prestw-1055	129-77-1	C21H26ClNO2	['Neuromuscular']	['Antispastic']
1212	Plate04	C13	Plate13	B07	Tracazolate hydrochloride	Prestw-976	41094-88-6	C16H25ClN4O2	['Central Nervous System']	['Anticonvulsant', 'Sedative']
1213	Plate04	C14	Plate14	B07	Trifluridine	Prestw-1056	70-00-8	C10H11F3N2O5	['Metabolism']	['Antiviral']
1214	Plate04	C15	Plate13	B08	Zardaverine	Prestw-977	101975-10-4	C12H10F2N2O3	['Respiratory']	['Bronchodilator']
1215	Plate04	C16	Plate14	B08	Oxprenolol hydrochloride	Prestw-1057	6452-73-9	C15H24ClNO3	['Cardiovascular']	['Antianginal', 'Antiarrhythmic', 'Antihypertensive']
1216	Plate04	C17	Plate13	B09	Memantine Hydrochloride	Prestw-978	41100-52-1	C12H22ClN	['Central Nervous System', 'Metabolism']	['Anti-Alzheimer', 'Antiparkinsonian', 'Antispastic']
1217	Plate04	C18	Plate14	B09	Ondansetron Hydrochloride	Prestw-1058	103639-04-9	C18H20ClN3O	['Central Nervous System']	['Antianemic']
1218	Plate04	C19	Plate13	B10	Ozagrel hydrochloride	Prestw-979	78712-43-3	C13H13ClN2O2	['Cardiovascular', 'Hematology']	['Antianginal']
1219	Plate04	C20	Plate14	B10	Propoxycaine hydrochloride	Prestw-1059	550-83-4	C16H27ClN2O3	['Central Nervous System']	['Anesthetic']
1220	Plate04	C21	Plate13	B11	Piribedil hydrochloride	Prestw-980	78213-63-5	C16H19ClN4O2	['Cardiovascular', 'Central Nervous System']	['Antiparkinsonian', 'Vasodilator']
1221	Plate04	C22	Plate14	B11	Oxaprozin	Prestw-1060	21256-18-8	C18H15NO3	['Central Nervous System', 'Metabolism']	['Analgesic', 'Anti-inflammatory']
1222	Plate04	C23	Plate13	B12	DMSO	nan	nan	nan
1223	Plate04	C24	Plate14	B12	DMSO	nan	nan	nan
1224	Plate04	D01	Plate15	B01	DMSO	nan	nan	nan
1225	Plate04	D02	Plate16	B01	DMSO	nan	nan	nan
1226	Plate04	D03	Plate15	B02	Acetylcysteine	Prestw-1206	616-91-1	C5H9NO3S	['Metabolism']	['Mucolytic']
1227	Plate04	D04	Plate16	B02	Ipriflavone	Prestw-1773	35212-22-7	C18H16O3	['Metabolism']	['Antiosteoporetic']
1228	Plate04	D05	Plate15	B03	Melengestrol acetate	Prestw-1435	2919-66-6	C25H32O4	['Endocrinology']	[nan]
1229	Plate04	D06	Plate16	B03	Ezetimibe	Prestw-1762	163222-33-1	C24H21F2NO3	['Metabolism', 'Gastroenterology', 'Cardiovascular']	['Hypocholesterolemic']
1230	Plate04	D07	Plate15	B04	Bromhexine hydrochloride	Prestw-1246	611-75-6	C14H21Br2ClN2	['Respiratory']	['Expectorant']
1231	Plate04	D08	Plate16	B04	Rizatriptan benzoate	Prestw-1761	145202-66-0	C22H25N5O2	['Central Nervous System', 'Cardiovascular']	['Antimigraine', 'Vasoconstrictor']
1232	Plate04	D09	Plate15	B05	Anethole-trithione	Prestw-1223	532-11-6	C10H8OS3	['Metabolism']	['Choleretic']
1233	Plate04	D10	Plate16	B05	Tegaserod maleate	Prestw-1760	189188-57-6	C20H27N5O5	['Gastroenterology']	['Gastroprokinetic']
1234	Plate04	D11	Plate15	B06	Amcinonide	Prestw-1476	51022-69-6	C28H35FO7	['Metabolism']	['Anti-inflammatory']
1235	Plate04	D12	Plate16	B06	Pantoprazole sodium	Prestw-1758	138786-67-1	C16H14F2N3NaO4S	['Metabolism']	['Antiulcer']
1236	Plate04	D13	Plate15	B07	Caffeine	Prestw-1256	58-08-2	C8H10N4O2	['Central Nervous System']	['CNS Stimulant']
1237	Plate04	D14	Plate16	B07	Tegafur	Prestw-1753	17902-23-7	C8H9FN2O3	['Oncology']	['Antineoplastic']
1238	Plate04	D15	Plate15	B08	Carvedilol	Prestw-1262	72956-09-3	C24H26N2O4	['Cardiovascular']	['Antihypertensive']
1239	Plate04	D16	Plate16	B08	Tolcapone	Prestw-1732	134308-13-7	C14H11NO5	['Central Nervous System']	['Antiparkinsonian']
1240	Plate04	D17	Plate15	B09	Methenamine	Prestw-1282	100-97-0	C6H12N4	['Infectiology']	['Antibacterial']
1241	Plate04	D18	Plate16	B09	Altrenogest	Prestw-1716	850-52-2	C21H26O2	['Endocrinology']	['Progestogen']
1242	Plate04	D19	Plate15	B10	Phentermine hydrochloride	Prestw-1308	1197-21-3	C10H16ClN	['Central Nervous System']	[nan]
1243	Plate04	D20	Plate16	B10	Felbamate	Prestw-1711	25451-15-4	C11H14N2O4	['Central Nervous System']	['Antiepileptic']
1244	Plate04	D21	Plate15	B11	Diclazuril	Prestw-1394	101831-37-2	C17H9Cl3N4O2	['Metabolism']	[nan]
1245	Plate04	D22	Plate16	B11	Estramustine	Prestw-1709	2998-57-4	C23H31Cl2NO3	['Oncology']	['Antineoplastic']
1246	Plate04	D23	Plate15	B12	DMSO	nan	nan	nan
1247	Plate04	D24	Plate16	B12	DMSO	nan	nan	nan
1248	Plate04	E01	Plate13	C01	DMSO	nan	nan	nan
1249	Plate04	E02	Plate14	C01	DMSO	nan	nan	nan
1250	Plate04	E03	Plate13	C02	Nitrocaramiphen hydrochloride	Prestw-981	98636-73-8	C18H27ClN2O4	['Central Nervous System']	[nan]
1251	Plate04	E04	Plate14	C02	Phensuximide	Prestw-1061	86-34-0	C11H11NO2	['Central Nervous System']	['Anticonvulsant']
1252	Plate04	E05	Plate13	C03	Nandrolone	Prestw-982	434-22-0	C18H26O2	['Endocrinology', 'Hematology']	['Antianemic']
1253	Plate04	E06	Plate14	C03	Ioxaglic acid	Prestw-1062	59017-64-0	C24H21I6N5O8	['Diagnostic']	['Contrastant']
1254	Plate04	E07	Plate13	C04	Dimaprit dihydrochloride	Prestw-983	23256-33-9	C6H17Cl2N3S	['Metabolism']	[nan]
1255	Plate04	E08	Plate14	C04	Naftifine hydrochloride	Prestw-1063	65473-14-5	C21H22ClN	['Infectiology', 'Metabolism']	['Antifungal']
1256	Plate04	E09	Plate13	C05	Oxfendazol	Prestw-1459	53716-50-0	C15H13N3O3S	['Metabolism']	[nan]
1257	Plate04	E10	Plate14	C05	Meprylcaine hydrochloride	Prestw-1064	956-03-6	C14H22ClNO2	['Neuromuscular']	['Local anesthetic']
1258	Plate04	E11	Plate13	C06	Guaiacol	Prestw-1268	90-05-1	C7H8O2	['Respiratory']	['Expectorant']
1259	Plate04	E12	Plate14	C06	Milrinone	Prestw-1065	78415-72-2	C12H9N3O	['Cardiovascular']	['Vasodilator']
1260	Plate04	E13	Plate13	C07	Proscillaridin A	Prestw-986	466-06-8	C30H42O8	['Cardiovascular']	[nan]
1261	Plate04	E14	Plate14	C07	Methantheline bromide	Prestw-1066	53-46-3	C21H26BrNO3	['Neuromuscular']	['Antispastic']
1262	Plate04	E15	Plate13	C08	Pramipexole dihydrochloride	Prestw-1316	104632-25-9	C10H19Cl2N3S	['Central Nervous System']	['Antiparkinsonian']
1263	Plate04	E16	Plate14	C08	Ticarcillin sodium	Prestw-1067	74682-62-5	C15H15N2NaO6S2	['Infectiology', 'Metabolism']	['Antibacterial']
1264	Plate04	E17	Plate13	C09	Norgestimate	Prestw-1452	35189-28-7	C23H31NO3	['Endocrinology']	[nan]
1265	Plate04	E18	Plate14	C09	Thiethylperazine dimalate	Prestw-1068	52239-63-1	C30H41N3O10S2	['Central Nervous System']	['Antiemetic', 'Antivertigo']
1266	Plate04	E19	Plate13	C10	Chlormadinone acetate	Prestw-1374	302-22-7	C23H29ClO4	['Endocrinology', 'Oncology']	['Antineoplastic']
1267	Plate04	E20	Plate14	C10	Mesalamine	Prestw-1069	89-57-6	C7H7NO3	['Metabolism']	['Anti-inflammatory']
1268	Plate04	E21	Plate13	C11	Phenylbutazone	Prestw-1310	50-33-9	C19H20N2O2	['Metabolism']	['Anti-inflammatory']
1269	Plate04	E22	Plate14	C11	Vorinostat	Prestw-1362	149647-78-9	C14H20N2O3	['Oncology']	['Antineoplastic']
1270	Plate04	E23	Plate13	C12	DMSO	nan	nan	nan
1271	Plate04	E24	Plate14	C12	DMSO	nan	nan	nan
1272	Plate04	F01	Plate15	C01	DMSO	nan	nan	nan
1273	Plate04	F02	Plate16	C01	DMSO	nan	nan	nan
1274	Plate04	F03	Plate15	C02	Famciclovir	Prestw-1249	104227-87-4	C14H19N5O4	['Infectiology', 'Metabolism']	['Antiviral']
1275	Plate04	F04	Plate16	C02	(R)-Duloxetine hydrochloride	Prestw-1708	116539-60-7	C18H20ClNOS	[nan]	[nan]
1276	Plate04	F05	Plate15	C03	Dopamine hydrochloride	Prestw-1398	62-31-7	C8H12ClNO2	['Cardiovascular']	['Antihypertensive']
1277	Plate04	F06	Plate16	C03	Donepezil hydrochloride	Prestw-1706	120011-70-3	C24H30ClNO3	['Central Nervous System']	['Anti-Alzheimer', 'Antipsychotic', 'CNS Stimulant']
1278	Plate04	F07	Plate15	C04	Cefdinir	Prestw-1263	91832-40-5	C14H13N5O5S2	['Infectiology', 'Metabolism']	['Antibacterial']
1279	Plate04	F08	Plate16	C04	1,8-Dihydroxyanthraquinone	Prestw-1703	117-10-2	C14H8O4	['Gastroenterology']	['Laxative', 'Antiemetic']
1280	Plate04	F09	Plate15	C05	Carprofen	Prestw-1261	53716-49-7	C15H12ClNO2	['Metabolism']	['Anti-inflammatory']
1281	Plate04	F10	Plate16	C05	Nitazoxanide	Prestw-1733	55981-09-4	C12H9N3O5S	['Infectiology']	['Antiprotozoal']
1282	Plate04	F11	Plate15	C06	Celecoxib	Prestw-1371	169590-42-5	C17H14F3N3O2S	['Metabolism']	['Anti-inflammatory']
1283	Plate04	F12	Plate16	C06	Nateglinide	Prestw-1748	105816-04-4	C19H27NO3	['Endocrinology']	['Antidiabetic']
1284	Plate04	F13	Plate15	C07	Candesartan	Prestw-1258	139481-59-7	C24H20N6O3	['Cardiovascular']	['Antihypertensive']
1285	Plate04	F14	Plate16	C07	Avobenzone	Prestw-1721	70356-09-1	C20H22O3	['Dermatology']	['Cytoprotectant']
1286	Plate04	F15	Plate15	C08	Fludarabine	Prestw-1483	21679-14-1	C10H12FN5O4	['Oncology']	['Antineoplastic']
1287	Plate04	F16	Plate16	C08	Algestone acetophenide	Prestw-1715	24356-94-3	C29H36O4	['Endocrinology', 'Dermatology']	['Contraceptive', 'Anti-inflammatory']
1288	Plate04	F17	Plate15	C09	Cladribine	Prestw-1484	4291-63-8	C10H12ClN5O3	['Oncology']	['Antineoplastic']
1289	Plate04	F18	Plate16	C09	Actarit	Prestw-1763	18699-02-0	C10H11NO3	['Immunology']	['Anti-inflammatory', 'Immunomodulator']
1290	Plate04	F19	Plate15	C10	Vardenafil	Prestw-1356	224785-90-4	C23H32N6O4S	['Cardiovascular']	['Erectile dysfunction treatment']
1291	Plate04	F20	Plate16	C10	Ethoxzolamide	Prestw-1710	452-35-7	C9H10N2O3S2	['Ophthalmology', 'Gastroenterology', 'Central Nervous System']	['Antiglaucoma', 'Antiulcer', 'Diuretic', 'Antiepileptic']
1292	Plate04	F21	Plate15	C11	Fluconazole	Prestw-1417	86386-73-4	C13H12F2N6O	['Metabolism']	['Antifungal']
1293	Plate04	F22	Plate16	C11	Azatadine maleate	Prestw-1722	3978-86-7	C28H30N2O8	['Allergology', 'Central Nervous System']	['Antihistaminic']
1294	Plate04	F23	Plate15	C12	DMSO	nan	nan	nan
1295	Plate04	F24	Plate16	C12	DMSO	nan	nan	nan
1296	Plate04	G01	Plate13	D01	DMSO	nan	nan	nan
1297	Plate04	G02	Plate14	D01	DMSO	nan	nan	nan
1298	Plate04	G03	Plate13	D02	Gliquidone	Prestw-991	33342-05-1	C27H33N3O6S	['Endocrinology']	['Antidiabetic']
1299	Plate04	G04	Plate14	D02	Imidurea	Prestw-1071	39236-46-9	C11H16N8O8	['Infectiology']	['Antifungal']
1300	Plate04	G05	Plate13	D03	Pizotifen malate	Prestw-992	5189-11-7	C23H27NO5S	['Allergology', 'Cardiovascular', 'Central Nervous System']	['Antihistaminic', 'Antimigraine', 'Sedative']
1301	Plate04	G06	Plate14	D03	Lansoprazole	Prestw-1072	103577-45-3	C16H14F3N3O2S	['Metabolism']	['Antiulcer']
1302	Plate04	G07	Plate13	D04	Ribavirin	Prestw-993	36791-04-5	C8H12N4O5	['Metabolism']	['Antiviral']
1303	Plate04	G08	Plate14	D04	Bethanechol chloride	Prestw-1073	590-63-6	C7H17ClN2O2	['Metabolism']	[nan]
1304	Plate04	G09	Plate13	D05	Cyclopenthiazide	Prestw-994	742-20-1	C13H18ClN3O4S2	['Cardiovascular']	['Antihypertensive', 'Diuretic']
1305	Plate04	G10	Plate14	D05	Cyproterone acetate	Prestw-1074	427-51-0	C24H29ClO4	['Endocrinology']	['Antineoplastic', 'Contraceptive']
1306	Plate04	G11	Plate13	D06	Fluvoxamine maleate	Prestw-995	61718-82-9	C19H25F3N2O6	['Central Nervous System']	['Antidepressant', 'CNS Stimulant']
1307	Plate04	G12	Plate14	D06	(R)-Propranolol hydrochloride	Prestw-1075	13071-11-9	C16H22ClNO2	['Cardiovascular']	['Antianginal', 'Antiarrhythmic', 'Antihypertensive', 'Antimigraine']
1308	Plate04	G13	Plate13	D07	Prothionamide	Prestw-1321	14222-60-7	C9H12N2S	['Infectiology', 'Metabolism']	['Antibacterial']
1309	Plate04	G14	Plate14	D07	Ciprofibrate	Prestw-1076	52214-84-3	C13H14Cl2O3	['Metabolism']	['Hypocholesterolemic']
1310	Plate04	G15	Plate13	D08	Fluticasone propionate	Prestw-997	80474-14-2	C25H31F3O5S	['Cardiovascular', 'Metabolism']	['Anti-inflammatory', 'Vasodilator']
1311	Plate04	G16	Plate14	D08	Formestane	Prestw-1420	566-48-3	C19H26O3	['Endocrinology', 'Oncology']	['Antineoplastic']
1312	Plate04	G17	Plate13	D09	Zuclopenthixol dihydrochloride	Prestw-998	633-59-0	C22H27Cl3N2OS	['Central Nervous System']	['Antipsychotic', 'Antiviral', 'Sedative']
1313	Plate04	G18	Plate14	D09	Benzylpenicillin sodium	Prestw-1078	69-57-8	C16H17N2NaO4S	['Infectiology', 'Metabolism']	['Antibacterial']
1314	Plate04	G19	Plate13	D10	Proguanil hydrochloride	Prestw-999	637-32-1	C11H17Cl2N5	['Metabolism']	['Antimalarial']
1315	Plate04	G20	Plate14	D10	Chlorambucil	Prestw-1079	305-03-3	C14H19Cl2NO2	['Oncology']	['Antineoplastic']
1316	Plate04	G21	Plate13	D11	Lymecycline	Prestw-1000	992-21-2	C29H38N4O10	['Metabolism']	['Antibacterial']
1317	Plate04	G22	Plate14	D11	Methiazole	Prestw-1080	108579-67-5	C12H15N3O2S	['Infectiology', 'Metabolism']	['Antihelmintic']
1318	Plate04	G23	Plate13	D12	DMSO	nan	nan	nan
1319	Plate04	G24	Plate14	D12	DMSO	nan	nan	nan
1320	Plate04	H01	Plate15	D01	DMSO	nan	nan	nan
1321	Plate04	H02	Plate16	D01	DMSO	nan	nan	nan
1322	Plate04	H03	Plate15	D02	5-fluorouracil	Prestw-1203	51-21-8	C4H3FN2O2	['Oncology']	['Antineoplastic']
1323	Plate04	H04	Plate16	D02	Aminacrine	Prestw-1717	90-45-9	C13H10N2	['Infectiology', 'Dermatology']	['Antiseptic']
1324	Plate04	H05	Plate15	D03	Mesna	Prestw-1487	19767-45-4	C2H5NaO3S2	['Oncology']	['Chemoprotectant']
1325	Plate04	H06	Plate16	D03	Pidotimod	Prestw-1792	121808-62-6	C9H12N2O4S	['Immunology']	['Immunostimulant']
1326	Plate04	H07	Plate15	D04	Mitotane	Prestw-1444	53-19-0	C14H10Cl4	['Endocrinology', 'Oncology']	['Antineoplastic']
1327	Plate04	H08	Plate16	D04	Benidipine hydrochloride	Prestw-1766	91599-74-5	C28H32ClN3O6	['Cardiovascular']	['Antihypertensive']
1328	Plate04	H09	Plate15	D05	Ambrisentan	Prestw-1497	177036-94-1	C22H22N2O4	['Cardiovascular']	['Antihypertensive']
1329	Plate04	H10	Plate16	D05	Perospirone	Prestw-1770	150915-41-6	C23H30N4O2S	['Central Nervous System']	['Antipsychotic']
1330	Plate04	H11	Plate15	D06	Triclosan	Prestw-1479	3380-34-5	C12H7Cl3O2	['Infectiology']	['Antibacterial', 'Antifungal', 'Antiseptic']
1331	Plate04	H12	Plate16	D06	Cefpiramide	Prestw-1726	70797-11-4	C25H24N8O7S2	['Infectiology']	['Antibacterial']
1332	Plate04	H13	Plate15	D07	Enoxacin	Prestw-1401	84294-96-2	C15H17FN4O3	['Infectiology', 'Metabolism']	['Antibacterial']
1333	Plate04	H14	Plate16	D07	Fenoldopam	Prestw-1713	67227-56-9	C16H16ClNO3	['Cardiovascular']	['Antihypertensive', 'Vasodilator']
1334	Plate04	H15	Plate15	D08	Olopatadine hydrochloride	Prestw-1307	140462-76-6	C21H24ClNO3	['Allergology']	['Antihistaminic']
1335	Plate04	H16	Plate16	D08	Adapalene	Prestw-1714	106685-40-9	C28H28O3	['Dermatology']	['Keratolytic', 'Anti-inflammatory']
1336	Plate04	H17	Plate15	D09	Granisetron	Prestw-1187	109889-09-0	C18H24N4O	['Endocrinology']	['Antiemetic']
1337	Plate04	H18	Plate16	D09	Diatrizoic acid dihydrate	Prestw-1705	50978-11-5	C11H13I3N2O6	['Diagnostic']	['Contrastant']
1338	Plate04	H19	Plate15	D10	Anthralin	Prestw-1224	1143-38-0	C14H10O3	['Dermatology']	['Antipsoriatic']
1339	Plate04	H20	Plate16	D10	Dofetilide	Prestw-1743	115256-11-6	C19H27N3O5S2	['Cardiovascular']	['Antiarrhythmic']
1340	Plate04	H21	Plate15	D11	Lamotrigine	Prestw-1492	84057-84-1	C9H7Cl2N5	['Central Nervous System']	['Anticonvulsant']
1341	Plate04	H22	Plate16	D11	Phenprobamate	Prestw-1776	673-31-4	C10H13NO2	['Central Nervous System', 'Neuromuscular']	['Muscle relaxant', 'Sedative', 'Anticonvulsant', 'Anxiolytic']
1342	Plate04	H23	Plate15	D12	DMSO	nan	nan	nan
1343	Plate04	H24	Plate16	D12	DMSO	nan	nan	nan
1344	Plate04	I01	Plate13	E01	DMSO	nan	nan	nan
1345	Plate04	I02	Plate14	E01	DMSO	nan	nan	nan
1346	Plate04	I03	Plate13	E02	Alfadolone acetate	Prestw-1001	23930-37-2	C23H34O5	['Central Nervous System']	['Anesthetic']
1347	Plate04	I04	Plate14	E02	(S)-propranolol hydrochloride	Prestw-1081	4199-10-4	C16H22ClNO2	['Cardiovascular']	['Antianginal', 'Antiarrhythmic', 'Antihypertensive']
1348	Plate04	I05	Plate13	E03	Alfaxalone	Prestw-1002	23930-19-0	C21H32O3	['Central Nervous System']	['Anesthetic']
1349	Plate04	I06	Plate14	E03	(-)-Eseroline fumarate salt	Prestw-1082	104015-29-4	C17H22N2O5	['Central Nervous System']	['Analgesic']
1350	Plate04	I07	Plate13	E04	Azapropazone	Prestw-1003	13539-59-8	C16H20N4O2	['Central Nervous System', 'Metabolism']	['Analgesic', 'Anti-inflammatory']
1351	Plate04	I08	Plate14	E04	Isosorbide mononitrate	Prestw-1294	16051-77-7	C6H9NO6	['Cardiovascular']	['Antianginal']
1352	Plate04	I09	Plate13	E05	Meptazinol hydrochloride	Prestw-1004	59263-76-2	C15H24ClNO	['Central Nervous System']	['Analgesic']
1353	Plate04	I10	Plate14	E05	Levalbuterol hydrochloride	Prestw-1516	50293-90-8	C13H22ClNO3	['Respiratory']	['Antiasthmatic', 'Bronchodilator']
1354	Plate04	I11	Plate13	E06	Apramycin	Prestw-1005	37321-09-8	C21H41N5O11	['Metabolism', 'Infectiology']	['Antibacterial']
1355	Plate04	I12	Plate14	E06	Topiramate	Prestw-1493	97240-79-4	C12H21NO8S	['Central Nervous System']	['Anticonvulsant', 'Antimigraine']
1356	Plate04	I13	Plate13	E07	Epitiostanol	Prestw-1006	2363-58-8	C19H30OS	['Oncology']	['Antineoplastic']
1357	Plate04	I14	Plate14	E07	D-cycloserine	Prestw-1086	68-41-7	C3H6N2O2	['Infectiology', 'Metabolism']	['Antibacterial']
1358	Plate04	I15	Plate13	E08	Fursultiamine Hydrochloride	Prestw-1007	2105-43-3	C17H27ClN4O3S2	['Metabolism']	['Anti-Alzheimer']
1359	Plate04	I16	Plate14	E08	2-Chloropyrazine	Prestw-1087	14508-49-7	C4H3ClN2	['Cardiovascular']	[nan]
1360	Plate04	I17	Plate13	E09	Gabexate mesilate	Prestw-1008	56974-61-9	C17H27N3O7S	['Hematology', 'Metabolism']	['Anticoagulant']
1361	Plate04	I18	Plate14	E09	(+,-)-Synephrine	Prestw-1088	94-07-5	C9H13NO2	['Cardiovascular']	['Vasoconstrictor']
1362	Plate04	I19	Plate13	E10	Pivampicillin	Prestw-1009	33817-20-8	C22H29N3O6S	['Metabolism', 'Infectiology']	['Antibacterial']
1363	Plate04	I20	Plate14	E10	(S)-(-)-Cycloserine	Prestw-1089	339-72-0	C3H6N2O2	['Infectiology', 'Metabolism']	['Antibacterial']
1364	Plate04	I21	Plate13	E11	Lodoxamide	Prestw-1746	53882-12-5	C11H6ClN3O6	['Allergology']	['Antihistaminic']
1365	Plate04	I22	Plate14	E11	Homosalate	Prestw-1090	118-56-9	C16H22O3	['Dermatology']	['Radioprotectant']
1366	Plate04	I23	Plate13	E12	DMSO	nan	nan	nan
1367	Plate04	I24	Plate14	E12	DMSO	nan	nan	nan
1368	Plate04	J01	Plate15	E01	DMSO	nan	nan	nan
1369	Plate04	J02	Plate16	E01	DMSO	nan	nan	nan
1370	Plate04	J03	Plate15	E02	Clofibrate	Prestw-1383	637-07-0	C12H15ClO3	['Metabolism']	['Antilipemic']
1371	Plate04	J04	Plate16	E02	Cefuroxime axetil	Prestw-1730	64544-07-6	C20H22N4O10S	['Infectiology']	['Antibacterial']
1372	Plate04	J05	Plate15	E03	Cyclophosphamide	Prestw-1481	50-18-0	C7H15Cl2N2O2P	['Immunology', 'Oncology']	['Antineoplastic', 'Immunosuppressant']
1373	Plate04	J06	Plate16	E03	Anagrelide	Prestw-1720	68475-42-3	C10H7Cl2N3O	['Hematology', 'Oncology']	['Thrombolytic']
1374	Plate04	J07	Plate15	E04	Aripiprazole	Prestw-1229	129722-12-9	C23H27Cl2N3O2	['Central Nervous System']	['Antipsychotic']
1375	Plate04	J08	Plate16	E04	Clopidogrel	Prestw-1701	113665-84-2	C16H16ClNO2S	['Cardiovascular']	['Antiplatelet']
1376	Plate04	J09	Plate15	E05	Ethinylestradiol	Prestw-1405	57-63-6	C20H24O2	['Endocrinology']	['Contraceptive']
1377	Plate04	J10	Plate16	E05	Benzoxiquine	Prestw-1723	86-75-9	C16H11NO2	['Infectiology', 'Dermatology']	['Antiseptic']
1378	Plate04	J11	Plate15	E06	Fluocinolone acetonide	Prestw-1419	67-73-2	C24H30F2O6	['Metabolism']	['Anti-inflammatory']
1379	Plate04	J12	Plate16	E06	Phenothiazine	Prestw-1785	92-84-2	C12H9NS	['Central Nervous System']	['Antipsychotic', 'Antiemetic', 'Antimigraine']
1380	Plate04	J13	Plate15	E07	Sparfloxacin	Prestw-1343	110871-86-8	C19H22F2N4O3	['Infectiology', 'Metabolism']	['Antibacterial']
1381	Plate04	J14	Plate16	E07	Enalaprilat dihydrate	Prestw-1769	84680-54-6	C18H28N2O7	['Cardiovascular']	['Antihypertensive']
1382	Plate04	J15	Plate15	E08	Desloratadine	Prestw-1390	100643-71-8	C19H19ClN2	['Allergology']	['Antihistaminic']
1383	Plate04	J16	Plate16	E08	Pregabalin	Prestw-1791	148553-50-8	C8H17NO2	['Central Nervous System']	['Anticonvulsant', 'Anxiolytic']
1384	Plate04	J17	Plate15	E09	Clarithromycin	Prestw-1378	81103-11-9	C38H69NO13	['Infectiology', 'Metabolism']	['Antibacterial']
1385	Plate04	J18	Plate16	E09	Homoveratrylamine	Prestw-1787	120-20-7	C10H16ClNO2	['Cardiovascular']	['Antihypertensive']
1386	Plate04	J19	Plate15	E10	Tripelennamine hydrochloride	Prestw-1199	154-69-8	C16H22ClN3	['Allergology']	['Antihistaminic']
1387	Plate04	J20	Plate16	E10	Zoledronic acid hydrate	Prestw-1731	165800-06-6	C5H12N2O8P2	['Oncology', 'Metabolism']	['Antiosteoporetic']
1388	Plate04	J21	Plate15	E11	Tulobuterol	Prestw-1352	41570-61-0	C12H18ClNO	['Respiratory']	['Bronchodilator']
1389	Plate04	J22	Plate16	E11	Cefpodoxime proxetil	Prestw-1727	87239-81-4	C21H27N5O9S2	['Infectiology']	['Antibacterial']
1390	Plate04	J23	Plate15	E12	DMSO	nan	nan	nan
1391	Plate04	J24	Plate16	E12	DMSO	nan	nan	nan
1392	Plate04	K01	Plate13	F01	DMSO	nan	nan	nan
1393	Plate04	K02	Plate14	F01	DMSO	nan	nan	nan
1394	Plate04	K03	Plate13	F02	Flucloxacillin sodium	Prestw-1011	1847-24-1	C19H16ClFN3NaO5S	['Metabolism', 'Infectiology']	['Antibacterial']
1395	Plate04	K04	Plate14	F02	Spaglumic acid	Prestw-1091	4910-46-7	C11H16N2O8	['Allergology', 'Cardiovascular']	['Antiallergic', 'Vasodilator']
1396	Plate04	K05	Plate13	F03	Trapidil	Prestw-1012	15421-84-8	C10H15N5	['Cardiovascular']	['Vasodilator']
1397	Plate04	K06	Plate14	F03	Ranolazine	Prestw-1092	95635-55-5	C24H33N3O4	['Cardiovascular']	['Antianginal']
1398	Plate04	K07	Plate13	F04	Deptropine citrate	Prestw-1013	2169-75-7	C29H35NO8	['Allergology', 'Cardiovascular', 'Respiratory']	['Antihistaminic', 'Bronchodilator', 'Vasodilator']
1399	Plate04	K08	Plate14	F04	Misoprostol	Prestw-1443	59122-46-2	C22H38O5	['Metabolism']	['Antiulcer']
1400	Plate04	K09	Plate13	F05	Sertraline	Prestw-1014	79617-96-2	C17H17Cl2N	['Central Nervous System']	['Antidepressant', 'CNS Stimulant']
1401	Plate04	K10	Plate14	F05	Sulfadoxine	Prestw-1094	2447-57-6	C12H14N4O4S	['Infectiology', 'Metabolism']	['Antibacterial']
1402	Plate04	K11	Plate13	F06	Ethamsylate	Prestw-1015	2624-44-4	C10H17NO5S	['Cardiovascular', 'Hematology']	['Antiplatelet', 'Hemostatic']
1403	Plate04	K12	Plate14	F06	Cyclopentolate hydrochloride	Prestw-1095	5870-29-1	C17H26ClNO3	['Metabolism']	[nan]
1404	Plate04	K13	Plate13	F07	Moxonidine	Prestw-1016	75438-57-2	C9H12ClN5O	['Cardiovascular']	['Antihypertensive']
1405	Plate04	K14	Plate14	F07	Estriol	Prestw-1096	50-27-1	C18H24O3	['Endocrinology']	[nan]
1406	Plate04	K15	Plate13	F08	Etilefrine hydrochloride	Prestw-1017	534-87-2	C10H16ClNO2	['Cardiovascular']	['Vasoconstrictor']
1407	Plate04	K16	Plate14	F08	(-)-Isoproterenol hydrochloride	Prestw-1097	5984-95-2	C11H18ClNO3	['Cardiovascular', 'Respiratory']	['Bronchodilator', 'Vasodilator']
1408	Plate04	K17	Plate13	F09	Alprostadil	Prestw-1018	745-65-3	C20H34O5	['Cardiovascular']	['Erectile dysfunction treatment', 'Vasodilator']
1409	Plate04	K18	Plate14	F09	Sarafloxacin	Prestw-1339	98105-99-8	C20H17F2N3O3	['Infectiology', 'Metabolism']	['Antibacterial']
1410	Plate04	K19	Plate13	F10	Tribenoside	Prestw-1019	10310-32-4	C29H34O6	['Cardiovascular']	[nan]
1411	Plate04	K20	Plate14	F10	Nialamide	Prestw-1099	51-12-7	C16H18N4O2	['Central Nervous System']	['Antidepressant']
1412	Plate04	K21	Plate13	F11	Rimexolone	Prestw-1020	49697-38-3	C24H34O3	['Metabolism']	['Anti-inflammatory']
1413	Plate04	K22	Plate14	F11	Toltrazuril	Prestw-1195	69004-03-1	C18H14F3N3O4S	['Infectiology']	['Anticoccidial']
1414	Plate04	K23	Plate13	F12	DMSO	nan	nan	nan
1415	Plate04	K24	Plate14	F12	DMSO	nan	nan	nan
1416	Plate04	L01	Plate15	F01	DMSO	nan	nan	nan
1417	Plate04	L02	Plate16	F01	DMSO	nan	nan	nan
1418	Plate04	L03	Plate15	F02	Topotecan	Prestw-1196	123948-87-8	C23H23N3O5	['Oncology']	['Antineoplastic']
1419	Plate04	L04	Plate16	F02	Irbesartan	Prestw-1736	138402-11-6	C25H28N6O	['Cardiovascular']	['Antihypertensive']
1420	Plate04	L05	Plate15	F03	Atorvastatin	Prestw-1232	134523-00-5	C33H35FN2O5	['Metabolism']	[nan]
1421	Plate04	L06	Plate16	F03	Indinavir sulfate	Prestw-1737	157810-81-6	C36H49N5O8S	['Infectiology']	['Antiviral']
1422	Plate04	L07	Plate15	F04	Azithromycin	Prestw-1234	83905-01-5	C38H72N2O12	['Infectiology', 'Metabolism']	['Antibacterial']
1423	Plate04	L08	Plate16	F04	Terbinafine	Prestw-1750	91161-71-6	C21H25N	['Infectiology']	['Antifungal']
1424	Plate04	L09	Plate15	F05	Ibudilast	Prestw-1286	50847-11-5	C14H18N2O	['Metabolism']	['Anti-inflammatory']
1425	Plate04	L10	Plate16	F05	Histamine dihydrochloride	Prestw-1700	56-92-8	C5H11Cl2N3	['Oncology', 'Neuromuscular']	['Antineoplastic', 'Analgesic']
1426	Plate04	L11	Plate15	F06	Losartan	Prestw-1433	114798-26-4	C22H23ClN6O	['Cardiovascular']	['Antihypertensive']
1427	Plate04	L12	Plate16	F06	Rasagiline	Prestw-1734	136236-51-6	C12H13N	['Central Nervous System']	['Antiparkinsonian']
1428	Plate04	L13	Plate15	F07	Benztropine mesylate	Prestw-1236	132-17-2	C22H29NO4S	['Central Nervous System']	['Antiparkinsonian']
1429	Plate04	L14	Plate16	F07	Flumethasone pivalate	Prestw-1712	2002-29-1	C27H36F2O6	['Dermatology']	['Anti-inflammatory']
1430	Plate04	L15	Plate15	F08	Vecuronium bromide	Prestw-1359	50700-72-6	C34H57BrN2O4	['Metabolism']	['Muscle relaxant']
1431	Plate04	L16	Plate16	F08	Lofepramine	Prestw-1756	23047-25-8	C26H27ClN2O	['Central Nervous System']	['Antidepressant', 'Anxiolytic', 'Sedative']
1432	Plate04	L17	Plate15	F09	Telmisartan	Prestw-1350	144701-48-4	C33H30N4O2	['Cardiovascular']	['Antihypertensive']
1433	Plate04	L18	Plate16	F09	Valdecoxib	Prestw-1759	181695-72-7	C16H14N2O3S	['Metabolism', 'Immunology']	['Antiarthritic', 'Anti-inflammatory']
1434	Plate04	L19	Plate15	F10	Nalmefene hydrochloride	Prestw-1490	58895-64-0	C21H26ClNO3	['Central Nervous System']	[nan]
1435	Plate04	L20	Plate16	F10	Besifloxacin hydrochloride	Prestw-1740	141388-76-3	C19H22Cl2FN3O3	['Ophthalmology', 'Infectiology']	['Antibacterial']
1436	Plate04	L21	Plate15	F11	Bifonazole	Prestw-1241	60628-96-8	C22H18N2	['Infectiology', 'Metabolism']	['Antifungal']
1437	Plate04	L22	Plate16	F11	Ritonavir	Prestw-1782	155213-67-5	C37H48N6O5S2	['Infectiology']	['Antiviral']
1438	Plate04	L23	Plate15	F12	DMSO	nan	nan	nan
1439	Plate04	L24	Plate16	F12	DMSO	nan	nan	nan
1440	Plate04	M01	Plate13	G01	DMSO	nan	nan	nan
1441	Plate04	M02	Plate14	G01	DMSO	nan	nan	nan
1442	Plate04	M03	Plate13	G02	Isradipine	Prestw-1021	75695-93-1	C19H21N3O5	['Cardiovascular']	['Antianginal', 'Antihypertensive']
1443	Plate04	M04	Plate14	G02	Perindopril	Prestw-1101	82834-16-0	C19H32N2O5	['Cardiovascular']	['Antihypertensive']
1444	Plate04	M05	Plate13	G03	Nifekalant	Prestw-1774	130636-43-0	C19H27N5O5	['Cardiovascular']	['Antiarrhythmic']
1445	Plate04	M06	Plate14	G03	Fexofenadine HCl	Prestw-1102	153439-40-8	C32H40ClNO4	['Allergology']	['Antihistaminic']
1446	Plate04	M07	Plate13	G04	Isometheptene mucate	Prestw-1023	7492-31-1	C24H48N2O8	['Cardiovascular']	['Antimigraine', 'Vasoconstrictor']
1447	Plate04	M08	Plate14	G04	4-aminosalicylic acid	Prestw-1202	65-49-6	C7H7NO3	['Infectiology', 'Metabolism']	['Antibacterial', 'Antifungal']
1448	Plate04	M09	Plate13	G05	Nifurtimox	Prestw-1024	23256-30-6	C10H13N3O5S	['Metabolism']	[nan]
1449	Plate04	M10	Plate14	G05	Clonixin Lysinate	Prestw-1104	55837-30-4	C19H25ClN4O4	['Central Nervous System', 'Infectiology']	['Analgesic', 'Antifungal']
1450	Plate04	M11	Plate13	G06	Letrozole	Prestw-1025	112809-51-5	C17H11N5	['Oncology']	['Antineoplastic']
1451	Plate04	M12	Plate14	G06	Verteporfin	Prestw-1105	129497-78-5	C41H42N4O8	['Ophthalmology']	[nan]
1452	Plate04	M13	Plate13	G07	Arbutin	Prestw-1026	497-76-7	C12H16O7	['Metabolism', 'Infectiology']	['Antibacterial']
1453	Plate04	M14	Plate14	G07	Meropenem	Prestw-1106	96036-03-2	C17H25N3O5S	['Infectiology', 'Metabolism']	['Antibacterial']
1454	Plate04	M15	Plate13	G08	Tocainide hydrochloride	Prestw-1027	71395-14-7	C11H17ClN2O	['Cardiovascular', 'Central Nervous System']	['Anesthetic', 'Antiarrhythmic']
1455	Plate04	M16	Plate14	G08	Ramipril	Prestw-1107	87333-19-5	C23H32N2O5	['Cardiovascular', 'Metabolism']	['Antihypertensive']
1456	Plate04	M17	Plate13	G09	Benzathine benzylpenicillin	Prestw-1028	5928-84-7	C48H56N6O10S2	['Metabolism', 'Infectiology']	['Antibacterial']
1457	Plate04	M18	Plate14	G09	Mephenytoin	Prestw-1108	50-12-4	C12H14N2O2	['Central Nervous System']	['Anticonvulsant']
1458	Plate04	M19	Plate13	G10	Risperidone	Prestw-1029	106266-06-2	C23H27FN4O2	['Central Nervous System']	['Antipsychotic']
1459	Plate04	M20	Plate14	G10	Rifabutin	Prestw-1109	72559-06-9	C46H62N4O11	['Infectiology', 'Metabolism']	['Antibacterial']
1460	Plate04	M21	Plate13	G11	Torsemide	Prestw-1030	56211-40-6	C16H20N4O3S	['Cardiovascular']	['Antihypertensive', 'Diuretic']
1461	Plate04	M22	Plate14	G11	Parbendazole	Prestw-1110	14255-87-9	C13H17N3O2	['Infectiology', 'Metabolism']	[nan]
1462	Plate04	M23	Plate13	G12	DMSO	nan	nan	nan
1463	Plate04	M24	Plate14	G12	DMSO	nan	nan	nan
1464	Plate04	N01	Plate15	G01	DMSO	nan	nan	nan
1465	Plate04	N02	Plate16	G01	DMSO	nan	nan	nan
1466	Plate04	N03	Plate15	G02	Gatifloxacin	Prestw-1265	112811-59-3	C19H22FN3O4	['Infectiology', 'Metabolism']	['Antibacterial']
1467	Plate04	N04	Plate16	G02	Epirubicin hydrochloride	Prestw-1752	56390-09-1	C27H30ClNO11	['Oncology']	['Antineoplastic']
1468	Plate04	N05	Plate15	G03	Bosentan	Prestw-1244	147536-97-8	C27H29N5O6S	['Cardiovascular']	['Vasodilator']
1469	Plate04	N06	Plate16	G03	Loteprednol etabonate	Prestw-1741	82034-46-6	C24H31ClO7	['Ophthalmology', 'Allergology']	['Anti-inflammatory']
1470	Plate04	N07	Plate15	G04	Gemcitabine	Prestw-1266	95058-81-4	C9H11F2N3O4	['Oncology']	['Antineoplastic']
1471	Plate04	N08	Plate16	G04	Tolterodine tartrate	Prestw-1744	209747-05-7	C26H37NO7	['Neuromuscular']	['Muscle relaxant']
1472	Plate04	N09	Plate15	G05	Olmesartan	Prestw-1190	144689-63-4	C29H30N6O6	['Cardiovascular']	['Antihypertensive']
1473	Plate04	N10	Plate16	G05	Lomerizine hydrochloride	Prestw-1775	101477-54-7	C27H31ClF2N2O3	['Central Nervous System', 'Cardiovascular']	['Antimigraine']
1474	Plate04	N11	Plate15	G06	Racepinephrine HCl	Prestw-1480	329-63-5	C9H14ClNO3	['Cardiovascular', 'Respiratory']	['Bronchodilator', 'Vasoconstrictor']
1475	Plate04	N12	Plate16	G06	Ampiroxicam	Prestw-1772	99464-64-9	C20H21N3O7S	['Immunology', 'Metabolism']	['Anti-inflammatory', 'Analgesic']
1476	Plate04	N13	Plate15	G07	Montelukast	Prestw-1189	158966-92-8	C35H36ClNO3S	['Respiratory']	['Antiasthmatic']
1477	Plate04	N14	Plate16	G07	Alosetron hydrochloride	Prestw-1781	122852-69-1	C17H19ClN4O	['Central Nervous System', 'Gastroenterology']	['Antidiarrheal']
1478	Plate04	N15	Plate15	G08	Docetaxel	Prestw-1180	114977-28-5	C43H53NO14	['Oncology']	['Antineoplastic']
1479	Plate04	N16	Plate16	G08	Risedronic acid monohydrate	Prestw-1738	105462-24-6	C7H13NO8P2	['Metabolism']	['Antiosteoporetic']
1480	Plate04	N17	Plate15	G09	Cilnidipine	Prestw-1376	132203-70-4	C27H28N2O7	['Cardiovascular']	['Antihypertensive']
1481	Plate04	N18	Plate16	G09	Palonosetron hydrochloride	Prestw-1783	135729-62-3	C19H25ClN2O	['Central Nervous System']	['Antiemetic']
1482	Plate04	N19	Plate15	G10	Imiquimod	Prestw-1291	99011-02-6	C14H16N4	['Dermatology', 'Immunology', 'Infectiology', 'Oncology']	['Antiviral']
1483	Plate04	N20	Plate16	G10	Oxymetholone	Prestw-1780	434-07-1	C21H32O3	['Endocrinology']	['Anabolic']
1484	Plate04	N21	Plate15	G11	Fosinopril	Prestw-1423	98048-97-6	C30H46NO7P	['Cardiovascular']	['Antihypertensive']
1485	Plate04	N22	Plate16	G11	Latanoprost	Prestw-1765	145773-22-4	C26H40O5	['Ophthalmology']	['Antiglaucoma']
1486	Plate04	N23	Plate15	G12	DMSO	nan	nan	nan
1487	Plate04	N24	Plate16	G12	DMSO	nan	nan	nan
1488	Plate04	O01	Plate13	H01	DMSO	nan	nan	nan
1489	Plate04	O02	Plate14	H01	DMSO	nan	nan	nan
1490	Plate04	O03	Plate13	H02	Halofantrine hydrochloride	Prestw-1031	36167-63-2	C26H31Cl3F3NO	['Metabolism']	['Antimalarial']
1491	Plate04	O04	Plate14	H02	Mecamylamine hydrochloride	Prestw-1111	826-39-1	C11H22ClN	['Cardiovascular']	['Antihypertensive']
1492	Plate04	O05	Plate13	H03	Articaine hydrochloride	Prestw-1032	23964-57-0	C13H21ClN2O3S	['Central Nervous System']	['Anesthetic']
1493	Plate04	O06	Plate14	H03	Procarbazine hydrochloride	Prestw-1112	366-70-1	C12H20ClN3O	['Oncology']	['Antineoplastic']
1494	Plate04	O07	Plate13	H04	Nomegestrol acetate	Prestw-1033	58652-20-3	C23H30O4	['Endocrinology']	['Contraceptive']
1495	Plate04	O08	Plate14	H04	Viomycin sulfate	Prestw-1113	37883-00-4	C25H45N13O14S	['Infectiology', 'Metabolism']	['Antibacterial']
1496	Plate04	O09	Plate13	H05	Pancuronium bromide	Prestw-1034	15500-66-0	C35H60Br2N2O4	['Neuromuscular']	['Muscle relaxant']
1497	Plate04	O10	Plate14	H05	Saquinavir mesylate	Prestw-1114	149845-06-7	C39H54N6O8S	['Immunology', 'Infectiology', 'Metabolism']	['Antiviral']
1498	Plate04	O11	Plate13	H06	Molindone hydrochloride	Prestw-1035	15622-65-8	C16H25ClN2O2	['Central Nervous System']	['Antipsychotic']
1499	Plate04	O12	Plate14	H06	Ronidazole	Prestw-1115	7681-76-7	C6H8N4O4	['Infectiology', 'Metabolism']	['Antibacterial', 'Antiprotozoal', 'Antitrichomonal']
1500	Plate04	O13	Plate13	H07	Alcuronium chloride	Prestw-1036	15180-03-7	C44H50Cl2N4O2	['Neuromuscular']	['Muscle relaxant']
1501	Plate04	O14	Plate14	H07	Dorzolamide hydrochloride	Prestw-1116	130693-82-2	C10H17ClN2O4S3	['Cardiovascular']	['Antiglaucoma', 'Antihypertensive']
1502	Plate04	O15	Plate13	H08	Zalcitabine	Prestw-1037	7481-89-2	C9H13N3O3	['Metabolism']	['Antiviral']
1503	Plate04	O16	Plate14	H08	Azaperone	Prestw-1117	1649-18-9	C19H22FN3O	['Central Nervous System']	['Antipsychotic', 'Sedative']
1504	Plate04	O17	Plate13	H09	Methyldopate hydrochloride	Prestw-1038	2508-79-4	C12H18ClNO4	['Cardiovascular']	['Antihypertensive']
1505	Plate04	O18	Plate14	H09	Cefepime hydrochloride	Prestw-1118	123171-59-5	C19H25ClN6O5S2	['Infectiology', 'Metabolism']	['Antibacterial']
1506	Plate04	O19	Plate13	H10	Levocabastine hydrochloride	Prestw-1039	79547-78-7	C26H30ClFN2O2	['Allergology']	['Antihistaminic']
1507	Plate04	O20	Plate14	H10	Clocortolone pivalate	Prestw-1119	34097-16-0	C27H36ClFO5	['Endocrinology']	['Anti-inflammatory']
1508	Plate04	O21	Plate13	H11	Pyrvinium pamoate	Prestw-1040	3546-41-6	C75H70N6O6	['Metabolism']	[nan]
1509	Plate04	O22	Plate14	H11	Nadifloxacin	Prestw-1120	124858-35-1	C19H21FN2O4	['Infectiology', 'Metabolism']	['Antibacterial']
1510	Plate04	O23	Plate13	H12	DMSO	nan	nan	nan
1511	Plate04	O24	Plate14	H12	DMSO	nan	nan	nan
1512	Plate04	P01	Plate15	H01	DMSO	nan	nan	nan
1513	Plate04	P02	Plate16	H01	DMSO	nan	nan	nan
1514	Plate04	P03	Plate15	H02	Imatinib	Prestw-1290	152459-95-5	C29H31N7O	['Oncology']	['Antineoplastic']
1515	Plate04	P04	Plate16	H02	Cisatracurium besylate	Prestw-1745	64228-79-1	C65H82N2O18S2	['Neuromuscular']	['Muscle relaxant']
1516	Plate04	P05	Plate15	H03	Moxifloxacin	Prestw-1446	151096-09-2	C21H24FN3O4	['Infectiology', 'Metabolism']	['Antibacterial']
1517	Plate04	P06	Plate16	H03	Pemetrexed disodium	Prestw-1794	357166-30-4	C20H19N5Na2O6	['Oncology']	['Antineoplastic']
1518	Plate04	P07	Plate15	H04	Formoterol fumarate	Prestw-1421	43229-80-7	C42H52N4O12	['Respiratory']	['Antiasthmatic']
1519	Plate04	P08	Plate16	H04	Raltitrexed	Prestw-1793	112887-68-0	C21H22N4O6S	['Oncology']	['Antineoplastic']
1520	Plate04	P09	Plate15	H05	Rufloxacin	Prestw-1338	101363-10-4	C17H18FN3O3S	['Infectiology', 'Metabolism']	['Antibacterial']
1521	Plate04	P10	Plate16	H05	Ceftibuten	Prestw-1729	97519-39-6	C15H14N4O6S2	['Infectiology']	['Antibacterial']
1522	Plate04	P11	Plate15	H06	Pravastatin	Prestw-1319	81093-37-0	C23H36O7	['Metabolism']	['Antilipemic']
1523	Plate04	P12	Plate16	H06	Valsartan	Prestw-1735	137862-53-4	C24H29N5O3	['Cardiovascular']	['Vasodilator', 'Antihypertensive']
1524	Plate04	P13	Plate15	H07	Rosiglitazone Hydrochloride	Prestw-1337	122320-73-4	C18H20ClN3O3S	['Metabolism']	['Antidiabetic']
1525	Plate04	P14	Plate16	H07	Milnacipran hydrochloride	Prestw-1788	101152-94-7	C15H23ClN2O	['Central Nervous System']	['Antidepressant', 'Analgesic']
1526	Plate04	P15	Plate15	H08	Rivastigmine	Prestw-1334	123441-03-2	C14H22N2O2	['Central Nervous System']	[nan]
1527	Plate04	P16	Plate16	H08	Triclabendazole	Prestw-1768	68786-66-3	C14H9Cl3N2OS	['Infectiology']	['Antihelmintic']
1528	Plate04	P17	Plate15	H09	Sildenafil	Prestw-1342	139755-83-2	C22H30N6O4S	['Cardiovascular']	['Antihypertensive', 'Erectile dysfunction treatment']
1529	Plate04	P18	Plate16	H09	Brimondine L-Tartrate	Prestw-1751	70359-46-5	C15H16BrN5O6	['Ophthalmology']	['Antiglaucoma']
1530	Plate04	P19	Plate15	H10	Acetylsalicylic acid	Prestw-1207	50-78-2	C9H8O4	['Central Nervous System']	['Analgesic', 'Anti-inflammatory', 'Antipyretic']
1531	Plate04	P20	Plate16	H10	Desonide	Prestw-1704	638-94-8	C24H32O6	['Dermatology']	['Antipsoriatic']
1532	Plate04	P21	Plate15	H11	Hexachlorophene	Prestw-1472	70-30-4	C13H6Cl6O2	['Infectiology']	['Antiseptic']
1533	Plate04	P22	Plate16	H11	Cefprozil	Prestw-1728	121123-17-9	C18H19N3O5S	['Infectiology']	['Antibacterial']
1534	Plate04	P23	Plate15	H12	DMSO	nan	nan	nan
1535	Plate04	P24	Plate16	H12	DMSO	nan	nan	nan
