# Supplementary material for: Low-cost anti-mycobacterial drug discovery using engineered E. coli
Source: Nat Commun. 2022 Jul 7;13:3905. doi: 10.1038/s41467-022-31570-3 (PMC9262897; doi:10.1038/s41467-022-31570-3)
Supplement: Supplementary file 4 — Source Data [file 41467_2022_31570_MOESM4_ESM.zip › Source data/Fig 2/Prestwick Info 96 Format.csv]

	Plate 96	Well 96	Chemical name	Prestwick number	CAS number	Chemical formula	Class	Effect
0	Plate01	A01	DMSO
1	Plate01	A02	Azaguanine-8	Prestw-1	134-58-7	C4H4N6O	['Oncology']	['Antineoplastic']
2	Plate01	A03	Allantoin	Prestw-2	97-59-6	C4H6N4O3	['Dermatology']	['Antipsoriatic', 'Vulnerary']
3	Plate01	A04	Acetazolamide	Prestw-3	59-66-5	C4H6N4O3S2	['Metabolism']	['Anticonvulsant', 'Antiglaucoma', 'Diuretic']
4	Plate01	A05	Metformin hydrochloride	Prestw-4	1115-70-4	C4H12ClN5	['Endocrinology']	['Anorectic', 'Antidiabetic', 'Antilipemic']
5	Plate01	A06	Atracurium besylate	Prestw-5	64228-81-5	C65H82N2O18S2	['Neuromuscular']	['Curarizing']
6	Plate01	A07	Isoflupredone acetate	Prestw-6	338-98-7	C23H29FO6	['Endocrinology']	['Anti-inflammatory']
7	Plate01	A08	Amiloride hydrochloride dihydrate	Prestw-7	17440-83-4	C6H13Cl2N7O3	['Metabolism']	['Antihypertensive', 'Diuretic']
8	Plate01	A09	Amprolium hydrochloride	Prestw-8	137-88-2	C14H20Cl2N4	['Infectiology', 'Metabolism']	['Anticoccidial', 'Antiparasitic']
9	Plate01	A10	Hydrochlorothiazide	Prestw-9	58-93-5	C7H8ClN3O4S2	['Metabolism']	['Antihypertensive', 'Diuretic']
10	Plate01	A11	Sulfaguanidine	Prestw-10	57-67-0	C7H10N4O2S	['Infectiology', 'Metabolism']	['Antibacterial']
11	Plate01	A12	DMSO
12	Plate01	B01	DMSO
13	Plate01	B02	Meticrane	Prestw-11	1084-65-7	C10H13NO4S2	['Metabolism']	['Antihypertensive', 'Diuretic']
14	Plate01	B03	Benzonatate	Prestw-12	104-31-4	C30H53NO11	['Neuromuscular']	['Antitussive', 'Local anesthetic']
15	Plate01	B04	Hydroflumethiazide	Prestw-13	135-09-1	C8H8F3N3O4S2	['Metabolism']	['Antihypertensive', 'Diuretic']
16	Plate01	B05	Sulfacetamide sodic hydrate	Prestw-14	6209-17-2	C8H11N2NaO4S	['Dermatology', 'Infectiology', 'Metabolism']	['Antibacterial', 'Antipsoriatic']
17	Plate01	B06	Heptaminol hydrochloride	Prestw-15	543-15-7	C8H20ClNO	['Cardiovascular']	['Analeptic', 'Positive inotropic', 'Vasodilator']
18	Plate01	B07	Sulfathiazole	Prestw-16	72-14-0	C9H9N3O2S2	['Infectiology', 'Metabolism']	['Antibacterial']
19	Plate01	B08	Levodopa	Prestw-17	59-92-7	C9H11NO4	['Central Nervous System']	['Antiparkinsonian']
20	Plate01	B09	Idoxuridine	Prestw-18	54-42-2	C9H11IN2O5	['Infectiology']	['Antiviral']
21	Plate01	B10	Captopril	Prestw-19	62571-86-2	C9H15NO3S	['Cardiovascular']	['Antihypertensive', 'Vasodilator']
22	Plate01	B11	Minoxidil	Prestw-20	38304-91-5	C9H15N5O	['Cardiovascular']	['Anti-alopecia', 'Antihypertensive', 'Vasodilator']
23	Plate01	B12	DMSO
24	Plate01	C01	DMSO
25	Plate01	C02	Sulfaphenazole	Prestw-21	526-08-9	C15H14N4O2S	['Infectiology', 'Metabolism']	['Antibacterial']
26	Plate01	C03	Panthenol (D)	Prestw-22	81-13-0	C9H19NO4	['Metabolism']	['Anti-alopecia']
27	Plate01	C04	Sulfadiazine	Prestw-23	68-35-9	C10H10N4O2S	['Infectiology', 'Metabolism']	['Antibacterial']
28	Plate01	C05	Norethynodrel	Prestw-24	68-23-5	C20H26O2	['Endocrinology']	['Contraceptive']
29	Plate01	C06	Thiamphenicol	Prestw-25	15318-45-3	C12H15Cl2NO5S	['Infectiology', 'Metabolism']	['Antibacterial']
30	Plate01	C07	Cimetidine	Prestw-26	51481-61-9	C10H16N6S	['Gastroenterology']	['Antiulcer']
31	Plate01	C08	Doxylamine succinate	Prestw-27	562-10-7	C21H28N2O5	['Allergology', 'Central Nervous System']	['Anti-anorectic', 'Antiemetic', 'Antihistaminic', 'Antitussive', 'Sedative']
32	Plate01	C09	Ethambutol dihydrochloride	Prestw-28	1070-11-7	C10H26Cl2N2O2	['Infectiology']	['Antibacterial']
33	Plate01	C10	Antipyrine	Prestw-29	60-80-0	C11H12N2O	['Central Nervous System', 'Metabolism']	['Analgesic', 'Anti-inflammatory', 'Antipyretic']
34	Plate01	C11	Antipyrine, 4-hydroxy	Prestw-30	1672-63-5	C11H12N2O2	['Metabolism']	[nan]
35	Plate01	C12	DMSO
36	Plate01	D01	DMSO
37	Plate01	D02	Chloramphenicol	Prestw-31	56-75-7	C11H12Cl2N2O5	['Infectiology', 'Metabolism']	['Antibacterial']
38	Plate01	D03	Epirizole	Prestw-32	18694-40-1	C11H14N4O2	['Central Nervous System']	['Analgesic', 'Anti-inflammatory', 'Antipyretic']
39	Plate01	D04	Diprophylline	Prestw-33	479-18-5	C10H14N4O4	['Cardiovascular', 'Respiratory']	['Analeptic', 'Antispastic', 'Bronchodilator', 'Diuretic']
40	Plate01	D05	Triamterene	Prestw-34	396-01-0	C12H11N7	['Metabolism']	['Antihypertensive', 'Diuretic']
41	Plate01	D06	Dapsone	Prestw-35	80-08-0	C12H12N2O2S	['Infectiology']	['Antibacterial', 'Antimalarial']
42	Plate01	D07	Troleandomycin	Prestw-36	2751-09-9	C41H67NO15	['Infectiology', 'Metabolism']	['Antibacterial']
43	Plate01	D08	Pyrimethamine	Prestw-37	58-14-0	C12H13ClN4	['Infectiology']	['Antimalarial', 'Antiprotozoal']
44	Plate01	D09	Hexamethonium dibromide dihydrate	Prestw-38	55-97-0	C12H34Br2N2O2	['Cardiovascular', 'Neuromuscular']	['Antihypertensive']
45	Plate01	D10	Diflunisal	Prestw-39	22494-42-4	C13H8F2O3	['Central Nervous System', 'Metabolism']	['Analgesic', 'Anti-inflammatory', 'Antipyretic', 'Uricosuric']
46	Plate01	D11	Niclosamide	Prestw-40	50-65-7	C13H8Cl2N2O4	['Infectiology']	['Antihelmintic']
47	Plate01	D12	DMSO
48	Plate01	E01	DMSO
49	Plate01	E02	Procaine hydrochloride	Prestw-41	51-05-8	C13H21ClN2O2	['Neuromuscular']	['Local anesthetic']
50	Plate01	E03	Moxisylyte hydrochoride	Prestw-42	964-52-3	C16H26ClNO3	['Cardiovascular']	['Erectile dysfunction treatment', 'Vasodilator']
51	Plate01	E04	Betazole hydrochloride	Prestw-43	138-92-1	C5H11Cl2N3	['Gastroenterology']	['Diagnostic']
52	Plate01	E05	Isoxicam	Prestw-44	34552-84-6	C14H13N3O5S	['Central Nervous System', 'Metabolism']	['Analgesic', 'Anti-inflammatory', 'Antipyretic']
53	Plate01	E06	Naproxen	Prestw-45	22204-53-1	C14H14O3	['Central Nervous System', 'Metabolism']	['Analgesic', 'Anti-inflammatory', 'Antipyretic']
54	Plate01	E07	Naphazoline hydrochloride	Prestw-46	550-99-2	C14H15ClN2	['Cardiovascular']	['Nasal Decongestant', 'Vasoconstrictor']
55	Plate01	E08	Ticlopidine hydrochloride	Prestw-47	53885-35-1	C14H15Cl2NS	['Hematology']	['Anticoagulant', 'Antiplatelet']
56	Plate01	E09	Dicyclomine hydrochloride	Prestw-48	67-92-5	C19H36ClNO2	['Gastroenterology']	['Antispastic']
57	Plate01	E10	Amyleine hydrochloride	Prestw-49	532-59-2	C14H22ClNO2	['Neuromuscular']	['Local anesthetic']
58	Plate01	E11	Lidocaine hydrochloride	Prestw-50	73-78-9	C14H23ClN2O	['Cardiovascular', 'Neuromuscular']	['Antiarrhythmic', 'Local anesthetic']
59	Plate01	E12	DMSO
60	Plate01	F01	DMSO
61	Plate01	F02	Trichlorfon	Prestw-51	52-68-6	C4H8Cl3O4P	['Infectiology']	['Antiparasitic']
62	Plate01	F03	Carbamazepine	Prestw-52	298-46-4	C15H12N2O	['Central Nervous System']	['Analgesic', 'Anticonvulsant', 'Antidiuretic', 'Muscle relaxant']
63	Plate01	F04	Triflupromazine hydrochloride	Prestw-53	1098-60-8	C18H20ClF3N2S	['Central Nervous System']	['Antiemetic', 'Antipsychotic', 'Anxiolytic']
64	Plate01	F05	Mefenamic acid	Prestw-54	61-68-7	C15H15NO2	['Central Nervous System', 'Metabolism']	['Analgesic', 'Anti-inflammatory', 'Antipyretic']
65	Plate01	F06	Acetohexamide	Prestw-55	968-81-0	C15H20N2O4S	['Endocrinology']	['Antidiabetic']
66	Plate01	F07	Sulpiride	Prestw-56	15676-16-1	C15H23N3O4S	['Central Nervous System']	['Antidepressant', 'Antiemetic', 'Antipsychotic']
67	Plate01	F08	Benoxinate hydrochloride	Prestw-57	5987-82-6	C17H29ClN2O3	['Neuromuscular']	['Local anesthetic']
68	Plate01	F09	Oxethazaine	Prestw-58	126-27-2	C28H41N3O3	['Neuromuscular']	['Local anesthetic']
69	Plate01	F10	Pheniramine maleate	Prestw-59	132-20-7	C20H24N2O4	['Allergology', 'Central Nervous System']	['Antihistaminic', 'Antitussive', 'Sedative']
70	Plate01	F11	Tolazoline hydrochloride	Prestw-60	59-97-2	C10H13ClN2	['Cardiovascular']	['Vasodilator']
71	Plate01	F12	DMSO
72	Plate01	G01	DMSO
73	Plate01	G02	Morantel tartrate	Prestw-61	26155-31-7	C16H22N2O6S	['Infectiology']	['Antihelmintic']
74	Plate01	G03	Homatropine hydrobromide (R,S)	Prestw-62	51-56-9	C16H22BrNO3	['Diagnostic', 'Ophthalmology']	['Antispastic', 'Mydriatic']
75	Plate01	G04	Nifedipine	Prestw-63	21829-25-4	C17H18N2O6	['Cardiovascular']	['Antianginal', 'Antihypertensive', 'Vasodilator']
76	Plate01	G05	Chlorpromazine hydrochloride	Prestw-64	69-09-0	C17H20Cl2N2S	['Cardiovascular', 'Central Nervous System']	['Antiemetic', 'Antihypertensive', 'Antipsychotic']
77	Plate01	G06	Diphenhydramine hydrochloride	Prestw-65	147-24-0	C17H22ClNO	['Allergology', 'Central Nervous System']	['Antiemetic', 'Antihistaminic', 'Antitussive', 'Sedative']
78	Plate01	G07	Minaprine dihydrochloride	Prestw-66	25953-17-7	C17H24Cl2N4O	['Central Nervous System']	['Anti-Alzheimer', 'Antidepressant']
79	Plate01	G08	Miconazole	Prestw-67	22916-47-8	C18H14Cl4N2O	['Infectiology', 'Metabolism']	['Antifungal']
80	Plate01	G09	Isoxsuprine hydrochloride	Prestw-68	579-56-6	C18H24ClNO3	['Cardiovascular']	['Vasodilator']
81	Plate01	G10	Acebutolol hydrochloride	Prestw-69	34381-68-5	C18H29ClN2O4	['Cardiovascular']	['Antianginal', 'Antiarrhythmic', 'Antihypertensive']
82	Plate01	G11	Tolnaftate	Prestw-70	2398-96-1	C19H17NOS	['Infectiology']	['Antifungal']
83	Plate01	G12	DMSO
84	Plate01	H01	DMSO
85	Plate01	H02	Todralazine hydrochloride	Prestw-71	3778-76-5	C11H13ClN4O2	['Cardiovascular']	['Antihypertensive']
86	Plate01	H03	Imipramine hydrochloride	Prestw-72	113-52-0	C19H25ClN2	['Central Nervous System']	['Antidepressant']
87	Plate01	H04	Sulindac	Prestw-73	38194-50-2	C20H17FO3S	['Central Nervous System']	['Analgesic', 'Anti-inflammatory', 'Antipyretic']
88	Plate01	H05	Amitryptiline hydrochloride	Prestw-74	549-18-8	C20H24ClN	['Central Nervous System']	['Antidepressant']
89	Plate01	H06	Adiphenine hydrochloride	Prestw-75	50-42-0	C20H26ClNO2	['Neuromuscular']	['Antispastic']
90	Plate01	H07	Dibucaine	Prestw-76	85-79-0	C20H29N3O2	['Neuromuscular']	['Local anesthetic']
91	Plate01	H08	Prednisone	Prestw-77	53-03-2	C21H26O5	['Dermatology', 'Endocrinology', 'Immunology']	['Anti-inflammatory', 'Antipruritic', 'Immunosuppressant']
92	Plate01	H09	Thioridazine hydrochloride	Prestw-78	130-61-0	C21H27ClN2S2	['Central Nervous System']	['Antipsychotic']
93	Plate01	H10	Diphemanil methylsulfate	Prestw-79	62-97-5	C21H27NO4S	['Gastroenterology']	['Antispastic', 'Antiulcer']
94	Plate01	H11	Trimethobenzamide hydrochloride	Prestw-80	554-92-7	C21H29ClN2O5	['Central Nervous System']	['Antiemetic']
95	Plate01	H12	DMSO
96	Plate02	A01	DMSO
97	Plate02	A02	Metronidazole	Prestw-81	443-48-1	C6H9N3O3	['Infectiology', 'Metabolism']	['Antiamebic', 'Antibacterial', 'Antiprotozoal']
98	Plate02	A03	Fulvestrant	Prestw-1424	129453-61-8	C32H47F5O3S	['Endocrinology', 'Oncology']	['Antineoplastic']
99	Plate02	A04	Edrophonium chloride	Prestw-83	116-38-1	C10H16ClNO	['Diagnostic', 'Neuromuscular']	['Anti-fatigue']
100	Plate02	A05	Moroxidine hydrochloride	Prestw-84	3160-91-6	C6H14ClN5O	['Infectiology']	['Antiviral']
101	Plate02	A06	Baclofen (R,S)	Prestw-85	1134-47-0	C10H12ClNO2	['Central Nervous System']	['Antispastic', 'Muscle relaxant']
102	Plate02	A07	Acyclovir	Prestw-86	59277-89-3	C8H11N5O3	['Metabolism']	['Antiviral']
103	Plate02	A08	Diazoxide	Prestw-87	364-98-7	C8H7ClN2O2S	['Cardiovascular', 'Metabolism']	['Antidiuretic', 'Antihypertensive', 'Vasodilator']
104	Plate02	A09	Amidopyrine	Prestw-88	58-15-1	C13H17N3O	['Central Nervous System', 'Metabolism']	['Analgesic', 'Anti-inflammatory', 'Antipyretic']
105	Plate02	A10	Busulfan	Prestw-1179	55-98-1	C6H14O6S2	['Oncology']	['Antineoplastic']
106	Plate02	A11	Pindolol	Prestw-90	13523-86-9	C14H20N2O2	['Cardiovascular', 'Ophthalmology']	['Antianginal', 'Antiarrhythmic', 'Antiglaucoma', 'Antihypertensive']
107	Plate02	A12	DMSO
108	Plate02	B01	DMSO
109	Plate02	B02	Khellin	Prestw-91	82-02-0	C14H12O5	['Cardiovascular', 'Gastroenterology', 'Respiratory']	['Antispastic', 'Antitussive', 'Vasodilator']
110	Plate02	B03	Zimelidine dihydrochloride monohydrate	Prestw-92	61129-30-4	C16H21BrCl2N2O	['Central Nervous System']	['Antidepressant']
111	Plate02	B04	Azacyclonol	Prestw-93	115-46-8	C18H21NO	['Central Nervous System']	['Antipsychotic']
112	Plate02	B05	Azathioprine	Prestw-94	446-86-6	C9H7N7O2S	['Oncology']	['Antineoplastic', 'Immunosuppressant']
113	Plate02	B06	Lynestrenol	Prestw-95	52-76-6	C20H28O	['Endocrinology']	['Contraceptive']
114	Plate02	B07	Guanabenz acetate	Prestw-96	23256-50-0	C10H12Cl2N4O2	['Central Nervous System']	['Antihypertensive']
115	Plate02	B08	Disulfiram	Prestw-97	97-77-8	C10H20N2S4	['Metabolism']	['Antabuse effect']
116	Plate02	B09	Acetylsalicylsalicylic acid	Prestw-98	530-75-6	C16H12O6	['Central Nervous System', 'Metabolism']	['Analgesic', 'Anticoagulant', 'Anti-inflammatory', 'Antipyretic']
117	Plate02	B10	Mianserine hydrochloride	Prestw-99	21535-47-7	C18H21ClN2	['Cardiovascular']	['Antidepressant', 'Anxiolytic']
118	Plate02	B11	Nocodazole	Prestw-100	31430-18-9	C14H11N3O3S	['Oncology']	['Antineoplastic']
119	Plate02	B12	DMSO
120	Plate02	C01	DMSO
121	Plate02	C02	R(-) Apomorphine hydrochloride hemihydrate	Prestw-101	41372-20-7	C34H38Cl2N2O5	['Central Nervous System']	['Antiparkinsonian', 'Emetic']
122	Plate02	C03	Amoxapine	Prestw-102	14028-44-5	C17H16ClN3O	['Central Nervous System']	['Antidepressant', 'Antipsychotic']
123	Plate02	C04	Cyproheptadine hydrochloride	Prestw-103	969-33-5	C21H22ClN	['Allergology', 'Central Nervous System']	['Antihistaminic', 'Antipruritic', 'Sedative']
124	Plate02	C05	Famotidine	Prestw-104	76824-35-6	C8H15N7O2S3	['Gastroenterology']	['Antiulcer']
125	Plate02	C06	Danazol	Prestw-105	17230-88-5	C22H27NO2	['Endocrinology']	['Anabolic', 'Antigonadotropin']
126	Plate02	C07	Nicorandil	Prestw-106	65141-46-0	C8H9N3O4	['Cardiovascular']	['Antianginal', 'Vasodilator']
127	Plate02	C08	Pioglitazone	Prestw-1314	111025-46-8	C19H20N2O3S	['Endocrinology', 'Metabolism']	[nan]
128	Plate02	C09	Nomifensine maleate	Prestw-108	32795-47-4	C20H22N2O4	['Central Nervous System']	['Antidepressant']
129	Plate02	C10	Dizocilpine maleate	Prestw-109	77086-22-7	C20H19NO4	['Central Nervous System']	['Anticonvulsant']
130	Plate02	C11	Oxandrolone	Prestw-1192	53-39-4	C19H30O3	['Endocrinology']	[nan]
131	Plate02	C12	DMSO
132	Plate02	D01	DMSO
133	Plate02	D02	Naloxone hydrochloride	Prestw-111	357-08-4	C19H22ClNO4	['Central Nervous System']	['Opioate antidote']
134	Plate02	D03	Metolazone	Prestw-112	17560-51-9	C16H16ClN3O3S	['Cardiovascular']	['Antihypertensive', 'Diuretic']
135	Plate02	D04	Ciprofloxacin hydrochloride monohydrate	Prestw-113	93107-08-5	C17H21ClFN3O4	['Infectiology', 'Metabolism']	['Antibacterial', 'Antiprotozoal']
136	Plate02	D05	Ampicillin trihydrate	Prestw-114	7177-48-2	C16H25N3O7S	['Infectiology', 'Metabolism']	['Antibacterial']
137	Plate02	D06	Haloperidol	Prestw-115	52-86-8	C21H23ClFNO2	['Central Nervous System']	['Antiemetic', 'Antipsychotic']
138	Plate02	D07	Naltrexone hydrochloride dihydrate	Prestw-116	16676-29-2	C20H28ClNO6	['Central Nervous System']	['Analgesic']
139	Plate02	D08	Chlorpheniramine maleate	Prestw-117	113-92-8	C20H23ClN2O4	['Allergology', 'Central Nervous System']	['Antihistaminic', 'Antitussive', 'Sedative']
140	Plate02	D09	Nalbuphine hydrochloride	Prestw-118	23277-43-2	C21H28ClNO4	['Central Nervous System']	['Analgesic']
141	Plate02	D10	Picotamide monohydrate	Prestw-119	80530-63-8	C21H22N4O4	['Hematology']	['Anticoagulant', 'Antiplatelet', 'Thrombolytic']
142	Plate02	D11	Triamcinolone	Prestw-120	124-94-7	C21H27FO6	['Endocrinology', 'Immunology']	['Anti-inflammatory', 'Immunosuppressant']
143	Plate02	D12	DMSO
144	Plate02	E01	DMSO
145	Plate02	E02	Bromocryptine mesylate	Prestw-121	22260-51-1	C33H44BrN5O8S	['Central Nervous System']	['Antiparkinsonian']
146	Plate02	E03	Amfepramone hydrochloride	Prestw-1471	90-84-6	C13H20ClNO	['Central Nervous System']	[nan]
147	Plate02	E04	Dehydrocholic acid	Prestw-123	81-23-2	C24H34O5	['Gastroenterology', 'Metabolism']	['Choleretic']
148	Plate02	E05	Tioconazole	Prestw-1184	65899-73-2	C16H13Cl3N2OS	['Infectiology', 'Metabolism']	['Antifungal']
149	Plate02	E06	Perphenazine	Prestw-125	58-39-9	C21H26ClN3OS	['Central Nervous System']	['Antiemetic', 'Antipsychotic']
150	Plate02	E07	Mefloquine hydrochloride	Prestw-126	51773-92-3	C17H17ClF6N2O	['Infectiology']	['Antimalarial']
151	Plate02	E08	Isoconazole	Prestw-127	27523-40-6	C18H14Cl4N2O	['Infectiology', 'Metabolism']	['Antibacterial', 'Antifungal']
152	Plate02	E09	Spironolactone	Prestw-128	52-01-7	C24H32O4S	['Endocrinology']	['Diuretic']
153	Plate02	E10	Pirenzepine dihydrochloride	Prestw-129	29868-97-1	C19H23Cl2N5O2	['Gastroenterology']	['Antiulcer']
154	Plate02	E11	Dexamethasone acetate	Prestw-130	1177-87-3	C24H31FO6	['Endocrinology', 'Metabolism']	['Anti-inflammatory', 'Immunosuppressant']
155	Plate02	E12	DMSO
156	Plate02	F01	DMSO
157	Plate02	F02	Glipizide	Prestw-131	29094-61-9	C21H27N5O4S	['Endocrinology']	['Antidiabetic']
158	Plate02	F03	Loxapine succinate	Prestw-132	27833-64-3	C22H24ClN3O5	['Central Nervous System']	['Antipsychotic', 'Anxiolytic']
159	Plate02	F04	Hydroxyzine dihydrochloride	Prestw-133	2192-20-3	C21H29Cl3N2O2	['Allergology', 'Central Nervous System']	['Antiemetic', 'Antihistaminic', 'Antipruritic', 'Anxiolytic', 'Sedative']
160	Plate02	F05	Diltiazem hydrochloride	Prestw-134	33286-22-5	C22H27ClN2O4S	['Cardiovascular', 'Hematology', 'Metabolism']	['Antianginal', 'Antiarrhythmic', 'Antihypertensive', 'Antiplatelet', 'Diuretic', 'Vasodilator']
161	Plate02	F06	Methotrexate	Prestw-135	59-05-2	C20H22N8O5	['Oncology']	['Antineoplastic']
162	Plate02	F07	Astemizole	Prestw-136	68844-77-9	C28H31FN4O	['Allergology']	['Antihistaminic']
163	Plate02	F08	Clindamycin hydrochloride	Prestw-137	21462-39-5	C18H34Cl2N2O5S	['Infectiology', 'Metabolism']	['Antibacterial']
164	Plate02	F09	Terfenadine	Prestw-138	50679-08-8	C32H41NO2	['Allergology']	['Antihistaminic', 'Antipruritic']
165	Plate02	F10	Cefotaxime sodium salt	Prestw-139	64485-93-4	C16H16N5NaO7S2	['Infectiology', 'Metabolism']	['Antibacterial']
166	Plate02	F11	Tetracycline hydrochloride	Prestw-140	64-75-5	C22H25ClN2O8	['Infectiology', 'Metabolism']	['Antibacterial']
167	Plate02	F12	DMSO
168	Plate02	G01	DMSO
169	Plate02	G02	Verapamil hydrochloride	Prestw-141	152-11-4	C27H39ClN2O4	['Cardiovascular']	['Antihypertensive']
170	Plate02	G03	Dipyridamole	Prestw-142	58-32-2	C24H40N8O4	['Cardiovascular', 'Hematology']	['Anticoagulant', 'Antiplatelet', 'Vasodilator']
171	Plate02	G04	Chlorhexidine	Prestw-143	55-56-1	C22H30Cl2N10	['Infectiology']	['Antibacterial', 'Antiseptic']
172	Plate02	G05	Loperamide hydrochloride	Prestw-144	34552-83-5	C29H34Cl2N2O2	['Gastroenterology']	['Antidiarrheal']
173	Plate02	G06	Chlortetracycline hydrochloride	Prestw-145	64-72-2	C22H24Cl2N2O8	['Infectiology', 'Metabolism']	['Antiamebic', 'Antibacterial']
174	Plate02	G07	Tamoxifen citrate	Prestw-146	54965-24-1	C32H37NO8	['Endocrinology', 'Oncology']	['Antineoplastic']
175	Plate02	G08	Nicergoline	Prestw-147	not available	C24H26BrN3O3	['Cardiovascular']	['Anti-ischemic', 'Vasodilator']
176	Plate02	G09	Canrenoic acid potassium salt	Prestw-148	2181-04-6	C22H29KO4	['Endocrinology']	['Antihypertensive', 'Diuretic']
177	Plate02	G10	Thioproperazine dimesylate	Prestw-149	2347-80-0	C24H38N4O8S4	['Central Nervous System']	['Antiemetic', 'Antipsychotic']
178	Plate02	G11	Dihydroergotamine tartrate	Prestw-150	5989-77-5	C70H80N10O16	['Central Nervous System']	['Antimigraine']
179	Plate02	G12	DMSO
180	Plate02	H01	DMSO
181	Plate02	H02	Erythromycin	Prestw-151	114-07-8	C37H67NO13	['Infectiology', 'Metabolism']	['Antibacterial', 'Anti-inflammatory']
182	Plate02	H03	Chloroxine	Prestw-1474	773-76-2	C9H5Cl2NO	['Dermatology', 'Metabolism']	[nan]
183	Plate02	H04	Didanosine	Prestw-153	69655-05-6	C10H12N4O3	['Infectiology', 'Metabolism']	['Antiviral']
184	Plate02	H05	Josamycin	Prestw-154	16846-24-5	C42H69NO15	['Infectiology', 'Metabolism']	['Antibacterial']
185	Plate02	H06	Paclitaxel	Prestw-155	33069-62-4	C47H51NO14	['Oncology']	['Antineoplastic']
186	Plate02	H07	Ivermectin	Prestw-156	70288-86-7	C48H74O14	['Infectiology', 'Metabolism']	['Antihelmintic', 'Antiparasitic']
187	Plate02	H08	Gallamine triethiodide	Prestw-157	65-29-2	C30H60I3N3O3	['Neuromuscular']	['Muscle relaxant']
188	Plate02	H09	Neomycin sulfate	Prestw-158	1405-10-3	C23H48N6O17S	['Infectiology', 'Metabolism']	['Antibacterial']
189	Plate02	H10	Dihydrostreptomycin sulfate	Prestw-159	5490-27-7	C42H88N14O36S3	['Infectiology', 'Metabolism']	['Antibacterial']
190	Plate02	H11	Gentamicine sulfate	Prestw-160	1405-41-0	C60H125N15O25S	['Infectiology', 'Metabolism']	['Antibacterial']
191	Plate02	H12	DMSO
192	Plate03	A01	DMSO
193	Plate03	A02	Isoniazid	Prestw-161	54-85-3	C6H7N3O	['Infectiology', 'Metabolism']	['Antibacterial']
194	Plate03	A03	Pentylenetetrazole	Prestw-162	54-95-5	C6H10N4	['Central Nervous System', 'Respiratory']	['Analeptic', 'CNS Stimulant']
195	Plate03	A04	Chlorzoxazone	Prestw-163	95-25-0	C7H4ClNO2	['Central Nervous System']	['Anticonvulsant', 'Muscle relaxant']
196	Plate03	A05	Ornidazole	Prestw-164	16773-42-5	C7H10ClN3O3	['Infectiology', 'Metabolism']	['Antibacterial', 'Antiparasitic', 'Antiprotozoal', 'Antitrichomonal']
197	Plate03	A06	Ethosuximide	Prestw-165	77-67-8	C7H11NO2	['Central Nervous System']	['Anticonvulsant']
198	Plate03	A07	Mafenide hydrochloride	Prestw-166	138-37-4	C7H11ClN2O2S	['Infectiology', 'Metabolism']	['Antibacterial', 'Antiseptic']
199	Plate03	A08	Riluzole hydrochloride	Prestw-167	not available	C8H6ClF3N2OS	['Central Nervous System']	['Antispastic', 'Neuroprotectant']
200	Plate03	A09	Nitrofurantoin	Prestw-168	67-20-9	C8H6N4O5	['Infectiology']	['Antibacterial']
201	Plate03	A10	Hydralazine hydrochloride	Prestw-169	304-20-1	C8H9ClN4	['Cardiovascular']	['Antihypertensive']
202	Plate03	A11	Phenelzine sulfate	Prestw-170	156-51-4	C8H14N2O4S	['Central Nervous System']	['Antidepressant']
203	Plate03	A12	DMSO
204	Plate03	B01	DMSO
205	Plate03	B02	Tranexamic acid	Prestw-171	1197-18-8	C8H15NO2	['Hematology']	['Hemostatic']
206	Plate03	B03	Etofylline	Prestw-172	519-37-9	C9H12N4O3	['Cardiovascular', 'Respiratory']	['Antispastic', 'Bronchodilator', 'Cardiotonic', 'Diuretic']
207	Plate03	B04	Tranylcypromine hydrochloride	Prestw-173	1986-47-6	C9H12ClN	['Central Nervous System']	['Antidepressant']
208	Plate03	B05	Alverine citrate salt	Prestw-174	5560-59-8	C26H35NO7	['Neuromuscular']	['Antispastic']
209	Plate03	B06	Aceclofenac	Prestw-175	89796-99-6	C16H13Cl2NO4	['Central Nervous System', 'Metabolism']	['Analgesic', 'Anti-inflammatory']
210	Plate03	B07	Iproniazide phosphate	Prestw-176	305-33-9	C9H16N3O5P	['Cardiovascular', 'Central Nervous System']	['Antidepressant', 'Antihypertensive']
211	Plate03	B08	Sulfamethoxazole	Prestw-177	723-46-6	C10H11N3O3S	['Infectiology', 'Metabolism']	['Antibacterial']
212	Plate03	B09	Mephenesin	Prestw-178	59-47-2	C10H14O3	['Central Nervous System', 'Neuromuscular']	['Anticonvulsant', 'Local anesthetic', 'Muscle relaxant']
213	Plate03	B10	Phenformin hydrochloride	Prestw-179	834-28-6	C10H16ClN5	['Endocrinology']	['Antidiabetic']
214	Plate03	B11	Flutamide	Prestw-180	13311-84-7	C11H11F3N2O3	['Oncology']	['Antineoplastic']
215	Plate03	B12	DMSO
216	Plate03	C01	DMSO
217	Plate03	C02	Ampyrone	Prestw-181	83-07-8	C11H13N3O	['Central Nervous System', 'Metabolism']	['Analgesic', 'Anticoagulant', 'Anti-inflammatory', 'Antipyretic']
218	Plate03	C03	Levamisole hydrochloride	Prestw-182	16595-80-5	C11H13ClN2S	['Immunology', 'Infectiology', 'Metabolism']	['Antihelmintic', 'Immunomodulator']
219	Plate03	C04	Pargyline hydrochloride	Prestw-183	306-07-0	C11H14ClN	['Cardiovascular', 'Central Nervous System']	['Antidepressant', 'Antihypertensive']
220	Plate03	C05	Methocarbamol	Prestw-184	532-03-6	C11H15NO5	['Central Nervous System']	['Analgesic', 'Muscle relaxant']
221	Plate03	C06	Aztreonam	Prestw-185	78110-38-0	C13H17N5O8S2	['Infectiology', 'Metabolism']	['Antibacterial']
222	Plate03	C07	Cloxacillin sodium salt	Prestw-186	642-78-4	C19H17ClN3NaO5S	['Infectiology', 'Metabolism']	['Antibacterial']
223	Plate03	C08	Catharanthine	Prestw-187	2468-21-5	C21H24N2O2	['Oncology']	['Antineoplastic']
224	Plate03	C09	Pentolinium bitartrate	Prestw-188	52-62-0	C23H42N2O12	['Cardiovascular']	['Antihypertensive']
225	Plate03	C10	Aminopurine, 6-benzyl	Prestw-189	1214-39-7	C12H11N5	['Endocrinology']	[nan]
226	Plate03	C11	Tolbutamide	Prestw-190	64-77-7	C12H18N2O3S	['Endocrinology']	['Antidiabetic']
227	Plate03	C12	DMSO
228	Plate03	D01	DMSO
229	Plate03	D02	Midodrine hydrochloride	Prestw-191	3092-17-9	C12H19ClN2O4	['Cardiovascular']	['Antihypertensive']
230	Plate03	D03	Thalidomide	Prestw-192	50-35-1	C13H10N2O4	['Central Nervous System', 'Immunology']	['Hypnotic', 'Immunosuppressant']
231	Plate03	D04	Oxolinic acid	Prestw-193	14698-29-4	C13H11NO5	['Metabolism', 'Infectiology']	['Antibacterial']
232	Plate03	D05	Nimesulide	Prestw-194	51803-78-2	C13H12N2O5S	['Metabolism']	['Anti-inflammatory']
233	Plate03	D06	Asenapine maleate	Prestw-1231	85650-56-2	C21H20ClNO5	['Central Nervous System']	['Antipsychotic']
234	Plate03	D07	Pentoxifylline	Prestw-196	6493-05-6	C13H18N4O3	['Cardiovascular', 'Respiratory']	['Bronchodilator', 'Vasodilator']
235	Plate03	D08	Metaraminol bitartrate	Prestw-197	33402-03-8	C17H25NO14	['Cardiovascular']	['Antihypotensive', 'Vasoconstrictor']
236	Plate03	D09	Salbutamol	Prestw-198	18559-94-9	C13H21NO3	['Neuromuscular', 'Respiratory']	['Bronchodilator', 'Tocolytic']
237	Plate03	D10	Prilocaine hydrochloride	Prestw-199	1786-81-8	C13H21ClN2O	['Neuromuscular']	['Local anesthetic']
238	Plate03	D11	Camptothecine (S,+)	Prestw-200	7689-03-4	C20H16N2O4	['Oncology']	['Antineoplastic']
239	Plate03	D12	DMSO
240	Plate03	E01	DMSO
241	Plate03	E02	Ranitidine hydrochloride	Prestw-201	66357-59-3	C13H23ClN4O3S	['Gastroenterology']	['Antiulcer']
242	Plate03	E03	Tiratricol, 3,3',5-triiodothyroacetic acid	Prestw-202	51-24-1	C14H9I3O4	['Endocrinology']	['Antihypothyroid', 'Hypocholesterolemic']
243	Plate03	E04	Flufenamic acid	Prestw-203	530-78-9	C14H10F3NO2	['Central Nervous System']	['Analgesic', 'Anti-inflammatory', 'Antipyretic']
244	Plate03	E05	Flumequine	Prestw-204	42835-25-6	C14H12FNO3	['Infectiology', 'Metabolism']	['Antibacterial']
245	Plate03	E06	Tolfenamic acid	Prestw-205	13710-19-5	C14H12ClNO2	['Central Nervous System', 'Metabolism']	['Analgesic', 'Anti-inflammatory']
246	Plate03	E07	Meclofenamic acid sodium salt monohydrate	Prestw-206	6385-02-0	C14H12Cl2NNaO3	['Central Nervous System']	['Anti-inflammatory', 'Antipyretic']
247	Plate03	E08	Tibolone	Prestw-1181	5630-53-5	C21H28O2	['Endocrinology']	[nan]
248	Plate03	E09	Trimethoprim	Prestw-208	738-70-5	C14H18N4O3	['Infectiology', 'Metabolism']	['Antibacterial', 'Antimalarial']
249	Plate03	E10	Metoclopramide monohydrochloride	Prestw-209	7232-21-5	C14H23Cl2N3O2	['Central Nervous System']	['Antiemetic']
250	Plate03	E11	Fenbendazole	Prestw-210	43210-67-9	C15H13N3O2S	['Infectiology', 'Metabolism']	['Antihelmintic']
251	Plate03	E12	DMSO
252	Plate03	F01	DMSO
253	Plate03	F02	Piroxicam	Prestw-211	36322-90-4	C15H13N3O4S	['Central Nervous System', 'Hematology', 'Metabolism']	['Analgesic', 'Anticoagulant', 'Anti-inflammatory', 'Antiplatelet', 'Antipyretic', 'Uricosuric']
254	Plate03	F03	Pyrantel tartrate	Prestw-212	33401-94-4	C15H20N2O6S	['Infectiology']	['Antihelmintic']
255	Plate03	F04	Fenspiride hydrochloride	Prestw-213	5053-08-7	C15H21ClN2O2	['Respiratory']	['Antitussive', 'Bronchodilator']
256	Plate03	F05	Gemfibrozil	Prestw-214	25812-30-0	C15H22O3	['Metabolism']	['Hypocholesterolemic', 'Lipid-lowering']
257	Plate03	F06	Mefexamide hydrochloride	Prestw-215	3413-64-7	C15H25ClN2O3	['Central Nervous System']	['CNS Stimulant']
258	Plate03	F07	Tiapride hydrochloride	Prestw-216	51012-33-0	C15H25ClN2O4S	['Central Nervous System']	['Antiemetic', 'Antipsychotic', 'Anxiolytic', 'Sedative']
259	Plate03	F08	Mebendazole	Prestw-217	31431-39-7	C16H13N3O3	['Infectiology', 'Metabolism']	['Antihelmintic']
260	Plate03	F09	Fenbufen	Prestw-218	36330-85-5	C16H14O3	['Central Nervous System', 'Metabolism']	['Analgesic', 'Anti-inflammatory', 'Antipyretic']
261	Plate03	F10	Ketoprofen	Prestw-219	22071-15-4	C16H14O3	['Central Nervous System', 'Metabolism']	['Analgesic', 'Anti-inflammatory', 'Antipyretic']
262	Plate03	F11	Indapamide	Prestw-220	26807-65-8	C16H16ClN3O3S	['Metabolism']	['Antihypertensive', 'Diuretic']
263	Plate03	F12	DMSO
264	Plate03	G01	DMSO
265	Plate03	G02	Norfloxacin	Prestw-221	70458-96-7	C16H18FN3O3	['Infectiology', 'Metabolism']	['Antibacterial']
266	Plate03	G03	Antimycin A	Prestw-222	1397-94-0	C28H40N2O9	['Infectiology', 'Metabolism']	['Antibacterial', 'Antifungal']
267	Plate03	G04	Xylometazoline hydrochloride	Prestw-223	1218-35-5	C16H25ClN2	['Cardiovascular']	['Nasal Decongestant', 'Vasoconstrictor']
268	Plate03	G05	Oxymetazoline hydrochloride	Prestw-224	2315-02-8	C16H25ClN2O	['Respiratory']	['Nasal Decongestant', 'Vasoconstrictor']
269	Plate03	G06	Nifenazone	Prestw-225	2139-47-1	C17H16N4O2	['Central Nervous System', 'Metabolism']	['Analgesic', 'Anti-inflammatory', 'Antipyretic']
270	Plate03	G07	Griseofulvin	Prestw-226	126-07-8	C17H17ClO6	['Infectiology', 'Metabolism']	['Antifungal', 'Anti-inflammatory']
271	Plate03	G08	Clemizole hydrochloride	Prestw-227	1163-36-6	C19H21Cl2N3	['Allergology', 'Dermatology', 'Infectiology']	['Antibacterial', 'Antifungal', 'Antihistaminic', 'Antipruritic']
272	Plate03	G09	Tropicamide	Prestw-228	1508-75-4	C17H20N2O2	['Neuromuscular']	['Mydriatic']
273	Plate03	G10	Nefopam hydrochloride	Prestw-229	23327-57-3	C17H20ClNO	['Central Nervous System']	['Analgesic']
274	Plate03	G11	Phentolamine hydrochloride	Prestw-230	73-05-2	C17H20ClN3O	['Cardiovascular']	['Antihypertensive', 'Vasodilator']
275	Plate03	G12	DMSO
276	Plate03	H01	DMSO
277	Plate03	H02	Etodolac	Prestw-231	41340-25-4	C17H21NO3	['Central Nervous System', 'Hematology']	['Analgesic', 'Anti-inflammatory', 'Antiplatelet', 'Antipyretic']
278	Plate03	H03	Scopolamin-N-oxide hydrobromide	Prestw-232	6106-81-6	C17H22BrNO5	['Neuromuscular']	['Antispastic', 'Mydriatic']
279	Plate03	H04	Hyoscyamine (L)	Prestw-233	101-31-5	C17H23NO3	['Central Nervous System', 'Ophthalmology']	['Antiemetic', 'Antispastic', 'Mydriatic']
280	Plate03	H05	Chlorphensin carbamate	Prestw-234	886-74-8	C10H12ClNO4	['Central Nervous System']	['Muscle relaxant']
281	Plate03	H06	Carmofur	Prestw-1771	61422-45-5	C11H16FN3O3	['Metabolism']	['Antineoplastic']
282	Plate03	H07	Dilazep dihydrochloride	Prestw-236	20153-98-4	C31H46Cl2N2O10	['Cardiovascular', 'Hematology']	['Antiplatelet', 'Vasodilator']
283	Plate03	H08	Ofloxacin	Prestw-237	82419-36-1	C18H20FN3O4	['Infectiology', 'Metabolism']	['Antibacterial']
284	Plate03	H09	Lomefloxacin hydrochloride	Prestw-238	98079-52-8	C17H20ClF2N3O3	['Infectiology', 'Metabolism']	['Antibacterial']
285	Plate03	H10	Orphenadrine hydrochloride	Prestw-239	341-69-5	C18H24ClNO	['Allergology', 'Central Nervous System']	['Antihistaminic', 'Antiparkinsonian']
286	Plate03	H11	Proglumide	Prestw-240	6620-60-6	C18H26N2O4	['Gastroenterology']	['Antiulcer']
287	Plate03	H12	DMSO
288	Plate04	A01	DMSO
289	Plate04	A02	Mexiletine hydrochloride	Prestw-241	5370-01-4	C11H18ClNO	['Cardiovascular', 'Neuromuscular']	['Antiarrhythmic', 'Local anesthetic']
290	Plate04	A03	Flavoxate hydrochloride	Prestw-242	3717-88-2	C24H26ClNO4	['Metabolism']	['Antispastic']
291	Plate04	A04	Bufexamac	Prestw-243	2438-72-4	C12H17NO3	['Central Nervous System', 'Metabolism']	['Analgesic', 'Anti-inflammatory', 'Antipyretic']
292	Plate04	A05	Glutethimide, para-amino	Prestw-244	125-84-8	C13H16N2O2	['Oncology']	['Antineoplastic']
293	Plate04	A06	Dropropizine (R,S)	Prestw-245	17692-31-8	C13H20N2O2	['Respiratory']	['Antitussive']
294	Plate04	A07	Pinacidil	Prestw-246	85371-64-8	C13H19N5	['Cardiovascular']	['Antihypertensive', 'Vasodilator']
295	Plate04	A08	Albendazole	Prestw-247	54965-21-8	C12H15N3O2S	['Metabolism']	['Antihelmintic', 'Antiparasitic']
296	Plate04	A09	Clonidine hydrochloride	Prestw-248	4205-91-8	C9H10Cl3N3	['Cardiovascular', 'Central Nervous System']	['Analgesic', 'Antihypotensive', 'Sedative']
297	Plate04	A10	Bupropion hydrochloride	Prestw-249	31677-93-7	C13H19Cl2NO	['Central Nervous System']	['Antidepressant']
298	Plate04	A11	Alprenolol hydrochloride	Prestw-250	13707-88-5	C15H24ClNO2	['Cardiovascular']	['Antianginal', 'Antiarrhythmic', 'Antihypertensive']
299	Plate04	A12	DMSO
300	Plate04	B01	DMSO
301	Plate04	B02	Chlorothiazide	Prestw-251	58-94-6	C7H6ClN3O4S2	['Metabolism']	['Antihypertensive', 'Diuretic']
302	Plate04	B03	Diphenidol hydrochloride	Prestw-252	3254-89-5	C21H28ClNO	['Central Nervous System']	['Antiemetic', 'Antivertigo']
303	Plate04	B04	Norethindrone	Prestw-253	68-22-4	C20H26O2	['Endocrinology']	['Contraceptive']
304	Plate04	B05	Nortriptyline hydrochloride	Prestw-254	894-71-3	C19H22ClN	['Central Nervous System']	['Antidepressant', 'CNS Stimulant']
305	Plate04	B06	Niflumic acid	Prestw-255	4394-00-7	C13H9F3N2O2	['Central Nervous System', 'Metabolism']	['Analgesic', 'Anti-inflammatory', 'Antipyretic']
306	Plate04	B07	Isotretinoin	Prestw-256	4759-48-2	C20H28O2	['Dermatology']	['Keratolytic']
307	Plate04	B08	Retinoic acid	Prestw-257	302-79-4	C20H28O2	['Dermatology']	['Keratolytic']
308	Plate04	B09	Antazoline hydrochloride	Prestw-258	2508-72-7	C17H20ClN3	['Allergology', 'Central Nervous System']	['Antihistaminic', 'Sedative']
309	Plate04	B10	Ethacrynic acid	Prestw-259	58-54-8	C13H12Cl2O4	['Metabolism']	['Diuretic']
310	Plate04	B11	Praziquantel	Prestw-260	55268-74-1	C19H24N2O2	['Infectiology']	['Antihelmintic']
311	Plate04	B12	DMSO
312	Plate04	C01	DMSO
313	Plate04	C02	Ethisterone	Prestw-261	434-03-7	C21H28O2	['Endocrinology']	['Contraceptive']
314	Plate04	C03	Triprolidine hydrochloride	Prestw-262	550-70-9	C19H23ClN2	['Allergology', 'Central Nervous System']	['Antihistaminic', 'Sedative']
315	Plate04	C04	Doxepin hydrochloride	Prestw-263	1229-29-4	C19H22ClNO	['Allergology', 'Central Nervous System']	['Anticonvulsant', 'Antidepressant', 'Antipruritic', 'Antispastic', 'Muscle relaxant']
316	Plate04	C05	Dyclonine hydrochloride	Prestw-264	536-43-6	C18H28ClNO2	['Neuromuscular']	['Local anesthetic']
317	Plate04	C06	Dimenhydrinate	Prestw-265	523-87-5	C24H28ClN5O3	['Allergology', 'Central Nervous System']	['Antiemetic', 'Antihistaminic', 'Antivertigo']
318	Plate04	C07	Disopyramide	Prestw-266	3737-09-5	C21H29N3O	['Cardiovascular']	['Antiarrhythmic']
319	Plate04	C08	Clotrimazole	Prestw-267	23593-75-1	C22H17ClN2	['Infectiology']	['Antibacterial', 'Antifungal']
320	Plate04	C09	Vinpocetine	Prestw-268	42971-09-5	C22H26N2O2	['Cardiovascular', 'Central Nervous System']	['CNS Stimulant', 'Neuroprotectant', 'Vasodilator']
321	Plate04	C10	Clomipramine hydrochloride	Prestw-269	17321-77-6	C19H24Cl2N2	['Central Nervous System']	['Antidepressant']
322	Plate04	C11	Fendiline hydrochloride	Prestw-270	13636-18-5	C23H26ClN	['Cardiovascular']	['Antianginal']
323	Plate04	C12	DMSO
324	Plate04	D01	DMSO
325	Plate04	D02	Vincamine	Prestw-271	1617-90-9	C21H26N2O3	['Central Nervous System']	['CNS Stimulant', 'Vasodilator']
326	Plate04	D03	Indomethacin	Prestw-272	53-86-1	C19H16ClNO4	['Central Nervous System', 'Metabolism']	['Analgesic', 'Anti-inflammatory', 'Antipyretic', 'Uricosuric']
327	Plate04	D04	Cortisone	Prestw-273	53-06-5	C21H28O5	['Endocrinology', 'Metabolism']	['Anti-inflammatory', 'Immunosuppressant']
328	Plate04	D05	Prednisolone	Prestw-274	50-24-8	C21H28O5	['Endocrinology', 'Immunology']	['Anti-inflammatory', 'Immunosuppressant']
329	Plate04	D06	Fenofibrate	Prestw-275	49562-28-9	C20H21ClO4	['Metabolism']	['Hypocholesterolemic', 'Lipid-lowering', 'Uricosuric']
330	Plate04	D07	Bumetanide	Prestw-276	28395-03-1	C17H20N2O5S	['Metabolism']	['Diuretic']
331	Plate04	D08	Labetalol hydrochloride	Prestw-277	32780-64-6	C19H25ClN2O3	['Cardiovascular']	['Antihypotensive']
332	Plate04	D09	Cinnarizine	Prestw-278	298-57-7	C26H28N2	['Allergology', 'Central Nervous System']	['Antihistaminic', 'Antivertigo', 'Sedative', 'Vasodilator']
333	Plate04	D10	Methylprednisolone, 6-alpha	Prestw-279	83-43-2	C22H30O5	['Endocrinology']	['Anti-inflammatory', 'Immunosuppressant']
334	Plate04	D11	Quinidine hydrochloride monohydrate	Prestw-280	6151-40-2	C20H27ClN2O3	['Cardiovascular', 'Infectiology']	['Antiarrhythmic', 'Antimalarial']
335	Plate04	D12	DMSO
336	Plate04	E01	DMSO
337	Plate04	E02	Fludrocortisone acetate	Prestw-281	514-36-3	C23H31FO6	['Dermatology', 'Endocrinology']	['Anti-inflammatory', 'Antipruritic']
338	Plate04	E03	Fenoterol hydrobromide	Prestw-282	1944-12-3	C17H22BrNO4	['Neuromuscular', 'Respiratory']	['Bronchodilator', 'Tocolytic']
339	Plate04	E04	Homochlorcyclizine dihydrochloride	Prestw-283	1982-36-1	C19H25Cl3N2	['Allergology', 'Central Nervous System']	['Antihistaminic', 'Sedative']
340	Plate04	E05	Diethylcarbamazine citrate	Prestw-284	1642-54-2	C16H29N3O8	['Infectiology', 'Metabolism']	['Antihelmintic']
341	Plate04	E06	Chenodiol	Prestw-285	474-25-9	C24H40O4	['Gastroenterology']	['Cholagogue', 'Choleretic']
342	Plate04	E07	Perhexiline maleate	Prestw-286	6724-53-4	C23H39NO4	['Cardiovascular']	['Antianginal']
343	Plate04	E08	Oxybutynin chloride	Prestw-287	1508-65-2	C22H32ClNO3	['Neuromuscular']	['Antispastic']
344	Plate04	E09	Spiperone	Prestw-288	749-02-0	C23H26FN3O2	['Central Nervous System']	['Antipsychotic']
345	Plate04	E10	Pyrilamine maleate	Prestw-289	59-33-6	C21H27N3O5	['Allergology', 'Central Nervous System', 'Respiratory']	['Antihistaminic', 'Antipruritic', 'Antitussive', 'Sedative']
346	Plate04	E11	Sulfinpyrazone	Prestw-290	57-96-5	C23H20N2O3S	['Hematology', 'Metabolism']	['Antiplatelet', 'Uricosuric']
347	Plate04	E12	DMSO
348	Plate04	F01	DMSO
349	Plate04	F02	Dantrolene sodium salt	Prestw-291	14663-23-1	C14H9N4NaO5	['Neuromuscular']	['Muscle relaxant']
350	Plate04	F03	Trazodone hydrochloride	Prestw-292	25332-39-2	C19H23Cl2N5O	['Central Nervous System']	['Antidepressant']
351	Plate04	F04	Glafenine hydrochloride	Prestw-293	65513-72-6	C19H18Cl2N2O4	['Metabolism']	['Analgesic']
352	Plate04	F05	Pimethixene maleate	Prestw-294	13187-06-9	C23H23NO4S	['Allergology', 'Central Nervous System', 'Respiratory']	['Antihistaminic', 'Antitussive', 'Bronchodilator', 'Sedative']
353	Plate04	F06	Pergolide mesylate	Prestw-295	66104-23-2	C20H30N2O3S2	['Central Nervous System']	['Antiparkinsonian']
354	Plate04	F07	Acemetacin	Prestw-296	53164-05-9	C21H18ClNO6	['Metabolism']	['Anti-inflammatory']
355	Plate04	F08	Benzydamine hydrochloride	Prestw-297	132-69-4	C19H24ClN3O	['Central Nervous System', 'Metabolism']	['Analgesic', 'Anti-inflammatory', 'Antipyretic']
356	Plate04	F09	Fipexide hydrochloride	Prestw-298	34161-23-4	C20H22Cl2N2O4	['Central Nervous System']	['Anti-fatigue', 'CNS Stimulant']
357	Plate04	F10	Mifepristone	Prestw-299	84371-65-3	C29H35NO2	['Endocrinology']	['Abortifacient']
358	Plate04	F11	Diperodon hydrochloride	Prestw-300	537-12-2	C22H28ClN3O4	['Neuromuscular']	['Local anesthetic']
359	Plate04	F12	DMSO
360	Plate04	G01	DMSO
361	Plate04	G02	Lisinopril	Prestw-301	83915-83-7	C21H35N3O7	['Cardiovascular']	['Antihypertensive', 'Vasodilator']
362	Plate04	G03	Lincomycin hydrochloride	Prestw-302	859-18-7	C18H35ClN2O6S	['Infectiology', 'Metabolism']	['Antibacterial']
363	Plate04	G04	Telenzepine dihydrochloride	Prestw-303	147416-96-4	C19H24Cl2N4O2S	['Gastroenterology']	['Antiulcer']
364	Plate04	G05	Econazole nitrate	Prestw-304	24169-02-6	C18H16Cl3N3O4	['Infectiology', 'Metabolism']	['Antifungal']
365	Plate04	G06	Bupivacaine hydrochloride	Prestw-305	18010-40-7	C18H29ClN2O	['Neuromuscular']	['Local anesthetic']
366	Plate04	G07	Clemastine fumarate	Prestw-306	14976-57-9	C25H30ClNO5	['Allergology', 'Central Nervous System']	['Antiemetic', 'Antihistaminic', 'Sedative']
367	Plate04	G08	Oxytetracycline dihydrate	Prestw-307	6153-64-6	C22H28N2O11	['Infectiology', 'Metabolism']	['Antibacterial']
368	Plate04	G09	Pimozide	Prestw-308	2062-78-4	C28H29F2N3O	['Central Nervous System']	['Antipsychotic']
369	Plate04	G10	Amodiaquin dihydrochloride dihydrate	Prestw-309	6398-98-7	C20H28Cl3N3O3	['Infectiology', 'Metabolism']	['Anti-inflammatory', 'Antimalarial']
370	Plate04	G11	Mebeverine hydrochloride	Prestw-310	2753-45-9	C25H36ClNO5	['Neuromuscular']	['Antispastic']
371	Plate04	G12	DMSO
372	Plate04	H01	DMSO
373	Plate04	H02	Ifenprodil tartrate	Prestw-311	23210-58-4	C25H33NO8	['Cardiovascular']	['Vasodilator']
374	Plate04	H03	Flunarizine dihydrochloride	Prestw-312	30484-77-6	C26H28Cl2F2N2	['Central Nervous System']	['Anticonvulsant', 'Vasodilator']
375	Plate04	H04	Trifluoperazine dihydrochloride	Prestw-313	440-17-5	C21H26Cl2F3N3S	['Central Nervous System']	['Antiemetic', 'Antipsychotic']
376	Plate04	H05	Enalapril maleate	Prestw-314	76095-16-4	C24H32N2O9	['Cardiovascular']	['Antihypertensive']
377	Plate04	H06	Minocycline hydrochloride	Prestw-315	13614-98-7	C23H28ClN3O7	['Infectiology', 'Metabolism']	['Antibacterial']
378	Plate04	H07	Glibenclamide	Prestw-316	10238-21-8	C23H28ClN3O5S	['Endocrinology']	['Antidiabetic']
379	Plate04	H08	Guanethidine sulfate	Prestw-317	60-02-6	C20H46N8O4S	['Central Nervous System', 'Diagnostic']	['Antihypertensive', 'Local anesthetic']
380	Plate04	H09	Quinacrine dihydrochloride hydrate	Prestw-318	69-05-6	C23H36Cl3N3O3	['Infectiology', 'Metabolism']	['Antihelmintic', 'Antileishmanial', 'Antimalarial', 'Antiparasitic', 'Antiprotozoal', 'Antitrichomonal']
381	Plate04	H10	Clofilium tosylate	Prestw-319	92953-10-1	C28H44ClNO3S	['Cardiovascular']	['Antiarrhythmic']
382	Plate04	H11	Fluphenazine dihydrochloride	Prestw-320	146-56-5	C22H28Cl2F3N3OS	['Central Nervous System']	['Antipsychotic']
383	Plate04	H12	DMSO
384	Plate05	A01	DMSO
385	Plate05	A02	Streptomycin sulfate	Prestw-321	3810-74-0	C42H84N14O36S3	['Infectiology', 'Metabolism']	['Antibacterial']
386	Plate05	A03	Alfuzosin hydrochloride	Prestw-322	81403-68-1	C19H28ClN5O4	['Cardiovascular']	['Vasodilator']
387	Plate05	A04	Chlorpropamide	Prestw-323	94-20-2	C10H13ClN2O3S	['Endocrinology']	['Antidiabetic']
388	Plate05	A05	Phenylpropanolamine hydrochloride	Prestw-324	154-41-6	C9H14ClNO	['Respiratory']	['Antihypotensive', 'Nasal Decongestant', 'Vasoconstrictor']
389	Plate05	A06	Ascorbic acid	Prestw-325	50-81-7	C6H8O6	['Metabolism']	['Anti-oxidant', 'CNS Stimulant', 'Hemostatic']
390	Plate05	A07	Methyldopa (L,-)	Prestw-326	555-30-6	C10H13NO4	['Cardiovascular', 'Central Nervous System']	['Antihypertensive']
391	Plate05	A08	Cefoperazone dihydrate	Prestw-327	not available	C25H31N9O10S2	['Infectiology', 'Metabolism']	['Antibacterial']
392	Plate05	A09	Zoxazolamine	Prestw-328	61-80-3	C7H5ClN2O	['Metabolism', 'Neuromuscular']	['Antigout', 'Muscle relaxant', 'Uricosuric']
393	Plate05	A10	Tacrine hydrochloride	Prestw-329	1684-40-8	C13H15ClN2	['Central Nervous System']	['CNS Stimulant']
394	Plate05	A11	Bisoprolol fumarate	Prestw-330	104344-23-2	C40H66N2O12	['Cardiovascular']	['Antianginal', 'Antiarrhythmic', 'Antihypertensive']
395	Plate05	A12	DMSO
396	Plate05	B01	DMSO
397	Plate05	B02	Tremorine dihydrochloride	Prestw-331	51-73-0	C12H22Cl2N2	['Central Nervous System']	['CNS Stimulant']
398	Plate05	B03	Practolol	Prestw-332	6673-35-4	C14H22N2O3	['Cardiovascular']	['Antianginal', 'Antihypertensive']
399	Plate05	B04	Zidovudine, AZT	Prestw-333	30516-87-1	C10H13N5O4	['Infectiology', 'Metabolism']	['Antiviral']
400	Plate05	B05	Sulfisoxazole	Prestw-334	127-69-5	C11H13N3O3S	['Infectiology', 'Metabolism']	['Antibacterial']
401	Plate05	B06	Zaprinast	Prestw-335	37762-06-4	C13H13N5O2	['Cardiovascular']	['Erectile dysfunction treatment']
402	Plate05	B07	Chlormezanone	Prestw-336	80-77-3	C11H12ClNO3S	['Central Nervous System', 'Neuromuscular']	['Anxiolytic', 'Muscle relaxant']
403	Plate05	B08	Procainamide hydrochloride	Prestw-337	614-39-1	C13H22ClN3O	['Cardiovascular', 'Neuromuscular']	['Antiarrhythmic', 'Local anesthetic', 'Vasodilator']
404	Plate05	B09	N6-methyladenosine	Prestw-338	1867-73-8	C11H15N5O4	['Oncology']	['Antineoplastic']
405	Plate05	B10	Guanfacine hydrochloride	Prestw-339	29110-48-3	C9H10Cl3N3O	['Cardiovascular', 'Central Nervous System']	['Antihypertensive']
406	Plate05	B11	Domperidone	Prestw-340	57808-66-9	C22H24ClN5O2	['Central Nervous System']	['Antiemetic']
407	Plate05	B12	DMSO
408	Plate05	C01	DMSO
409	Plate05	C02	Furosemide	Prestw-341	54-31-9	C12H11ClN2O5S	['Metabolism']	['Antihypertensive', 'Diuretic']
410	Plate05	C03	Methapyrilene hydrochloride	Prestw-342	135-23-9	C14H20ClN3S	['Allergology', 'Central Nervous System']	['Antihistaminic', 'Sedative']
411	Plate05	C04	Desipramine hydrochloride	Prestw-343	58-28-6	C18H23ClN2	['Central Nervous System']	['Antidepressant', 'CNS Stimulant']
412	Plate05	C05	Clorgyline hydrochloride	Prestw-344	17780-75-5	C13H16Cl3NO	['Central Nervous System']	['Antidepressant']
413	Plate05	C06	Clenbuterol hydrochloride	Prestw-345	21898-19-1	C12H19Cl3N2O	['Neuromuscular', 'Respiratory']	['Antiasthmatic', 'Bronchodilator', 'Tocolytic']
414	Plate05	C07	Maprotiline hydrochloride	Prestw-346	10347-81-6	C20H24ClN	['Central Nervous System']	['Antidepressant', 'Anxiolytic']
415	Plate05	C08	Thioguanosine	Prestw-347	85-31-4	C10H13N5O4S	['Metabolism', 'Oncology']	['Antineoplastic']
416	Plate05	C09	Chlorprothixene hydrochloride	Prestw-348	6469-93-8	C18H19Cl2NS	['Central Nervous System']	['Antiemetic', 'Antipsychotic']
417	Plate05	C10	Ritodrine hydrochloride	Prestw-349	23239-51-2	C17H22ClNO3	['Neuromuscular']	['Tocolytic']
418	Plate05	C11	Clozapine	Prestw-350	5786-21-0	C18H19ClN4	['Central Nervous System']	['Antiparkinsonian', 'Antipsychotic']
419	Plate05	C12	DMSO
420	Plate05	D01	DMSO
421	Plate05	D02	Chlorthalidone	Prestw-351	77-36-1	C14H11ClN2O4S	['Metabolism']	['Antihypertensive', 'Diuretic']
422	Plate05	D03	Dobutamine hydrochloride	Prestw-352	49745-95-1	C18H24ClNO3	['Cardiovascular']	['Analeptic', 'Cardiotonic', 'Positive inotropic']
423	Plate05	D04	Moclobemide	Prestw-353	71320-77-9	C13H17ClN2O2	['Central Nervous System']	['Antidepressant']
424	Plate05	D05	Clopamide	Prestw-354	636-54-4	C14H20ClN3O3S	['Metabolism']	['Antihypertensive', 'Diuretic']
425	Plate05	D06	Hycanthone	Prestw-355	3105-97-3	C20H24N2O2S	['Infectiology']	['Antihelmintic', 'Antiparasitic']
426	Plate05	D07	Adenosine 5'-monophosphate monohydrate	Prestw-356	18422-05-4	C10H16N5O8P	['Cardiovascular', 'Metabolism']	['Antiarrhythmic']
427	Plate05	D08	Amoxicillin	Prestw-357	26787-78-0	C16H19N3O5S	['Metabolism', 'Infectiology']	['Antibacterial']
428	Plate05	D09	Pemirolast potassium	Prestw-1603	100299-08-9	C10H7KN6O	['Ophthalmology']	['Anti-inflammatory', 'Antipruritic', 'Antihistaminic']
429	Plate05	D10	Dextromethorphan hydrobromide monohydrate	Prestw-359	6700-34-1	C18H28BrNO2	['Central Nervous System']	['Antitussive']
430	Plate05	D11	Droperidol	Prestw-360	548-73-2	C22H22FN3O2	['Central Nervous System']	['Antipsychotic']
431	Plate05	D12	DMSO
432	Plate05	E01	DMSO
433	Plate05	E02	Bambuterol hydrochloride	Prestw-361	81732-46-9	C18H30ClN3O5	['Neuromuscular', 'Respiratory']	['Bronchodilator', 'Tocolytic']
434	Plate05	E03	Betamethasone	Prestw-362	378-44-9	C22H29FO5	['Endocrinology']	['Anti-inflammatory', 'Antipruritic', 'Immunosuppressant']
435	Plate05	E04	Colchicine	Prestw-363	64-86-8	C22H25NO6	['Metabolism']	['Antigout', 'Anti-inflammatory']
436	Plate05	E05	Metergoline	Prestw-364	17692-51-2	C25H29N3O2	['Central Nervous System']	['Antiprolactin']
437	Plate05	E06	Brinzolamide	Prestw-365	138890-62-7	C12H21N3O5S3	['Metabolism']	['Antiglaucoma', 'Diuretic']
438	Plate05	E07	Ambroxol hydrochloride	Prestw-366	23828-92-4	C13H19Br2ClN2O	['Respiratory']	['Expectorant', 'Mucolytic']
439	Plate05	E08	Benfluorex	Prestw-367	23602-78-0	C19H20F3NO2	['Central Nervous System']	['Anorectic', 'Antidiabetic', 'CNS Stimulant']
440	Plate05	E09	Bepridil hydrochloride	Prestw-368	74764-40-2	C24H35ClN2O	['Cardiovascular']	['Antianginal', 'Antiarrhythmic', 'Antihypotensive', 'Vasodilator']
441	Plate05	E10	Meloxicam	Prestw-369	71125-38-7	C14H13N3O4S2	['Metabolism']	['Anti-inflammatory']
442	Plate05	E11	Benzbromarone	Prestw-370	3562-84-3	C17H12Br2O3	['Cardiovascular']	['Antianginal', 'Antigout', 'Antispastic', 'Uricosuric', 'Vasodilator']
443	Plate05	E12	DMSO
444	Plate05	F01	DMSO
445	Plate05	F02	Ketotifen fumarate	Prestw-371	34580-14-8	C23H23NO5S	['Allergology']	['Antihistaminic']
446	Plate05	F03	Debrisoquin sulfate	Prestw-372	581-88-4	C20H28N6O4S	['Cardiovascular']	['Antihypertensive']
447	Plate05	F04	Amethopterin (R,S)	Prestw-373	60388-53-6	C20H22N8O5	['Immunology', 'Metabolism', 'Oncology']	['Anti-inflammatory', 'Antineoplastic', 'Immunosuppressant']
448	Plate05	F05	Methylergometrine maleate	Prestw-374	57432-61-8	C24H29N3O6	['Neuromuscular']	['Hemostatic', 'Oxytocic']
449	Plate05	F06	Methiothepin maleate	Prestw-375	19728-88-2	C24H28N2O4S2	['Central Nervous System']	['Antipsychotic']
450	Plate05	F07	Clofazimine	Prestw-376	2030-63-9	C27H22Cl2N4	['Infectiology']	['Antibacterial']
451	Plate05	F08	Nafronyl oxalate	Prestw-377	3200-06-4	C26H35NO7	['Cardiovascular', 'Neuromuscular']	['Anti-ischemic', 'Antispastic', 'Vasodilator']
452	Plate05	F09	Bezafibrate	Prestw-378	41859-67-0	C19H20ClNO4	['Metabolism']	['Antilipemic', 'Hypocholesterolemic', 'Lipid-lowering']
453	Plate05	F10	Nefazodone HCl	Prestw-1152	82752-99-6	C25H33Cl2N5O2	['Central Nervous System']	['Antidepressant']
454	Plate05	F11	Clebopride maleate	Prestw-380	84370-95-6	C24H28ClN3O6	['Central Nervous System']	['Antiemetic', 'Antispastic']
455	Plate05	F12	DMSO
456	Plate05	G01	DMSO
457	Plate05	G02	Lidoflazine	Prestw-381	3416-26-0	C30H35F2N3O	['Cardiovascular']	['Antianginal', 'Antiarrhythmic', 'Vasodilator']
458	Plate05	G03	Betaxolol hydrochloride	Prestw-382	63659-19-8	C18H30ClNO3	['Cardiovascular', 'Ophthalmology']	['Antiglaucoma', 'Antihypertensive']
459	Plate05	G04	Nicardipine hydrochloride	Prestw-383	54527-84-3	C26H30ClN3O6	['Cardiovascular']	['Antianginal', 'Antihypertensive']
460	Plate05	G05	Probucol	Prestw-384	23288-49-5	C31H48O2S2	['Metabolism']	['Antilipemic', 'Hypocholesterolemic']
461	Plate05	G06	Mitoxantrone dihydrochloride	Prestw-385	70476-82-3	C22H30Cl2N4O6	['Oncology']	['Antineoplastic']
462	Plate05	G07	GBR 12909 dihydrochloride	Prestw-386	67469-78-7	C28H34Cl2F2N2O	['Central Nervous System']	['Antidepressant']
463	Plate05	G08	Carbetapentane citrate	Prestw-387	23142-01-0	C26H39NO10	['Central Nervous System', 'Neuromuscular']	['Antispastic', 'Antitussive', 'Local anesthetic']
464	Plate05	G09	Dequalinium dichloride	Prestw-388	522-51-0	C30H40Cl2N4	['Infectiology']	['Antibacterial', 'Antiseptic']
465	Plate05	G10	Ketoconazole	Prestw-389	65277-42-1	C26H28Cl2N4O4	['Infectiology', 'Metabolism']	['Antifungal']
466	Plate05	G11	Fusidic acid sodium salt	Prestw-390	751-94-0	C31H47NaO6	['Infectiology', 'Metabolism']	['Antibacterial']
467	Plate05	G12	DMSO
468	Plate05	H01	DMSO
469	Plate05	H02	Terbutaline hemisulfate	Prestw-391	23031-32-5	C24H40N2O10S	['Respiratory']	['Antiasthmatic', 'Bronchodilator', 'Muscle relaxant']
470	Plate05	H03	Ketanserin tartrate hydrate	Prestw-392	83846-83-7	C26H30FN3O10	['Cardiovascular']	['Antihypertensive', 'Vasodilator']
471	Plate05	H04	Hemicholinium bromide	Prestw-393	312-45-8	C24H34Br2N2O4	['Neuromuscular']	['Curarizing']
472	Plate05	H05	Kanamycin A sulfate	Prestw-394	25389-94-0	C18H38N4O15S	['Infectiology', 'Metabolism']	['Antibacterial']
473	Plate05	H06	Amikacin hydrate	Prestw-395	37517-28-5	C22H47N5O15	['Infectiology', 'Metabolism']	['Antibacterial']
474	Plate05	H07	Etoposide	Prestw-396	33419-42-0	C29H32O13	['Oncology']	['Antineoplastic']
475	Plate05	H08	Clomiphene citrate (Z,E)	Prestw-397	50-41-9	C32H36ClNO8	['Endocrinology']	[nan]
476	Plate05	H09	Oxantel pamoate	Prestw-398	68813-55-8	C49H48N4O8	['Infectiology']	['Antihelmintic']
477	Plate05	H10	Prochlorperazine dimaleate	Prestw-399	84-02-6	C28H32ClN3O8S	['Central Nervous System']	['Antiemetic', 'Antipsychotic']
478	Plate05	H11	Hesperidin	Prestw-400	520-26-3	C28H34O15	['Oncology']	['Anti-haemorrhoids', 'Antineoplastic', 'Anti-oxidant']
479	Plate05	H12	DMSO
480	Plate06	A01	DMSO
481	Plate06	A02	Testosterone propionate	Prestw-401	57-85-2	C22H32O3	['Endocrinology']	['Anabolic']
482	Plate06	A03	Haloprogin	Prestw-1269	777-11-7	C9H4Cl3IO	['Central Nervous System']	['Anesthetic', 'Antifungal']
483	Plate06	A04	Thyroxine (L)	Prestw-403	51-48-9	C15H11I4NO4	['Endocrinology', 'Metabolism']	['Antihypothyroid', 'Antilipemic', 'Hypocholesterolemic', 'Lipid-lowering']
484	Plate06	A05	Idebenone	Prestw-1288	58186-27-9	C19H30O5	['Oncology']	['Antineoplastic']
485	Plate06	A06	Pepstatin A	Prestw-405	26305-03-3	C34H63N5O9	['Infectiology', 'Metabolism']	['Antiviral']
486	Plate06	A07	Morpholinoethylamino-3-benzocyclohepta-(5,6-c)-pyridazine dihydrochloride	Prestw-406	115767-94-7	C19H26Cl2N4O	[nan]	[nan]
487	Plate06	A08	Adamantamine fumarate	Prestw-407	80789-67-9	C24H38N2O4	['Infectiology']	['Antiviral']
488	Plate06	A09	Butoconazole nitrate	Prestw-408	32872-77-1	C19H18Cl3N3O3S	['Infectiology', 'Metabolism']	['Antibacterial', 'Antifungal']
489	Plate06	A10	Amiodarone hydrochloride	Prestw-409	19774-82-4	C25H30ClI2NO3	['Cardiovascular']	['Antianginal', 'Antiarrhythmic']
490	Plate06	A11	Amphotericin B	Prestw-410	1397-89-3	C47H73NO17	['Infectiology']	['Antibacterial', 'Antifungal']
491	Plate06	A12	DMSO
492	Plate06	B01	DMSO
493	Plate06	B02	Androsterone	Prestw-411	53-41-8	C19H30O2	['Endocrinology']	['Anabolic']
494	Plate06	B03	Amifostine	Prestw-1489	20537-88-6	C5H15N2O3PS	['Diagnostic']	[nan]
495	Plate06	B04	Carbarsone	Prestw-413	121-59-5	C7H9AsN2O4	['Infectiology']	['Antiamebic', 'Antiprotozoal']
496	Plate06	B05	Amlodipine	Prestw-1219	88150-42-9	C20H25ClN2O5	['Cardiovascular']	['Antihypertensive']
497	Plate06	B06	Modafinil	Prestw-1147	68693-11-8	C15H15NO2S	['Central Nervous System']	['CNS Stimulant']
498	Plate06	B07	Bacampicillin hydrochloride	Prestw-416	37661-08-8	C21H28ClN3O7S	['Infectiology', 'Metabolism']	['Antibacterial']
499	Plate06	B08	Lamivudine	Prestw-1298	134678-17-4	C8H11N3O3S	['Infectiology', 'Metabolism']	['Antiviral']
500	Plate06	B09	Biotin	Prestw-418	58-85-5	C10H16N2O3S	['Metabolism']	[nan]
501	Plate06	B10	Bisacodyl	Prestw-419	603-50-9	C22H19NO4	['Gastroenterology']	['Laxative']
502	Plate06	B11	Erlotinib	Prestw-1242	183321-74-6	C22H23N3O4	['Oncology']	['Antineoplastic']
503	Plate06	B12	DMSO
504	Plate06	C01	DMSO
505	Plate06	C02	Suloctidil	Prestw-421	54063-56-8	C20H35NOS	['Neuromuscular']	['Antiplatelet', 'Vasodilator']
506	Plate06	C03	Zotepine	Prestw-1368	26615-21-4	C18H18ClNOS	['Central Nervous System']	['Antipsychotic']
507	Plate06	C04	Carisoprodol	Prestw-423	78-44-4	C12H24N2O4	['Central Nervous System']	['Analgesic', 'Antipyretic', 'Muscle relaxant', 'Sedative']
508	Plate06	C05	Cephalosporanic acid, 7-amino	Prestw-424	957-68-6	C10H12N2O5S	['Infectiology', 'Metabolism']	['Antibacterial']
509	Plate06	C06	Chicago sky blue 6B	Prestw-425	2610-05-1	C34H24N6Na4O16S4	['Central Nervous System']	[nan]
510	Plate06	C07	Buflomedil hydrochloride	Prestw-426	35543-24-9	C17H26ClNO4	['Cardiovascular']	['Vasodilator']
511	Plate06	C08	Dibenzepine hydrochloride	Prestw-1393	315-80-0	C18H22ClN3O	['Central Nervous System']	['Antidepressant']
512	Plate06	C09	Roxatidine Acetate HCl	Prestw-428	93793-83-0	C19H29ClN2O4	['Gastroenterology']	['Antiulcer']
513	Plate06	C10	Valacyclovir hydrochloride	Prestw-1505	124832-27-5	C13H21ClN6O4	['Infectiology', 'Metabolism']	['Antiviral']
514	Plate06	C11	Cisapride	Prestw-430	81098-60-4	C23H29ClFN3O4	['Gastroenterology']	['Gastroprokinetic']
515	Plate06	C12	DMSO
516	Plate06	D01	DMSO
517	Plate06	D02	Pefloxacine	Prestw-1303	70458-92-3	C17H20FN3O3	['Infectiology', 'Metabolism']	['Antibacterial']
518	Plate06	D03	Corticosterone	Prestw-432	50-22-6	C21H30O4	['Endocrinology']	['Anti-inflammatory', 'Immunosuppressant']
519	Plate06	D04	Cyanocobalamin	Prestw-433	68-19-9	C63H88CoN14O14P	['Metabolism']	['Analgesic']
520	Plate06	D05	Cefadroxil	Prestw-434	50370-12-2	C16H17N3O5S	['Infectiology', 'Metabolism']	['Antibacterial']
521	Plate06	D06	Cyclosporin A	Prestw-435	59865-13-3	C62H111N11O12	['Immunology']	['Immunosuppressant']
522	Plate06	D07	Digitoxigenin	Prestw-436	143-62-4	C23H34O4	['Cardiovascular']	['Cardiotonic']
523	Plate06	D08	Digoxin	Prestw-437	20830-75-5	C41H64O14	['Cardiovascular']	['Cardiotonic']
524	Plate06	D09	Doxorubicin hydrochloride	Prestw-438	25316-40-9	C27H30ClNO11	['Infectiology', 'Oncology']	['Antibacterial', 'Antineoplastic', 'Immunosuppressant']
525	Plate06	D10	Carbimazole	Prestw-439	22232-54-8	C7H10N2O2S	['Metabolism']	['Antihyperthyroid']
526	Plate06	D11	Epiandrosterone	Prestw-440	481-29-8	C19H30O2	['Endocrinology']	['Anabolic']
527	Plate06	D12	DMSO
528	Plate06	E01	DMSO
529	Plate06	E02	Estradiol-17 beta	Prestw-441	50-28-2	C18H24O2	['Endocrinology']	['Antigonadotropin']
530	Plate06	E03	Clobutinol hydrochloride	Prestw-1380	1215-83-4	C14H23Cl2NO	['Central Nervous System']	['Antitussive']
531	Plate06	E04	Gabazine bromide	Prestw-443	105538-73-6	C15H18BrN3O3	['Central Nervous System']	['CNS Stimulant']
532	Plate06	E05	Oxcarbazepine	Prestw-1156	28721-07-5	C15H12N2O2	['Central Nervous System']	['Anticonvulsant']
533	Plate06	E06	Cyclobenzaprine hydrochloride	Prestw-445	6202-23-9	C20H22ClN	['Neuromuscular']	['Muscle relaxant']
534	Plate06	E07	Carteolol hydrochloride	Prestw-446	51781-21-6	C16H25ClN2O3	['Cardiovascular', 'Ophthalmology']	['Antiglaucoma', 'Antihypertensive']
535	Plate06	E08	Hydrocortisone base	Prestw-447	50-23-7	C21H30O5	['Endocrinology']	['Anti-inflammatory']
536	Plate06	E09	Hydroxytacrine maleate (R,S)	Prestw-448	118909-22-1	C17H18N2O5	['Central Nervous System']	['Anti-Alzheimer']
537	Plate06	E10	Pilocarpine nitrate	Prestw-449	148-72-1	C11H17N3O5	['Ophthalmology']	['Antiglaucoma']
538	Plate06	E11	Dicloxacillin sodium salt hydrate	Prestw-450	13412-64-1	C19H18Cl2N3NaO6S	['Infectiology', 'Metabolism']	['Antibacterial']
539	Plate06	E12	DMSO
540	Plate06	F01	DMSO
541	Plate06	F02	Alizapride HCl	Prestw-451	59338-87-3	C16H22ClN5O2	['Central Nervous System']	['Antiemetic']
542	Plate06	F03	Stanozolol	Prestw-1161	10418-03-8	C21H32N2O	['Endocrinology']	[nan]
543	Plate06	F04	Calcipotriene	Prestw-1257	112965-21-6	C27H40O3	['Dermatology', 'Metabolism']	['Antipsoriatic']
544	Plate06	F05	Linezolid	Prestw-1429	165800-03-3	C16H20FN3O4	['Infectiology', 'Metabolism']	['Antibacterial']
545	Plate06	F06	Mebhydroline 1,5-naphtalenedisulfonate	Prestw-455	6153-33-9	C48H48N4O6S2	['Allergology']	['Antihistaminic']
546	Plate06	F07	Meclocycline sulfosalicylate	Prestw-456	73816-42-9	C29H27ClN2O14S	['Infectiology', 'Metabolism']	['Antibacterial']
547	Plate06	F08	Meclozine dihydrochloride	Prestw-457	1104-22-9	C25H29Cl3N2	['Allergology', 'Central Nervous System']	['Antiemetic', 'Antihistaminic', 'Sedative']
548	Plate06	F09	Melatonin	Prestw-458	73-31-4	C13H16N2O2	['Central Nervous System', 'Endocrinology', 'Immunology']	['Anticonvulsant', 'Anti-oxidant', 'Immunostimulant']
549	Plate06	F10	Butalbital	Prestw-1251	77-26-9	C11H16N2O3	['Central Nervous System']	['Hypnotic', 'Sedative']
550	Plate06	F11	Dinoprost trometamol	Prestw-460	38362-01-5	C24H45NO8	['Endocrinology']	['Oxytocic']
551	Plate06	F12	DMSO
552	Plate06	G01	DMSO
553	Plate06	G02	Tropisetron HCl	Prestw-461	105826-92-4	C17H21ClN2O2	['Central Nervous System']	['Antiemetic']
554	Plate06	G03	Cefixime	Prestw-462	79350-37-1	C16H15N5O7S2	['Infectiology', 'Metabolism']	['Antibacterial']
555	Plate06	G04	Metrizamide	Prestw-463	31112-62-6	C18H22I3N3O8	['Diagnostic']	['Contrastant']
556	Plate06	G05	Quetiapine hemifumarate	Prestw-1323	111974-72-2	C46H54N6O8S2	['Central Nervous System']	['Antipsychotic']
557	Plate06	G06	Tosufloxacin hydrochloride	Prestw-1464	100490-36-6	C19H16ClF3N4O3	['Infectiology', 'Metabolism']	['Antibacterial']
558	Plate06	G07	Efavirenz	Prestw-1400	154598-52-4	C14H9ClF3NO2	['Infectiology', 'Metabolism']	['Antiviral']
559	Plate06	G08	Rifapentine	Prestw-1157	61379-65-5	C47H64N4O12	['Infectiology', 'Metabolism']	['Antibacterial']
560	Plate06	G09	Neostigmine bromide	Prestw-468	114-80-7	C12H19BrN2O2	['Diagnostic']	['Anti-fatigue']
561	Plate06	G10	Niridazole	Prestw-469	61-57-4	C6H6N4O3S	['Infectiology', 'Metabolism']	['Antihelmintic', 'Antiparasitic', 'Antiprotozoal']
562	Plate06	G11	Ceforanide	Prestw-470	60925-61-3	C20H21N7O6S2	['Infectiology', 'Metabolism']	['Antibacterial']
563	Plate06	G12	DMSO
564	Plate06	H01	DMSO
565	Plate06	H02	Vatalanib	Prestw-1358	212141-54-3	C20H15ClN4	['Oncology']	['Antineoplastic']
566	Plate06	H03	Itopride	Prestw-1295	122898-67-3	C20H26N2O4	['Metabolism']	[nan]
567	Plate06	H04	Cefotetan	Prestw-473	69712-56-7	C17H17N7O8S4	['Infectiology', 'Metabolism']	['Antibacterial']
568	Plate06	H05	Fentiazac	Prestw-1254	18046-21-4	C17H12ClNO2S	['Metabolism']	['Anti-inflammatory']
569	Plate06	H06	Brompheniramine maleate	Prestw-475	980-71-2	C20H23BrN2O4	['Allergology']	['Antihistaminic', 'Antipruritic', 'Antitussive', 'Sedative']
570	Plate06	H07	Primaquine diphosphate	Prestw-476	63-45-6	C15H27N3O9P2	['Infectiology']	['Antimalarial']
571	Plate06	H08	Progesterone	Prestw-477	57-83-0	C21H30O2	['Endocrinology']	['Progestogen']
572	Plate06	H09	Felodipine	Prestw-478	72509-76-3	C18H19Cl2NO4	['Neuromuscular']	['Antianginal', 'Antihypertensive']
573	Plate06	H10	Raclopride	Prestw-1325	84225-95-6	C15H20Cl2N2O3	['Central Nervous System']	[nan]
574	Plate06	H11	Closantel	Prestw-1385	57808-65-8	C22H14Cl2I2N2O2	['Infectiology', 'Metabolism']	['Antihelmintic', 'Antiparasitic']
575	Plate06	H12	DMSO
576	Plate07	A01	DMSO
577	Plate07	A02	Serotonin hydrochloride	Prestw-481	153-98-0	C10H13ClN2O	['Central Nervous System', 'Endocrinology']	['CNS Stimulant']
578	Plate07	A03	Cefotiam hydrochloride	Prestw-482	61622-34-2	C18H24ClN9O4S3	['Infectiology', 'Metabolism']	['Antibacterial']
579	Plate07	A04	Rofecoxib	Prestw-1336	162011-90-7	C17H14O4S	['Metabolism']	['Anti-inflammatory']
580	Plate07	A05	Benperidol	Prestw-484	2062-84-2	C22H24FN3O2	['Central Nervous System']	['Antipsychotic']
581	Plate07	A06	Cefaclor hydrate	Prestw-485	70356-03-5	C15H16ClN3O5S	['Infectiology', 'Metabolism']	['Antibacterial']
582	Plate07	A07	Colistin sulfate	Prestw-486	1264-72-8	C52H100N16O17S	['Infectiology']	['Antibacterial']
583	Plate07	A08	Daunorubicin hydrochloride	Prestw-487	23541-50-6	C27H30ClNO10	['Infectiology', 'Oncology']	['Antibacterial', 'Antineoplastic']
584	Plate07	A09	Dosulepin hydrochloride	Prestw-488	897-15-4	C19H22ClNS	['Central Nervous System']	['Antidepressant', 'CNS Stimulant']
585	Plate07	A10	Ceftazidime pentahydrate	Prestw-489	78439-06-2	C22H32N6O12S2	['Infectiology', 'Metabolism']	['Antibacterial']
586	Plate07	A11	Iobenguane sulfate	Prestw-490	103346-16-3	C8H12IN3O4S	['Oncology']	['Antineoplastic']
587	Plate07	A12	DMSO
588	Plate07	B01	DMSO
589	Plate07	B02	Metixene hydrochloride	Prestw-491	1553-34-0	C20H24ClNS	['Central Nervous System', 'Neuromuscular']	['Antiparkinsonian', 'Antispastic']
590	Plate07	B03	Nitrofural	Prestw-492	59-87-0	C6H6N4O4	['Infectiology']	['Antibacterial']
591	Plate07	B04	Omeprazole	Prestw-493	73590-58-6	C17H19N3O3S	['Gastroenterology']	['Antiulcer']
592	Plate07	B05	Propylthiouracil	Prestw-494	51-52-5	C7H10N2OS	['Metabolism']	['Antihyperthyroid']
593	Plate07	B06	Terconazole	Prestw-495	67915-31-5	C26H31Cl2N5O3	['Infectiology', 'Metabolism']	['Antifungal']
594	Plate07	B07	Tiaprofenic acid	Prestw-496	33005-95-7	C14H12O3S	['Central Nervous System', 'Metabolism']	['Analgesic', 'Anti-inflammatory', 'Antipyretic']
595	Plate07	B08	Vancomycin hydrochloride	Prestw-497	1404-93-9	C66H76Cl3N9O24	['Infectiology', 'Metabolism']	['Antibacterial']
596	Plate07	B09	Artemisinin	Prestw-498	63968-64-9	C15H22O5	['Infectiology']	['Antimalarial']
597	Plate07	B10	Propafenone hydrochloride	Prestw-499	34183-22-7	C21H28ClNO3	['Cardiovascular']	['Antiarrhythmic']
598	Plate07	B11	Ethamivan	Prestw-500	304-84-7	C12H17NO3	['Central Nervous System']	['Analeptic', 'CNS stimulant']
599	Plate07	B12	DMSO
600	Plate07	C01	DMSO
601	Plate07	C02	Vigabatrin	Prestw-501	60643-86-9	C6H11NO2	['Central Nervous System']	['Anticonvulsant', 'Antiepileptic']
602	Plate07	C03	Biperiden hydrochloride	Prestw-502	1235-82-1	C21H30ClNO	['Central Nervous System']	['Antiparkinsonian']
603	Plate07	C04	Cetirizine dihydrochloride	Prestw-503	83881-52-1	C21H27Cl3N2O3	['Allergology']	['Antihistaminic', 'Antipruritic']
604	Plate07	C05	Etifenin	Prestw-504	63245-28-3	C16H22N2O5	['Diagnostic']	['Chemosensitizer']
605	Plate07	C06	Metaproterenol sulfate, orciprenaline sulfate	Prestw-505	5874-97-5	C22H36N2O10S	['Respiratory']	['Bronchodilator']
606	Plate07	C07	Sisomicin sulfate	Prestw-506	53179-09-2	C19H39N5O11S	['Infectiology', 'Metabolism']	['Antibacterial']
607	Plate07	C08	Sibutramine HCl	Prestw-1159	125494-59-9	C17H27Cl2N	['Central Nervous System']	[nan]
608	Plate07	C09	Acenocoumarol	Prestw-110	152-72-7	C19H15NO6	['Hematology']	['Anticoagulant']
609	Plate07	C10	Bromperidol	Prestw-509	10457-90-6	C21H23BrFNO2	['Central Nervous System']	['Antipsychotic']
610	Plate07	C11	Cyclizine hydrochloride	Prestw-510	303-25-3	C18H23ClN2	['Allergology', 'Central Nervous System']	['Antiemetic', 'Antihistaminic', 'Antivertigo', 'Sedative']
611	Plate07	C12	DMSO
612	Plate07	D01	DMSO
613	Plate07	D02	Fluoxetine hydrochloride	Prestw-511	59333-67-4	C17H19ClF3NO	['Central Nervous System']	['Antidepressant']
614	Plate07	D03	Iohexol	Prestw-512	66108-95-0	C19H26I3N3O9	['Diagnostic']	['Contrastant']
615	Plate07	D04	Norcyclobenzaprine	Prestw-513	303-50-4	C19H19N	['Gastroenterology']	['Antiulcer']
616	Plate07	D05	Pyrazinamide	Prestw-514	98-96-4	C5H5N3O	['Infectiology', 'Metabolism']	['Antibacterial']
617	Plate07	D06	Trimethadione	Prestw-515	127-48-0	C6H9NO3	['Central Nervous System']	['Anticonvulsant', 'Antiepileptic']
618	Plate07	D07	Lovastatin	Prestw-516	75330-75-5	C24H36O5	['Metabolism']	['Hypocholesterolemic']
619	Plate07	D08	Nystatine	Prestw-517	1400-61-9	C47H75NO17	['Infectiology']	['Antifungal']
620	Plate07	D09	Budesonide	Prestw-518	51333-22-3	C25H34O6	['Endocrinology']	['Anti-inflammatory']
621	Plate07	D10	Imipenem	Prestw-519	74431-23-5	C12H17N3O4S	['Infectiology', 'Metabolism']	['Antibacterial']
622	Plate07	D11	Sulfasalazine	Prestw-520	599-79-1	C18H14N4O5S	['Infectiology', 'Metabolism']	['Antibacterial', 'Anti-inflammatory']
623	Plate07	D12	DMSO
624	Plate07	E01	DMSO
625	Plate07	E02	Lofexidine	Prestw-1430	31036-80-3	C11H12Cl2N2O	['Cardiovascular']	['Antihypertensive']
626	Plate07	E03	Thiostrepton	Prestw-522	1393-48-2	C72H85N19O18S5	['Infectiology']	['Antibacterial']
627	Plate07	E04	Miglitol	Prestw-1169	72432-03-2	C8H17NO5	['Endocrinology', 'Metabolism']	['Antidiabetic']
628	Plate07	E05	Tiabendazole	Prestw-524	148-79-8	C10H7N3S	['Infectiology', 'Metabolism']	['Antifungal', 'Antihelmintic', 'Antiparasitic']
629	Plate07	E06	Rifampicin	Prestw-525	13292-46-1	C43H58N4O12	['Infectiology', 'Metabolism']	['Antibacterial']
630	Plate07	E07	Ethionamide	Prestw-526	536-33-4	C8H10N2S	['Infectiology', 'Metabolism']	['Antibacterial']
631	Plate07	E08	Tenoxicam	Prestw-527	59804-37-4	C13H11N3O4S2	['Central Nervous System', 'Metabolism']	['Analgesic', 'Anti-inflammatory', 'Antipyretic']
632	Plate07	E09	Triflusal	Prestw-528	322-79-2	C10H7F3O4	['Hematology']	['Anticoagulant', 'Antiplatelet']
633	Plate07	E10	Mesoridazine besylate	Prestw-529	32672-69-8	C27H32N2O4S3	['Central Nervous System']	['Antipsychotic']
634	Plate07	E11	Trolox	Prestw-530	53188-07-1	C14H18O4	['Metabolism']	['Anti-oxidant']
635	Plate07	E12	DMSO
636	Plate07	F01	DMSO
637	Plate07	F02	Pirenperone	Prestw-531	75444-65-4	C23H24FN3O2	['Central Nervous System']	[nan]
638	Plate07	F03	Isoquinoline, 6,7-dimethoxy-1-methyl-1,2,3,4-tetrahydro, hydrochloride	Prestw-532	2984-97-0	C12H18ClNO2	[nan]	[nan]
639	Plate07	F04	Phenacetin	Prestw-533	62-44-2	C10H13NO2	['Central Nervous System', 'Metabolism']	['Analgesic', 'Antipyretic']
640	Plate07	F05	Atovaquone	Prestw-534	95233-18-4	C22H19ClO3	['Infectiology']	['Antimalarial', 'Antiprotozoal']
641	Plate07	F06	Methoxamine hydrochloride	Prestw-535	61-16-5	C11H18ClNO3	['Cardiovascular']	['Antihypotensive', 'Vasoconstrictor']
642	Plate07	F07	(S)-(-)-Atenolol	Prestw-953	93379-54-5	C14H22N2O3	['Cardiovascular']	['Antianginal', 'Antiarrhythmic', 'Antihypertensive']
643	Plate07	F08	Piracetam	Prestw-537	7491-74-9	C6H10N2O2	['Central Nervous System']	['CNS Stimulant']
644	Plate07	F09	Phenindione	Prestw-538	83-12-5	C15H10O2	['Hematology']	['Anticoagulant']
645	Plate07	F10	Thiocolchicoside	Prestw-539	602-41-5	C27H33NO10S	['Central Nervous System']	['Antispastic', 'Muscle relaxant']
646	Plate07	F11	Clorsulon	Prestw-540	60200-06-8	C8H8Cl3N3O4S2	['Infectiology', 'Metabolism']	['Antihelmintic']
647	Plate07	F12	DMSO
648	Plate07	G01	DMSO
649	Plate07	G02	Ciclopirox ethanolamine	Prestw-541	41621-49-2	C14H24N2O3	['Infectiology', 'Metabolism']	['Antibacterial', 'Antifungal']
650	Plate07	G03	Probenecid	Prestw-542	57-66-9	C13H19NO4S	['Metabolism']	['Antigout', 'Uricosuric']
651	Plate07	G04	Betahistine mesylate	Prestw-543	54856-23-4	C10H20N2O6S2	['Allergology']	['Vasodilator']
652	Plate07	G05	Tobramycin	Prestw-544	32986-56-4	C18H37N5O9	['Infectiology', 'Metabolism']	['Antibacterial']
653	Plate07	G06	Tetramisole hydrochloride	Prestw-545	5086-74-8	C11H13ClN2S	['Immunology', 'Infectiology']	['Antihelmintic', 'Antiparasitic', 'Immunomodulator']
654	Plate07	G07	Pregnenolone	Prestw-546	145-13-1	C21H32O2	['Endocrinology']	['Anabolic', 'Anti-inflammatory']
655	Plate07	G08	Molsidomine	Prestw-547	25717-80-0	C9H14N4O4	['Cardiovascular', 'Hematology']	['Antianginal', 'Anticoagulant', 'Antiplatelet', 'Vasodilator']
656	Plate07	G09	Chloroquine diphosphate	Prestw-548	50-63-5	C18H32ClN3O8P2	['Metabolism']	['Anti-inflammatory', 'Antimalarial', 'Antiprotozoal']
657	Plate07	G10	Trimetazidine dihydrochloride	Prestw-549	13171-25-0	C14H24Cl2N2O3	['Cardiovascular']	['Antianginal', 'Anti-ischemic', 'Vasodilator']
658	Plate07	G11	Parthenolide	Prestw-550	20554-84-1	C15H20O3	['Metabolism']	['Anti-inflammatory', 'Antispastic']
659	Plate07	G12	DMSO
660	Plate07	H01	DMSO
661	Plate07	H02	Hexetidine	Prestw-551	141-94-6	C21H45N3	['Infectiology']	['Antifungal', 'Antiseptic']
662	Plate07	H03	Selegiline hydrochloride	Prestw-552	14611-52-0	C13H18ClN	['Central Nervous System']	['Antiparkinsonian']
663	Plate07	H04	Pentamidine isethionate	Prestw-553	140-64-7	C23H36N4O10S2	['Infectiology']	['Antifungal', 'Antiparasitic', 'Antiprotozoal']
664	Plate07	H05	Tolazamide	Prestw-554	1156-19-0	C14H21N3O3S	['Metabolism']	['Antidiabetic']
665	Plate07	H06	Nifuroxazide	Prestw-555	965-52-6	C12H9N3O5	['Infectiology', 'Metabolism']	['Antibacterial']
666	Plate07	H07	Mirtazapine	Prestw-1144	61337-67-5	C17H19N3	['Central Nervous System']	['Antidepressant']
667	Plate07	H08	Dirithromycin	Prestw-557	62013-04-1	C42H78N2O14	['Infectiology', 'Metabolism']	['Antibacterial']
668	Plate07	H09	Gliclazide	Prestw-558	21187-98-4	C15H21N3O3S	['Metabolism']	['Anticoagulant', 'Antidiabetic']
669	Plate07	H10	DO 897/99	Prestw-559	not available	C26H33Cl2N3O2	['Central Nervous System']	['Antidepressant']
670	Plate07	H11	Prenylamine lactate	Prestw-560	69-43-2	C27H33NO3	['Cardiovascular', 'Central Nervous System']	['Antianginal', 'Anxiolytic', 'Vasodilator']
671	Plate07	H12	DMSO
672	Plate08	A01	DMSO
673	Plate08	A02	Ziprasidone Hydrochloride	Prestw-1188	138982-67-9	C21H22Cl2N4OS	['Central Nervous System']	['Antipsychotic']
674	Plate08	A03	Mevastatin	Prestw-1441	73573-88-3	C23H34O5	['Cardiovascular']	['Hypocholesterolemic']
675	Plate08	A04	Pyridostigmine iodide	Prestw-1322	4685-03-4	C9H13IN2O2	['Central Nervous System']	[nan]
676	Plate08	A05	Pentobarbital	Prestw-1491	76-74-4	C11H18N2O3	['Central Nervous System']	['Anesthetic', 'Hypnotic', 'Sedative']
677	Plate08	A06	Atropine sulfate monohydrate	Prestw-565	5908-99-6	C34H50N2O11S	['Ophthalmology']	['Antispastic', 'Mydriatic']
678	Plate08	A07	Eserine hemisulfate salt	Prestw-566	64-47-1	C30H44N6O8S	['Central Nervous System', 'Neuromuscular', 'Ophthalmology']	['Antiglaucoma']
679	Plate08	A08	Itraconazole	Prestw-1139	84625-61-6	C35H38Cl2N8O4	['Infectiology', 'Metabolism']	['Antifungal']
680	Plate08	A09	Acarbose	Prestw-1174	56180-94-0	C25H43NO18	['Endocrinology']	['Antidiabetic']
681	Plate08	A10	Entacapone	Prestw-1403	130929-57-6	C14H15N3O5	['Central Nervous System']	['Antiparkinsonian']
682	Plate08	A11	Nicotinamide	Prestw-1449	98-92-0	C6H6N2O	['Dermatology']	[nan]
683	Plate08	A12	DMSO
684	Plate08	B01	DMSO
685	Plate08	B02	Tetracaïne hydrochloride	Prestw-571	136-47-0	C15H25ClN2O2	['Neuromuscular']	[nan]
686	Plate08	B03	Mometasone furoate	Prestw-572	83919-23-7	C27H30Cl2O6	['Endocrinology']	['Anti-inflammatory']
687	Plate08	B04	Troglitazone	Prestw-1467	97322-87-7	C24H27NO5S	['Metabolism']	['Antidiabetic', 'Anti-inflammatory']
688	Plate08	B05	Dacarbazine	Prestw-574	4342-03-4	C6H10N6O	['Oncology']	['Antineoplastic']
689	Plate08	B06	Tenatoprazole	Prestw-1351	113712-98-4	C16H18N4O3S	['Metabolism']	['Antiulcer']
690	Plate08	B07	Acetopromazine maleate salt	Prestw-576	3598-37-6	C23H26N2O5S	['Central Nervous System']	['Antiemetic', 'Antipsychotic', 'Antitussive', 'Sedative']
691	Plate08	B08	Escitalopram oxalate	Prestw-1271	128196-01-0	C22H23FN2O5	['Central Nervous System']	['Antidepressant']
692	Plate08	B09	Ropinirole HCl	Prestw-1158	91374-20-8	C16H25ClN2O	['Central Nervous System']	['Antiparkinsonian']
693	Plate08	B10	Lacidipine	Prestw-1297	103890-78-4	C26H33NO6	['Cardiovascular']	['Antihypertensive']
694	Plate08	B11	Argatroban	Prestw-1228	74863-84-6	C23H36N6O5S	['Hematology']	['Anticoagulant']
695	Plate08	B12	DMSO
696	Plate08	C01	DMSO
697	Plate08	C02	Reboxetine mesylate	Prestw-1328	98769-81-4	C20H27NO6S	['Central Nervous System']	['Antidepressant']
698	Plate08	C03	Camylofine chlorhydrate	Prestw-1498	54-30-8	C19H34Cl2N2O2	[nan]	[nan]
699	Plate08	C04	Papaverine hydrochloride	Prestw-583	61-25-6	C20H22ClNO4	['Cardiovascular', 'Gastroenterology', 'Respiratory']	['Antispastic', 'Antitussive', 'Erectile dysfunction treatment', 'Vasodilator']
700	Plate08	C05	Yohimbine hydrochloride	Prestw-584	65-19-0	C21H27ClN2O3	['Cardiovascular']	['Erectile dysfunction treatment', 'Vasodilator']
701	Plate08	C06	Voriconazole	Prestw-1500	137234-62-9	C16H14F3N5O	['Infectiology', 'Metabolism']	['Antifungal']
702	Plate08	C07	Alfacalcidol	Prestw-1211	41294-56-8	C27H44O2	['Metabolism']	['Antiosteoporetic']
703	Plate08	C08	Cilostazol	Prestw-587	73963-72-1	C20H27N5O2	['Hematology']	['Anticoagulant']
704	Plate08	C09	Galanthamine hydrobromide	Prestw-588	1953-04-4	C17H22BrNO3	['Central Nervous System']	['Analgesic', 'Anti-Alzheimer', 'Anti-fatigue']
705	Plate08	C10	Azelastine HCl	Prestw-1130	79307-93-0	C22H25Cl2N3O	['Immunology']	['Antihistaminic']
706	Plate08	C11	Etretinate	Prestw-1409	54350-48-0	C23H30O3	['Dermatology']	['Antipsoriatic']
707	Plate08	C12	DMSO
708	Plate08	D01	DMSO
709	Plate08	D02	Emedastine	Prestw-1274	87233-61-2	C25H34N4O9	['Allergology']	['Antihistaminic']
710	Plate08	D03	Etofenamate	Prestw-1407	30544-47-9	C18H18F3NO4	['Metabolism']	['Anti-inflammatory']
711	Plate08	D04	Zaleplon	Prestw-1369	151319-34-5	C17H15N5O	['Central Nervous System']	['Hypnotic', 'Sedative']
712	Plate08	D05	Diclofenac sodium	Prestw-594	15307-79-6	C14H10Cl2NNaO2	['Central Nervous System', 'Metabolism']	['Anti-inflammatory']
713	Plate08	D06	Exemestane	Prestw-1410	107868-30-4	C20H24O2	['Endocrinology', 'Oncology']	['Antineoplastic']
714	Plate08	D07	Fomepizole	Prestw-1499	7554-65-6	C4H6N2	['Metabolism']	[nan]
715	Plate08	D08	Temozolomide	Prestw-1183	85622-93-1	C6H6N6O2	['Oncology']	['Antineoplastic']
716	Plate08	D09	Xylazine	Prestw-598	7361-61-7	C12H16N2S	['Central Nervous System']	['Analgesic', 'Sedative']
717	Plate08	D10	Celiprolol HCl	Prestw-1132	57470-78-7	C20H34ClN3O4	['Cardiovascular']	['Antianginal', 'Antihypertensive']
718	Plate08	D11	Zopiclone	Prestw-1367	43200-80-2	C17H17ClN6O3	['Central Nervous System']	['Hypnotic', 'Sedative']
719	Plate08	D12	DMSO
720	Plate08	E01	DMSO
721	Plate08	E02	Tranilast	Prestw-1198	53902-12-8	C18H17NO5	['Allergology']	['Antiallergic']
722	Plate08	E03	Tizanidine HCl	Prestw-1182	51322-75-9	C9H9Cl2N5S	['Metabolism']	['Muscle relaxant']
723	Plate08	E04	Zafirlukast	Prestw-1364	107753-78-6	C31H33N3O6S	['Respiratory']	['Antiasthmatic']
724	Plate08	E05	Butenafine Hydrochloride	Prestw-1252	101828-21-1	C23H28ClN	['Infectiology', 'Metabolism']	['Antifungal']
725	Plate08	E06	Carbadox	Prestw-1121	6804-07-5	C11H10N4O4	['Infectiology']	['Antibacterial']
726	Plate08	E07	Rimantadine Hydrochloride	Prestw-1331	13392-28-4	C12H22ClN	['Infectiology']	['Antiviral']
727	Plate08	E08	Eburnamonine (-)	Prestw-607	4880-88-0	C19H22N2O	['Central Nervous System']	['Vasodilator']
728	Plate08	E09	Oxibendazol	Prestw-1460	20559-55-1	C12H15N3O3	['Metabolism']	[nan]
729	Plate08	E10	Ipsapirone	Prestw-1292	95847-70-4	C19H23N5O3S	['Central Nervous System']	[nan]
730	Plate08	E11	Hydroxychloroquine sulfate	Prestw-1284	747-36-4	C18H28ClN3O5S	['Metabolism']	['Antimalarial']
731	Plate08	E12	DMSO
732	Plate08	F01	DMSO
733	Plate08	F02	Loracarbef	Prestw-1431	121961-22-6	C16H16ClN3O4	['Infectiology', 'Metabolism']	['Antibacterial']
734	Plate08	F03	Fenipentol	Prestw-1501	583-03-9	C11H16O	['Metabolism']	['Choleretic']
735	Plate08	F04	Diosmin	Prestw-1503	520-27-4	C28H32O15	['Cardiovascular']	[nan]
736	Plate08	F05	Carbidopa	Prestw-1177	28860-95-9	C10H14N2O4	['Central Nervous System']	['Antiparkinsonian']
737	Plate08	F06	(-)-Emtricitabine	Prestw-1604	143491-57-0	C8H10FN3O3S	['Infectiology']	['Antiviral']
738	Plate08	F07	Demecarium bromide	Prestw-616	56-94-0	C32H52Br2N4O4	['Ophthalmology']	['Antiglaucoma']
739	Plate08	F08	Quipazine dimaleate salt	Prestw-617	150323-78-7	C21H23N3O8	['Central Nervous System']	['Antiemetic']
740	Plate08	F09	Acipimox	Prestw-1127	51037-30-0	C6H6N2O3	['Metabolism']	['Antilipemic']
741	Plate08	F10	Diflorasone Diacetate	Prestw-619	33564-31-7	C26H32F2O7	['Endocrinology']	['Anti-inflammatory', 'Antipruritic', 'Antipsoriatic']
742	Plate08	F11	Acamprosate calcium	Prestw-1502	77337-73-6	C10H20CaN2O8S2	['Central Nervous System', 'Metabolism']	[nan]
743	Plate08	F12	DMSO
744	Plate08	G01	DMSO
745	Plate08	G02	Mizolastine	Prestw-1506	108612-45-9	C24H25FN6O	['Allergology']	[nan]
746	Plate08	G03	Amisulpride	Prestw-1217	71675-85-9	C17H27N3O4S	['Central Nervous System']	['Antipsychotic']
747	Plate08	G04	Pyridoxine hydrochloride	Prestw-623	58-56-0	C8H12ClNO3	['Metabolism']	[nan]
748	Plate08	G05	Mercaptopurine	Prestw-1469	50-44-2	C5H4N4S	['Immunology', 'Oncology']	['Immunosuppressant']
749	Plate08	G06	Cytarabine	Prestw-1134	147-94-4	C9H13N3O5	['Oncology']	['Antineoplastic']
750	Plate08	G07	Racecadotril	Prestw-626	81110-73-8	C21H23NO4S	['Gastroenterology']	['Antidiarrheal']
751	Plate08	G08	Folic acid	Prestw-627	59-30-3	C19H19N7O6	['Metabolism']	[nan]
752	Plate08	G09	Benazepril HCl	Prestw-1129	86541-74-4	C24H29ClN2O5	['Cardiovascular']	['Antihypertensive']
753	Plate08	G10	Aniracetam	Prestw-1178	72432-10-1	C12H13NO3	['Central Nervous System']	['Anti-Alzheimer']
754	Plate08	G11	Dimethisoquin hydrochloride	Prestw-630	2773-92-4	C17H25ClN2O	['Neuromuscular']	['Antipruritic', 'Local anesthetic']
755	Plate08	G12	DMSO
756	Plate08	H01	DMSO
757	Plate08	H02	Alendronate sodium	Prestw-1210	121268-17-5	C4H12NNaO7P2	['Metabolism']	['Antiosteoporetic']
758	Plate08	H03	Dipivefrin hydrochloride	Prestw-632	64019-93-8	C19H30ClNO5	['Ophthalmology']	['Antiglaucoma']
759	Plate08	H04	Thiorphan	Prestw-633	76721-89-6	C12H15NO3S	['Gastroenterology']	['Antidiarrheal']
760	Plate08	H05	Tomoxetine hydrochloride	Prestw-1463	82248-59-7	C17H22ClNO	['Central Nervous System']	[nan]
761	Plate08	H06	Aceclidine Hydrochloride	Prestw-1511	6109-70-2	C9H16ClNO2	['Ophthalmology']	['Antiglaucoma']
762	Plate08	H07	Penciclovir	Prestw-1488	39809-25-1	C10H15N5O3	['Infectiology', 'Metabolism']	['Antiviral']
763	Plate08	H08	Levetiracetam	Prestw-1427	102767-28-2	C8H14N2O2	['Central Nervous System']	['Anticonvulsant']
764	Plate08	H09	Dexfenfluramine hydrochloride	Prestw-1392	3239-45-0	C12H17ClF3N	['Central Nervous System']	['Anorectic']
765	Plate08	H10	Etoricoxib	Prestw-1408	202409-33-4	C18H15ClN2O2S	['Central Nervous System', 'Metabolism']	['Analgesic', 'Anti-inflammatory']
766	Plate08	H11	Sertindole	Prestw-1341	106516-24-9	C24H26ClFN4O	['Central Nervous System']	['Antipsychotic']
767	Plate08	H12	DMSO
768	Plate09	A01	DMSO
769	Plate09	A02	Sulmazole	Prestw-641	73384-60-8	C14H13N3O2S	['Cardiovascular', 'Metabolism']	['Cardiotonic']
770	Plate09	A03	Gefitinib	Prestw-1270	184475-35-2	C22H24ClFN4O3	['Oncology']	['Antineoplastic']
771	Plate09	A04	Flunisolide	Prestw-643	3385-03-3	C24H31FO6	['Endocrinology']	['Anti-inflammatory']
772	Plate09	A05	N-Acetyl-DL-homocysteine Thiolactone	Prestw-644	1195-16-0	C6H9NO2S	['Respiratory']	['Expectorant']
773	Plate09	A06	Flurandrenolide	Prestw-645	1524-88-5	C24H33FO6	['Dermatology', 'Endocrinology']	['Anti-inflammatory', 'Antipruritic']
774	Plate09	A07	Oxiconazole Nitrate	Prestw-1125	64211-46-7	C18H14Cl4N4O4	['Infectiology', 'Metabolism']	['Antifungal']
775	Plate09	A08	Rebamipide	Prestw-1166	90098-04-7	C19H15ClN2O4	['Metabolism']	['Antiulcer']
776	Plate09	A09	Nilvadipine	Prestw-1154	75530-68-6	C19H19N3O6	['Cardiovascular']	['Antianginal', 'Antihypertensive']
777	Plate09	A10	Etanidazole	Prestw-649	22668-01-5	C7H10N4O4	['Oncology']	['Antineoplastic', 'Chemosensitizer']
778	Plate09	A11	Pinaverium bromide	Prestw-1601	53251-94-8	C26H41Br2NO4	['Neuromuscular']	['Antispastic']
779	Plate09	A12	DMSO
780	Plate09	B01	DMSO
781	Plate09	B02	Glimepiride	Prestw-651	93479-97-1	C24H34N4O5S	['Endocrinology']	['Antidiabetic']
782	Plate09	B03	Picrotoxinin	Prestw-652	17617-45-7	C15H16O6	['Central Nervous System']	['Analeptic']
783	Plate09	B04	Mepenzolate bromide	Prestw-653	76-90-4	C21H26BrNO3	['Neuromuscular']	['Antispastic', 'Antiulcer']
784	Plate09	B05	Benfotiamine	Prestw-654	22457-89-2	C19H23N4O6PS	['Metabolism']	[nan]
785	Plate09	B06	Halcinonide	Prestw-655	3093-35-4	C24H32ClFO5	['Dermatology', 'Endocrinology']	['Anti-inflammatory', 'Antipruritic']
786	Plate09	B07	Lanatoside C	Prestw-656	17575-22-3	C49H76O20	['Cardiovascular']	['Cardiotonic']
787	Plate09	B08	Benzamil hydrochloride	Prestw-657	2898-76-2	C13H15Cl2N7O	['Metabolism']	['Antihypertensive', 'Diuretic']
788	Plate09	B09	Suxibuzone	Prestw-658	27470-51-5	C24H26N2O6	['Central Nervous System', 'Metabolism']	['Analgesic', 'Anti-inflammatory', 'Antipyretic']
789	Plate09	B10	6-Furfurylaminopurine	Prestw-659	525-79-1	C10H9N5O	['Dermatology', 'Metabolism']	[nan]
790	Plate09	B11	Avermectin B1a	Prestw-660	71751-41-2	C48H72O14	['Infectiology']	['Antihelmintic']
791	Plate09	B12	DMSO
792	Plate09	C01	DMSO
793	Plate09	C02	Pranlukast	Prestw-1317	103177-37-3	C27H23N5O4	['Respiratory']	['Antiasthmatic']
794	Plate09	C03	D,L-Penicillamine	Prestw-1477	52-66-4	C5H11NO2S	['Central Nervous System']	['Analgesic']
795	Plate09	C04	Zileuton	Prestw-1365	111406-87-2	C11H12N2O2S	['Respiratory']	['Antiasthmatic']
796	Plate09	C05	Loratadine	Prestw-1432	79794-75-5	C22H23ClN2O2	['Allergology']	['Antihistaminic']
797	Plate09	C06	Tetraethylenepentamine pentahydrochloride	Prestw-1387	4961-41-5	C8H28Cl5N5	['Metabolism']	['Antilipemic']
798	Plate09	C07	Nisoldipine	Prestw-666	63675-72-9	C20H24N2O6	['Cardiovascular']	['Antianginal', 'Antihypertensive']
799	Plate09	C08	Acefylline	Prestw-1507	652-37-9	C9H10N4O4	['Central Nervous System']	['CNS Stimulant']
800	Plate09	C09	Acitretin	Prestw-1165	55079-83-9	C21H26O3	['Dermatology']	['Antipsoriatic']
801	Plate09	C10	Zonisamide	Prestw-1162	68291-97-4	C8H8N2O3S	['Central Nervous System']	['Anticonvulsant']
802	Plate09	C11	Irsogladine maleate	Prestw-1173	84504-69-8	C13H11Cl2N5O4	['Metabolism']	['Antiulcer']
803	Plate09	C12	DMSO
804	Plate09	D01	DMSO
805	Plate09	D02	Dydrogesterone	Prestw-671	152-62-5	C21H28O2	['Endocrinology']	['Progestogen']
806	Plate09	D03	Sumatriptan succinate	Prestw-1346	103628-48-4	C18H27N3O6S	['Central Nervous System']	['Antimigraine']
807	Plate09	D04	Opipramol dihydrochloride	Prestw-1456	909-39-7	C23H31Cl2N3O	['Central Nervous System']	['Antidepressant', 'Antipsychotic']
808	Plate09	D05	Nalidixic acid sodium salt	Prestw-1447	3374-05-8	C12H11N2NaO3	['Infectiology', 'Metabolism']	['Antibacterial']
809	Plate09	D06	Oxacillin sodium	Prestw-1475	1173-88-2	C19H18N3NaO5S	['Infectiology', 'Metabolism']	['Antibacterial']
810	Plate09	D07	Beta-Escin	Prestw-676	11072-93-8	C55H86O24	['Metabolism', 'Oncology']	['Antineoplastic', 'Diuretic']
811	Plate09	D08	Thiamine hydrochloride	Prestw-631	67-03-8	C12H18Cl2N4OS	['Immunology', 'Metabolism']	['Immunostimulant']
812	Plate09	D09	Tazobactam	Prestw-1349	89786-04-9	C10H12N4O5S	['Infectiology', 'Metabolism']	['Antibacterial']
813	Plate09	D10	Ibandronate sodium	Prestw-1285	114084-78-5	C9H22NNaO7P2	['Metabolism']	['Antiosteoporetic']
814	Plate09	D11	Warfarin	Prestw-1363	81-81-2	C19H16O4	['Hematology']	['Anticoagulant']
815	Plate09	D12	DMSO
816	Plate09	E01	DMSO
817	Plate09	E02	Pranoprofen	Prestw-1318	52549-17-4	C15H13NO3	['Metabolism']	['Anti-inflammatory']
818	Plate09	E03	Secnidazole	Prestw-1340	3366-95-8	C7H11N3O3	['Infectiology', 'Metabolism']	['Antiamebic']
819	Plate09	E04	Pempidine tartrate	Prestw-683	546-48-5	C14H27NO6	['Cardiovascular']	['Antihypotensive', 'Vasodilator']
820	Plate09	E05	Clodronate	Prestw-1381	22560-50-5	CH2Cl2Na2O6P2	['Metabolism']	[nan]
821	Plate09	E06	Ibutilide fumarate	Prestw-1508	122647-32-9	C44H76N4O10S2	['Cardiovascular']	['Antiarrhythmic']
822	Plate09	E07	Thimerosal	Prestw-1194	54-64-8	C9H9HgNaO2S	['Infectiology']	['Antiseptic']
823	Plate09	E08	Tramadol hydrochloride	Prestw-1465	27203-92-5	C16H26ClNO2	['Central Nervous System']	['Analgesic']
824	Plate09	E09	Estropipate	Prestw-688	7280-37-7	C22H32N2O5S	['Endocrinology']	[nan]
825	Plate09	E10	Butylscopolammonium (n-) bromide	Prestw-1253	149-64-4	C21H30BrNO4	['Central Nervous System']	['Antispastic']
826	Plate09	E11	Irinotecan hydrochloride trihydrate	Prestw-1494	136572-09-3	C33H45ClN4O9	['Oncology']	['Antineoplastic']
827	Plate09	E12	DMSO
828	Plate09	F01	DMSO
829	Plate09	F02	Tylosin	Prestw-1353	1401-69-0	C46H77NO17	['Infectiology', 'Metabolism']	['Antibacterial']
830	Plate09	F03	Citalopram Hydrobromide	Prestw-692	59729-32-7	C20H22BrFN2O	['Central Nervous System']	['Antidepressant']
831	Plate09	F04	Promazine hydrochloride	Prestw-693	53-60-1	C17H21ClN2S	['Central Nervous System']	['Antipsychotic']
832	Plate09	F05	Sulfamerazine	Prestw-694	127-79-7	C11H12N4O2S	['Infectiology', 'Metabolism']	['Antibacterial']
833	Plate09	F06	Venlafaxine	Prestw-1170	93413-69-5	C17H27NO2	['Central Nervous System']	['Antidepressant']
834	Plate09	F07	Ethotoin	Prestw-696	86-35-1	C11H12N2O2	['Central Nervous System']	['Anticonvulsant']
835	Plate09	F08	3-alpha-Hydroxy-5-beta-androstan-17-one	Prestw-697	53-42-9	C19H30O2	['Endocrinology']	[nan]
836	Plate09	F09	Tetrahydrozoline hydrochloride	Prestw-698	522-48-5	C13H17ClN2	['Cardiovascular']	['Nasal Decongestant', 'Vasoconstrictor']
837	Plate09	F10	Hexestrol	Prestw-699	84-16-2	C18H22O2	['Endocrinology', 'Oncology']	['Antineoplastic']
838	Plate09	F11	Cefmetazole sodium salt	Prestw-700	56796-39-5	C15H16N7NaO5S3	['Infectiology', 'Metabolism']	['Antibacterial']
839	Plate09	F12	DMSO
840	Plate09	G01	DMSO
841	Plate09	G02	Trihexyphenidyl-D,L Hydrochloride	Prestw-701	58947-95-8	C20H32ClNO	['Central Nervous System']	['Antiparkinsonian']
842	Plate09	G03	Succinylsulfathiazole	Prestw-702	116-43-8	C13H13N3O5S2	['Infectiology', 'Metabolism']	['Antibacterial']
843	Plate09	G04	Famprofazone	Prestw-703	22881-35-2	C24H31N3O	['Central Nervous System', 'Metabolism']	['Analgesic', 'Antipyretic']
844	Plate09	G05	Bromopride	Prestw-704	4093-35-0	C14H22BrN3O2	['Central Nervous System']	['Antiemetic']
845	Plate09	G06	Methyl benzethonium chloride	Prestw-705	25155-18-4	C28H44ClNO2	['Infectiology']	['Antibacterial']
846	Plate09	G07	Chlorcyclizine hydrochloride	Prestw-706	1620-21-9	C18H22Cl2N2	['Allergology', 'Central Nervous System']	['Antiemetic', 'Antihistaminic', 'Sedative']
847	Plate09	G08	Diphenylpyraline hydrochloride	Prestw-707	132-18-3	C19H24ClNO	['Allergology', 'Central Nervous System']	['Antihistaminic', 'Antipruritic', 'Sedative']
848	Plate09	G09	Benzethonium chloride	Prestw-708	121-54-0	C27H42ClNO2	['Infectiology']	['Antibacterial', 'Antiseptic']
849	Plate09	G10	Trioxsalen	Prestw-709	3902-71-4	C14H12O3	['Dermatology']	[nan]
850	Plate09	G11	Doxofylline	Prestw-1136	69975-86-6	C11H14N4O4	['Respiratory']	['Bronchodilator']
851	Plate09	G12	DMSO
852	Plate09	H01	DMSO
853	Plate09	H02	Sulfabenzamide	Prestw-711	127-71-9	C13H12N2O3S	['Infectiology', 'Metabolism']	['Antibacterial']
854	Plate09	H03	Benzocaine	Prestw-712	94-09-7	C9H11NO2	['Neuromuscular']	['Local anesthetic']
855	Plate09	H04	Dipyrone	Prestw-713	5907-38-0	C13H16N3NaO4S	['Central Nervous System', 'Metabolism']	['Analgesic', 'Antiasthmatic', 'Antipyretic', 'Bronchodilator']
856	Plate09	H05	Isosorbide dinitrate	Prestw-714	87-33-2	C6H8N2O8	['Cardiovascular']	['Antianginal']
857	Plate09	H06	Sulfachloropyridazine	Prestw-715	80-32-0	C10H9ClN4O2S	['Infectiology', 'Metabolism']	['Antibacterial']
858	Plate09	H07	Pramoxine hydrochloride	Prestw-716	637-58-1	C17H28ClNO3	['Neuromuscular']	['Local anesthetic']
859	Plate09	H08	Finasteride	Prestw-717	98319-26-7	C23H36N2O2	['Endocrinology']	['Anti-alopecia', 'Antineoplastic']
860	Plate09	H09	Fluorometholone	Prestw-718	426-13-1	C22H29FO4	['Endocrinology']	['Anti-inflammatory']
861	Plate09	H10	Cephalothin sodium salt	Prestw-719	58-71-9	C16H15N2NaO6S2	['Infectiology', 'Metabolism']	['Antibacterial']
862	Plate09	H11	Cefuroxime sodium salt	Prestw-720	56238-63-2	C16H15N4NaO8S	['Infectiology', 'Metabolism']	['Antibacterial']
863	Plate09	H12	DMSO
864	Plate10	A01	DMSO
865	Plate10	A02	Althiazide	Prestw-721	5588-16-9	C11H14ClN3O4S3	['Metabolism']	['Antihypertensive', 'Diuretic']
866	Plate10	A03	Isopyrin hydrochloride	Prestw-722	18342-39-7	C14H20ClN3O	['Central Nervous System', 'Metabolism']	['Analgesic', 'Anti-inflammatory', 'Antipyretic']
867	Plate10	A04	Phenethicillin potassium salt	Prestw-723	132-93-4	C17H19KN2O5S	['Infectiology', 'Metabolism']	['Antibacterial']
868	Plate10	A05	Sulfamethoxypyridazine	Prestw-724	80-35-3	C11H12N4O3S	['Infectiology', 'Metabolism']	['Antibacterial']
869	Plate10	A06	Deferoxamine mesylate	Prestw-725	138-14-7	C26H52N6O11S	['Diagnostic', 'Hematology']	['Chelating']
870	Plate10	A07	Mephentermine hemisulfate	Prestw-726	1212-72-2	C22H36N2O4S	['Cardiovascular']	['Antihypotensive', 'Vasoconstrictor']
871	Plate10	A08	Liranaftate	Prestw-1140	88678-31-3	C18H20N2O2S	['Infectiology', 'Metabolism']	['Antifungal']
872	Plate10	A09	Sulfadimethoxine	Prestw-728	122-11-2	C12H14N4O4S	['Infectiology', 'Metabolism']	['Antibacterial']
873	Plate10	A10	Sulfanilamide	Prestw-729	63-74-1	C6H8N2O2S	['Infectiology', 'Metabolism']	['Antibacterial']
874	Plate10	A11	Balsalazide Sodium	Prestw-730	80573-04-2	C17H13N3Na2O6	['Gastroenterology']	['Anti-inflammatory']
875	Plate10	A12	DMSO
876	Plate10	B01	DMSO
877	Plate10	B02	Sulfaquinoxaline sodium salt	Prestw-731	967-80-6	C14H11N4NaO2S	['Infectiology', 'Metabolism']	['Antibacterial']
878	Plate10	B03	Streptozotocin	Prestw-732	18883-66-4	C8H15N3O7	['Oncology']	['Antineoplastic']
879	Plate10	B04	Metoprolol-(+,-) (+)-tartrate salt	Prestw-733	56392-17-7	C34H56N2O12	['Cardiovascular']	['Antiarrhythmic', 'Antihypertensive']
880	Plate10	B05	Flumethasone	Prestw-734	2135-17-3	C22H28F2O5	['Metabolism']	['Anti-inflammatory']
881	Plate10	B06	Flecainide acetate	Prestw-735	54143-56-5	C19H24F6N2O5	['Cardiovascular']	['Antiarrhythmic']
882	Plate10	B07	Cefazolin sodium salt	Prestw-736	27164-46-1	C14H13N8NaO4S3	['Metabolism', 'Infectiology']	['Antibacterial']
883	Plate10	B08	Trimetozine	Prestw-1702	635-41-6	C14H19NO5	['Central Nervous System']	['Sedative']
884	Plate10	B09	Folinic acid calcium salt	Prestw-738	6035-45-6	C20H21CaN7O7	['Hematology']	['Antianemic']
885	Plate10	B10	Levonordefrin	Prestw-739	829-74-3	C9H13NO3	['Cardiovascular']	['Vasoconstrictor']
886	Plate10	B11	Ebselen	Prestw-740	60940-34-3	C13H9NOSe	['Metabolism']	['Anti-inflammatory']
887	Plate10	B12	DMSO
888	Plate10	C01	DMSO
889	Plate10	C02	Nadide	Prestw-741	53-84-9	C21H27N7O14P2	['Metabolism']	[nan]
890	Plate10	C03	Sulfamethizole	Prestw-742	144-82-1	C9H10N4O2S2	['Metabolism', 'Infectiology']	['Antibacterial']
891	Plate10	C04	Medrysone	Prestw-743	2668-66-8	C22H32O3	['Metabolism']	['Anti-inflammatory']
892	Plate10	C05	Flunixin meglumine	Prestw-744	42461-84-7	C21H28F3N3O7	['Central Nervous System', 'Metabolism']	['Analgesic', 'Anti-inflammatory', 'Antipyretic']
893	Plate10	C06	Spiramycin	Prestw-745	8025-81-8	C43H73N2O14R	['Metabolism', 'Infectiology']	['Antibacterial']
894	Plate10	C07	Glycopyrrolate	Prestw-746	596-51-0	C19H28BrNO3	['Gastroenterology', 'Neuromuscular']	['Antispastic']
895	Plate10	C08	Aprepitant	Prestw-1600	170729-80-3	C23H21F7N4O3	['Metabolism']	['Antiemetic']
896	Plate10	C09	Monensin sodium salt	Prestw-748	22373-78-0	C36H61NaO11	['Infectiology']	['Antibacterial']
897	Plate10	C10	Isoetharine mesylate salt	Prestw-749	7279-75-6	C14H25NO6S	['Respiratory']	['Bronchodilator']
898	Plate10	C11	Mevalonic-D, L acid lactone	Prestw-750	674-26-0	C6H10O3	['Cardiovascular']	['Antilipemic']
899	Plate10	C12	DMSO
900	Plate10	D01	DMSO
901	Plate10	D02	Terazosin hydrochloride	Prestw-751	63590-64-7	C19H26ClN5O4	['Cardiovascular']	['Antihypertensive']
902	Plate10	D03	Phenazopyridine hydrochloride	Prestw-752	136-40-3	C11H12ClN5	['Central Nervous System']	['Analgesic']
903	Plate10	D04	Demeclocycline hydrochloride	Prestw-753	64-73-3	C21H22Cl2N2O8	['Metabolism', 'Infectiology']	['Antibacterial']
904	Plate10	D05	Fenoprofen calcium salt dihydrate	Prestw-754	53746-45-5	C30H30CaO8	['Metabolism']	['Anti-inflammatory']
905	Plate10	D06	Piperacillin sodium salt	Prestw-755	59703-84-3	C23H26N5NaO7S	['Metabolism', 'Infectiology']	['Antibacterial']
906	Plate10	D07	Diethylstilbestrol	Prestw-756	56-53-1	C18H20O2	['Endocrinology', 'Oncology']	[nan]
907	Plate10	D08	Chlorotrianisene	Prestw-757	569-57-3	C23H21ClO3	['Endocrinology', 'Oncology']	['Antineoplastic']
908	Plate10	D09	Ribostamycin sulfate salt	Prestw-758	53797-35-6	C17H36N4O14S	['Metabolism', 'Infectiology']	['Antibacterial']
909	Plate10	D10	Methacholine chloride	Prestw-759	62-51-1	C8H18ClNO2	['Diagnostic', 'Respiratory']	[nan]
910	Plate10	D11	Pipenzolate bromide	Prestw-760	125-51-9	C22H28BrNO3	['Gastroenterology', 'Neuromuscular']	['Antispastic']
911	Plate10	D12	DMSO
912	Plate10	E01	DMSO
913	Plate10	E02	Butamben	Prestw-761	94-25-7	C11H15NO2	['Central Nervous System']	['Anesthetic']
914	Plate10	E03	Sulfapyridine	Prestw-762	144-83-2	C11H11N3O2S	['Metabolism', 'Infectiology']	['Antibacterial']
915	Plate10	E04	Meclofenoxate hydrochloride	Prestw-763	3685-84-5	C12H17Cl2NO3	['Central Nervous System']	['CNS Stimulant']
916	Plate10	E05	Furaltadone hydrochloride	Prestw-764	3759-92-0	C13H17ClN4O6	['Infectiology']	['Antibacterial']
917	Plate10	E06	Ethoxyquin	Prestw-765	91-53-2	C14H19NO	['Metabolism']	['Antifungal']
918	Plate10	E07	Tinidazole	Prestw-766	19387-91-8	C8H13N3O4S	['Infectiology']	['Antiamebic', 'Antibacterial']
919	Plate10	E08	Guanadrel sulfate	Prestw-767	22195-34-2	C20H40N6O8S	['Cardiovascular']	['Antihypertensive']
920	Plate10	E09	Vidarabine	Prestw-768	5536-17-4	C10H13N5O4	['Metabolism']	['Antiviral']
921	Plate10	E10	Sulfameter	Prestw-769	651-06-9	C11H12N4O3S	['Metabolism', 'Infectiology']	['Antibacterial']
922	Plate10	E11	Isopropamide iodide	Prestw-770	71-81-8	C23H33IN2O	['Metabolism']	['Antiulcer']
923	Plate10	E12	DMSO
924	Plate10	F01	DMSO
925	Plate10	F02	Alclometasone dipropionate	Prestw-771	66734-13-2	C28H37ClO7	['Metabolism']	['Anti-inflammatory']
926	Plate10	F03	Leflunomide	Prestw-772	75706-12-6	C12H9F3N2O2	['Immunology']	['Immunosuppressant']
927	Plate10	F04	Norgestrel-(-)-D	Prestw-773	797-63-7	C21H28O2	['Endocrinology']	['Contraceptive']
928	Plate10	F05	Fluocinonide	Prestw-774	356-12-7	C26H32F2O7	['Metabolism']	['Anti-inflammatory']
929	Plate10	F06	Sulfamethazine sodium salt	Prestw-775	1981-58-4	C12H13N4NaO2S	['Metabolism', 'Infectiology']	['Antibacterial']
930	Plate10	F07	Guaifenesin	Prestw-776	93-14-1	C10H14O4	['Respiratory']	['Bronchodilator', 'Expectorant']
931	Plate10	F08	Alexidine dihydrochloride	Prestw-777	22573-93-9	C26H58Cl2N10	['Infectiology']	['Antibacterial']
932	Plate10	F09	Proadifen hydrochloride	Prestw-778	62-68-0	C23H32ClNO2	['Neuromuscular']	['Local anesthetic']
933	Plate10	F10	Zomepirac sodium salt	Prestw-779	64092-48-4	C15H13ClNNaO3	['Metabolism']	['Anti-inflammatory']
934	Plate10	F11	Cinoxacin	Prestw-780	28657-80-9	C12H10N2O5	['Metabolism', 'Infectiology']	['Antibacterial']
935	Plate10	F12	DMSO
936	Plate10	G01	DMSO
937	Plate10	G02	Clobetasol propionate	Prestw-781	25122-46-7	C25H32ClFO5	['Metabolism']	['Anti-inflammatory']
938	Plate10	G03	Podophyllotoxin	Prestw-782	518-28-5	C22H22O8	['Metabolism']	['Antiviral']
939	Plate10	G04	Clofibric acid	Prestw-783	882-09-7	C10H11ClO3	['Metabolism']	['Antilipemic']
940	Plate10	G05	Bendroflumethiazide	Prestw-784	73-48-3	C15H14F3N3O4S2	['Cardiovascular']	['Antihypertensive', 'Diuretic']
941	Plate10	G06	Dicumarol	Prestw-785	66-76-2	C19H12O6	['Hematology']	['Anticoagulant']
942	Plate10	G07	Methimazole	Prestw-786	60-56-0	C4H6N2S	['Endocrinology']	[nan]
943	Plate10	G08	Merbromin	Prestw-787	129-16-8	C20H8Br2HgNa2O6	['Infectiology']	['Antibacterial']
944	Plate10	G09	Hexylcaine hydrochloride	Prestw-788	532-76-3	C16H24ClNO2	['Dermatology']	['Anesthetic']
945	Plate10	G10	Drofenine hydrochloride	Prestw-789	548-66-3	C20H32ClNO2	['Neuromuscular']	['Antispastic']
946	Plate10	G11	Cycloheximide	Prestw-790	66-81-9	C15H23NO4	['Infectiology']	['Antibacterial']
947	Plate10	G12	DMSO
948	Plate10	H01	DMSO
949	Plate10	H02	(R) -Naproxen sodium salt	Prestw-791	23979-41-1	C14H13NaO3	['Metabolism']	['Anti-inflammatory']
950	Plate10	H03	Propidium iodide	Prestw-792	25535-16-4	C27H34I2N4	['Infectiology']	['Antibacterial']
951	Plate10	H04	Cloperastine hydrochloride	Prestw-793	14984-68-0	C20H25Cl2NO	['Respiratory']	['Antitussive']
952	Plate10	H05	Eucatropine hydrochloride	Prestw-794	536-93-6	C17H26ClNO3	['Neuromuscular', 'Ophthalmology']	['Antiglaucoma']
953	Plate10	H06	Isocarboxazid	Prestw-795	59-63-2	C12H13N3O2	['Central Nervous System']	['Antidepressant']
954	Plate10	H07	Lithocholic acid	Prestw-796	434-13-9	C24H40O3	['Metabolism']	['Cholagogue', 'Choleretic']
955	Plate10	H08	Methotrimeprazine maleat salt	Prestw-797	7104-38-3	C23H28N2O5S	['Central Nervous System']	['Analgesic', 'Antiemetic', 'Sedative']
956	Plate10	H09	Dienestrol	Prestw-798	84-17-3	C18H18O2	['Endocrinology']	[nan]
957	Plate10	H10	Pridinol methanesulfonate salt	Prestw-799	6856-31-1	C21H29NO4S	['Central Nervous System']	['Antiparkinsonian']
958	Plate10	H11	Amrinone	Prestw-800	60719-84-8	C10H9N3O	['Cardiovascular']	[nan]
959	Plate10	H12	DMSO
960	Plate11	A01	DMSO
961	Plate11	A02	Carbinoxamine maleate salt	Prestw-801	3505-38-2	C20H23ClN2O5	['Allergology', 'Metabolism']	['Antihistaminic']
962	Plate11	A03	Methazolamide	Prestw-802	554-57-4	C5H8N4O3S2	['Metabolism', 'Ophthalmology']	['Antiglaucoma', 'Diuretic']
963	Plate11	A04	Pyrithyldione	Prestw-803	77-04-3	C9H13NO2	['Central Nervous System']	['Hypnotic', 'Sedative']
964	Plate11	A05	Spectinomycin dihydrochloride	Prestw-804	21736-83-4	C14H26Cl2N2O7	['Metabolism', 'Infectiology']	['Antibacterial']
965	Plate11	A06	Piromidic acid	Prestw-805	19562-30-2	C14H16N4O3	['Metabolism', 'Infectiology']	['Antibacterial']
966	Plate11	A07	Trimipramine maleate salt	Prestw-806	521-78-8	C24H30N2O4	['Central Nervous System']	['Antidepressant']
967	Plate11	A08	Chloropyramine hydrochloride	Prestw-807	6170-42-9	C16H21Cl2N3	['Allergology']	['Antihistaminic']
968	Plate11	A09	Furazolidone	Prestw-808	67-45-8	C8H7N3O5	['Metabolism']	[nan]
969	Plate11	A10	Dichlorphenamide	Prestw-809	120-97-8	C6H6Cl2N2O4S2	['Ophthalmology']	['Antiglaucoma']
970	Plate11	A11	Sulconazole nitrate	Prestw-810	61318-91-0	C18H16Cl3N3O3S	['Metabolism']	['Antifungal']
971	Plate11	A12	DMSO
972	Plate11	B01	DMSO
973	Plate11	B02	Auranofin	Prestw-1233	34031-32-8	C20H34AuO9PS	['Metabolism']	['Analgesic']
974	Plate11	B03	Cromolyn disodium salt	Prestw-812	15826-37-6	C23H14Na2O11	['Allergology', 'Metabolism', 'Respiratory']	['Antiasthmatic', 'Anti-inflammatory']
975	Plate11	B04	Bucladesine sodium salt	Prestw-813	16980-89-5	C18H23N5NaO8P	['Cardiovascular']	[nan]
976	Plate11	B05	Cefsulodin sodium salt	Prestw-814	52152-93-9	C22H19N4NaO8S2	['Metabolism', 'Infectiology']	['Antibacterial']
977	Plate11	B06	Fosfosal	Prestw-815	6064-83-1	C7H7O6P	['Central Nervous System']	['Analgesic']
978	Plate11	B07	Suprofen	Prestw-816	40828-46-4	C14H12O3S	['Central Nervous System', 'Metabolism']	['Analgesic', 'Anti-inflammatory']
979	Plate11	B08	Deflazacort	Prestw-1509	14484-47-0	C25H31NO6	['Immunology', 'Metabolism']	['Anti-inflammatory', 'Immunosuppressant']
980	Plate11	B09	Nadolol	Prestw-818	42200-33-9	C17H27NO4	['Cardiovascular']	['Antianginal', 'Antihypertensive']
981	Plate11	B10	Moxalactam disodium salt	Prestw-819	64953-12-4	C20H18N6Na2O9S	['Metabolism', 'Infectiology']	['Antibacterial']
982	Plate11	B11	Aminophylline	Prestw-820	317-34-0	C16H24N10O4	['Cardiovascular', 'Central Nervous System', 'Metabolism', 'Respiratory']	['Bronchodilator', 'CNS Stimulant', 'Diuretic', 'Muscle relaxant', 'Vasodilator']
983	Plate11	B12	DMSO
984	Plate11	C01	DMSO
985	Plate11	C02	Azlocillin sodium salt	Prestw-821	37091-65-9	C20H22N5NaO6S	['Metabolism', 'Infectiology']	['Antibacterial']
986	Plate11	C03	Clidinium bromide	Prestw-822	3485-62-9	C22H26BrNO3	['Neuromuscular']	['Antispastic']
987	Plate11	C04	Sulfamonomethoxine	Prestw-823	1220-83-3	C11H12N4O3S	['Metabolism']	['Antibacterial']
988	Plate11	C05	Benzthiazide	Prestw-824	91-33-8	C15H14ClN3O4S3	['Cardiovascular']	['Antihypertensive', 'Diuretic']
989	Plate11	C06	Trichlormethiazide	Prestw-825	133-67-5	C8H8Cl3N3O4S2	['Cardiovascular']	['Antihypertensive', 'Diuretic']
990	Plate11	C07	Oxalamine citrate salt	Prestw-826	1949-20-8	C20H27N3O8	['Central Nervous System', 'Metabolism', 'Respiratory']	['Anti-inflammatory', 'Antispastic', 'Antitussive']
991	Plate11	C08	Propantheline bromide	Prestw-827	50-34-0	C23H30BrNO3	['Neuromuscular']	['Antispastic']
992	Plate11	C09	Viloxazine hydrochloride	Prestw-1361	35604-67-2	C13H20ClNO3	['Central Nervous System']	['Antidepressant']
993	Plate11	C10	Dimethadione	Prestw-829	695-53-4	C5H7NO3	['Central Nervous System']	['Anticonvulsant']
994	Plate11	C11	Ethaverine hydrochloride	Prestw-830	985-13-7	C24H30ClNO4	['Central Nervous System']	['Antispastic']
995	Plate11	C12	DMSO
996	Plate11	D01	DMSO
997	Plate11	D02	Butacaine	Prestw-831	149-16-6	C18H30N2O2	['Dermatology']	['Anesthetic']
998	Plate11	D03	Cefoxitin sodium salt	Prestw-832	33564-30-6	C16H16N3NaO7S2	['Metabolism', 'Infectiology']	['Antibacterial']
999	Plate11	D04	Ifosfamide	Prestw-833	3778-73-2	C7H15Cl2N2O2P	['Oncology']	['Antineoplastic']
1000	Plate11	D05	Novobiocin sodium salt	Prestw-834	1476-53-5	C31H35N2NaO11	['Metabolism', 'Infectiology']	['Antibacterial']
1001	Plate11	D06	Tetrahydroxy-1,4-quinone hydrate	Prestw-835	123334-16-7	C6H6O7	['Dermatology']	['Keratolytic']
1002	Plate11	D07	Indoprofen	Prestw-836	31842-01-0	C17H15NO3	['Central Nervous System', 'Metabolism']	['Analgesic', 'Anti-inflammatory']
1003	Plate11	D08	Carbenoxolone disodium salt	Prestw-837	7421-40-1	C34H48Na2O7	['Metabolism']	['Antiulcer']
1004	Plate11	D09	Iocetamic acid	Prestw-838	16034-77-8	C12H13I3N2O3	['Diagnostic']	['Contrastant']
1005	Plate11	D10	Ganciclovir	Prestw-839	82410-32-0	C9H13N5O4	['Metabolism']	['Antiviral']
1006	Plate11	D11	Ethopropazine hydrochloride	Prestw-840	1094-08-2	C19H25ClN2S	['Central Nervous System']	['Antiparkinsonian']
1007	Plate11	D12	DMSO
1008	Plate11	E01	DMSO
1009	Plate11	E02	Olanzapine	Prestw-1455	132539-06-1	C17H20N4S	['Central Nervous System']	['Antipsychotic']
1010	Plate11	E03	Trimeprazine tartrate	Prestw-842	4330-99-8	C40H50N4O6S2	['Allergology', 'Central Nervous System', 'Dermatology']	['Antihistaminic', 'Antipruritic', 'Sedative']
1011	Plate11	E04	Nafcillin sodium salt monohydrate	Prestw-843	7177-50-6	C21H23N2NaO6S	['Metabolism', 'Infectiology']	['Antibacterial']
1012	Plate11	E05	Procyclidine hydrochloride	Prestw-844	1508-76-5	C19H30ClNO	['Central Nervous System']	['Antiparkinsonian', 'Muscle relaxant']
1013	Plate11	E06	Amiprilose hydrochloride	Prestw-845	60414-06-4	C14H28ClNO6	['Immunology']	['Immunomodulator']
1014	Plate11	E07	Ethynylestradiol 3-methyl ether	Prestw-846	72-33-3	C21H26O2	['Endocrinology']	[nan]
1015	Plate11	E08	(-) -Levobunolol hydrochloride	Prestw-847	27912-14-7	C17H26ClNO3	['Ophthalmology']	['Antiglaucoma']
1016	Plate11	E09	Iodixanol	Prestw-848	92339-11-2	C35H44I6N6O15	['Diagnostic']	['Contrastant']
1017	Plate11	E10	Clinafloxacin	Prestw-1379	105956-97-6	C17H17ClFN3O3	['Infectiology', 'Metabolism']	['Antibacterial']
1018	Plate11	E11	Equilin	Prestw-850	474-86-2	C18H20O2	['Endocrinology']	[nan]
1019	Plate11	E12	DMSO
1020	Plate11	F01	DMSO
1021	Plate11	F02	Paroxetine Hydrochloride	Prestw-851	110429-35-1	C19H21ClFNO3	['Central Nervous System']	['Antidepressant', 'CNS Stimulant']
1022	Plate11	F03	Nylidrin	Prestw-1454	447-41-6	C19H25NO2	['Cardiovascular']	['Vasodilator']
1023	Plate11	F04	Liothyronine	Prestw-853	6893-02-3	C15H12I3NO4	['Endocrinology']	[nan]
1024	Plate11	F05	Roxithromycin	Prestw-854	80214-83-1	C41H76N2O15	['Metabolism', 'Infectiology']	['Antibacterial']
1025	Plate11	F06	Beclomethasone dipropionate	Prestw-855	5534-09-8	C28H37ClO7	['Metabolism']	['Anti-inflammatory']
1026	Plate11	F07	Tolmetin sodium salt dihydrate	Prestw-856	64490-92-2	C15H18NNaO5	['Metabolism']	['Anti-inflammatory']
1027	Plate11	F08	(+) -Levobunolol hydrochloride	Prestw-857	47141-41-3	C17H26ClNO3	['Ophthalmology']	['Antiglaucoma']
1028	Plate11	F09	Doxazosin mesylate	Prestw-858	77883-43-3	C24H29N5O8S	['Cardiovascular']	['Antihypertensive']
1029	Plate11	F10	Fluvastatin sodium salt	Prestw-859	93957-55-2	C24H25FNNaO4	['Cardiovascular']	['Antilipemic']
1030	Plate11	F11	Methylhydantoin-5-(L)	Prestw-860	40856-73-3	C4H6N2O2	['Central Nervous System']	['Anticonvulsant']
1031	Plate11	F12	DMSO
1032	Plate11	G01	DMSO
1033	Plate11	G02	Gabapentin	Prestw-861	60142-96-3	C9H17NO2	['Central Nervous System']	['Anticonvulsant']
1034	Plate11	G03	Raloxifene hydrochloride	Prestw-862	82640-04-8	C28H28ClNO4S	['Endocrinology', 'Oncology']	[nan]
1035	Plate11	G04	Etidronic acid, disodium salt	Prestw-863	7414-83-7	C2H6Na2O7P2	['Metabolism']	['Antiosteoporetic', 'Chelating']
1036	Plate11	G05	Methylhydantoin-5-(D)	Prestw-864	55147-68-7	C4H6N2O2	[nan]	[nan]
1037	Plate11	G06	Simvastatin	Prestw-865	79902-63-9	C25H38O5	['Cardiovascular']	['Antilipemic']
1038	Plate11	G07	Azacytidine-5	Prestw-866	320-67-2	C8H12N4O5	['Oncology']	['Antineoplastic']
1039	Plate11	G08	Paromomycin sulfate	Prestw-867	1263-89-4	C23H47N5O18S	['Metabolism', 'Infectiology']	['Antiamebic', 'Antibacterial']
1040	Plate11	G09	Acetaminophen	Prestw-868	103-90-2	C8H9NO2	['Central Nervous System']	['Analgesic', 'Antipyretic']
1041	Plate11	G10	Phthalylsulfathiazole	Prestw-869	85-73-4	C17H13N3O5S2	['Metabolism', 'Infectiology']	['Antibacterial']
1042	Plate11	G11	Luteolin	Prestw-870	491-70-3	C15H10O6	['Respiratory']	['Expectorant']
1043	Plate11	G12	DMSO
1044	Plate11	H01	DMSO
1045	Plate11	H02	Iopamidol	Prestw-871	60166-93-0	C17H22I3N3O8	['Diagnostic']	['Contrastant']
1046	Plate11	H03	Iopromide	Prestw-872	73334-07-3	C18H24I3N3O8	['Diagnostic']	['Contrastant']
1047	Plate11	H04	Theophylline monohydrate	Prestw-873	5967-84-0	C7H10N4O3	['Cardiovascular', 'Central Nervous System', 'Respiratory']	['Bronchodilator', 'CNS Stimulant', 'Diuretic', 'Vasodilator']
1048	Plate11	H05	Theobromine	Prestw-874	83-67-0	C7H8N4O2	['Cardiovascular', 'Respiratory']	['Bronchodilator', 'Diuretic']
1049	Plate11	H06	Reserpine	Prestw-875	50-55-5	C33H40N2O9	['Central Nervous System']	['Antipsychotic']
1050	Plate11	H07	Bicalutamide	Prestw-1239	90357-06-5	C18H14F4N2O4S	['Endocrinology', 'Oncology']	['Antineoplastic']
1051	Plate11	H08	Scopolamine hydrochloride	Prestw-877	55-16-3	C17H22ClNO4	['Central Nervous System']	['Antiemetic']
1052	Plate11	H09	Ioversol	Prestw-878	87771-40-2	C18H24I3N3O9	['Diagnostic']	['Contrastant']
1053	Plate11	H10	Rabeprazole Sodium salt	Prestw-1495	117976-89-3	C18H21N3NaO3S	['Metabolism']	['Antiulcer']
1054	Plate11	H11	Carbachol	Prestw-880	51-83-2	C6H15ClN2O2	['Cardiovascular']	['Antihypertensive', 'Vasodilator']
1055	Plate11	H12	DMSO
1056	Plate12	A01	DMSO
1057	Plate12	A02	Niacin	Prestw-881	59-67-6	C6H5NO2	['Cardiovascular']	['Antilipemic', 'Vasodilator']
1058	Plate12	A03	Bemegride	Prestw-882	64-65-3	C8H13NO2	['Central Nervous System', 'Respiratory']	['CNS stimulant']
1059	Plate12	A04	Digoxigenin	Prestw-883	1672-46-4	C23H34O5	['Diagnostic']	[nan]
1060	Plate12	A05	Meglumine	Prestw-884	6284-40-8	C7H17NO5	['Metabolism', 'Respiratory']	['Antileishmanial', 'Antiseptic', 'Expectorant']
1061	Plate12	A06	Dolasetron mesilate	Prestw-1510	115956-13-3	C20H26N2O7S	['Central Nervous System']	['Antiemetic']
1062	Plate12	A07	Clioquinol	Prestw-886	130-26-7	C9H5ClINO	['Metabolism']	['Antiamebic', 'Antifungal', 'Antiseptic']
1063	Plate12	A08	Oxybenzone	Prestw-887	131-57-7	C14H12O3	['Dermatology']	[nan]
1064	Plate12	A09	Promethazine hydrochloride	Prestw-888	58-33-3	C17H21ClN2S	['Allergology', 'Central Nervous System']	['Antihistaminic', 'Sedative']
1065	Plate12	A10	Diacerein	Prestw-1167	13739-02-1	C19H12O8	['Immunology']	['Antiarthritic']
1066	Plate12	A11	Esmolol hydrochloride	Prestw-1137	81161-17-3	C16H26ClNO4	['Cardiovascular']	['Antiarrhythmic']
1067	Plate12	A12	DMSO
1068	Plate12	B01	DMSO
1069	Plate12	B02	Cortisol acetate	Prestw-1486	50-03-3	C23H32O6	['Metabolism']	['Anti-inflammatory']
1070	Plate12	B03	Flubendazol	Prestw-1416	31430-15-6	C16H12FN3O3	['Metabolism']	[nan]
1071	Plate12	B04	Felbinac	Prestw-893	5728-52-9	C14H12O2	['Central Nervous System', 'Metabolism']	['Analgesic', 'Anti-inflammatory']
1072	Plate12	B05	Butylparaben	Prestw-894	94-26-8	C11H14O3	['Metabolism']	['Antifungal']
1073	Plate12	B06	Aminohippuric acid	Prestw-895	61-78-9	C9H10N2O3	['Diagnostic']	[nan]
1074	Plate12	B07	N-Acetyl-L-leucine	Prestw-896	1188-21-2	C8H15NO3	['Central Nervous System']	['Antivertigo']
1075	Plate12	B08	Pipemidic acid	Prestw-897	51940-44-4	C14H17N5O3	['Metabolism', 'Infectiology']	['Antibacterial']
1076	Plate12	B09	Dioxybenzone	Prestw-898	131-53-3	C14H12O4	['Dermatology']	[nan]
1077	Plate12	B10	Adrenosterone	Prestw-899	382-45-6	C19H24O3	['Endocrinology']	[nan]
1078	Plate12	B11	Methylatropine nitrate	Prestw-900	52-88-0	C18H26N2O6	['Neuromuscular', 'Ophthalmology']	['Antispastic', 'Mydriatic']
1079	Plate12	B12	DMSO
1080	Plate12	C01	DMSO
1081	Plate12	C02	Hymecromone	Prestw-901	90-33-5	C10H8O3	['Metabolism']	['Muscle relaxant']
1082	Plate12	C03	Abacavir Sulfate	Prestw-1512	188062-50-2	C28H38N12O6S	['Infectiology', 'Metabolism']	['Antiviral']
1083	Plate12	C04	Diloxanide furoate	Prestw-903	3736-81-0	C14H11Cl2NO4	['Metabolism']	['Antiamebic']
1084	Plate12	C05	Metyrapone	Prestw-904	54-36-4	C14H14N2O	['Endocrinology']	[nan]
1085	Plate12	C06	Urapidil hydrochloride	Prestw-905	64887-14-5	C20H30ClN5O3	['Cardiovascular']	['Antihypertensive', 'Vasodilator']
1086	Plate12	C07	Fluspirilen	Prestw-906	1841-19-6	C29H31F2N3O	['Central Nervous System']	['Antipsychotic']
1087	Plate12	C08	S-(+)-ibuprofen	Prestw-907	51146-56-6	C13H18O2	['Central Nervous System', 'Metabolism']	['Analgesic', 'Anti-inflammatory']
1088	Plate12	C09	Ethynodiol diacetate	Prestw-908	297-76-7	C24H32O4	['Endocrinology']	['Contraceptive']
1089	Plate12	C10	Nabumetone	Prestw-909	42924-53-8	C15H16O2	['Central Nervous System', 'Metabolism']	['Analgesic', 'Anti-inflammatory']
1090	Plate12	C11	Nisoxetine hydrochloride	Prestw-910	57754-86-6	C17H22ClNO2	['Central Nervous System']	['Antidepressant']
1091	Plate12	C12	DMSO
1092	Plate12	D01	DMSO
1093	Plate12	D02	(+)-Isoproterenol (+)-bitartrate salt	Prestw-911	14638-70-1	C15H23NO9	['Respiratory']	['Antiasthmatic', 'Bronchodilator', 'Vasodilator']
1094	Plate12	D03	Monobenzone	Prestw-912	103-16-2	C13H12O2	['Dermatology']	[nan]
1095	Plate12	D04	2-Aminobenzenesulfonamide	Prestw-913	3306-62-5	C6H8N2O2S	['Metabolism']	['Diuretic']
1096	Plate12	D05	Estrone	Prestw-914	53-16-7	C18H22O2	['Endocrinology']	[nan]
1097	Plate12	D06	Lorglumide sodium salt	Prestw-915	97964-56-2	C22H31Cl2N2NaO4	['Metabolism']	['Antiulcer']
1098	Plate12	D07	Nitrendipine	Prestw-916	39562-70-4	C18H20N2O6	['Cardiovascular']	['Antihypertensive']
1099	Plate12	D08	Flurbiprofen	Prestw-917	5104-49-4	C15H13FO2	['Central Nervous System', 'Metabolism']	['Analgesic', 'Anti-inflammatory']
1100	Plate12	D09	Nimodipine	Prestw-918	66085-59-4	C21H26N2O7	['Cardiovascular']	['Vasodilator']
1101	Plate12	D10	Bacitracin	Prestw-919	1405-87-4	C66H103N17O16S	['Metabolism']	['Antibacterial']
1102	Plate12	D11	L(-)-vesamicol hydrochloride	Prestw-920	112709-59-8	C17H26ClNO	['Neuromuscular']	[nan]
1103	Plate12	D12	DMSO
1104	Plate12	E01	DMSO
1105	Plate12	E02	Nizatidine	Prestw-921	76963-41-2	C12H21N5O2S2	['Metabolism']	['Antiulcer']
1106	Plate12	E03	Thioperamide maleate	Prestw-922	106243-16-7	C19H28N4O4S	['Central Nervous System']	['Antiemetic']
1107	Plate12	E04	Xamoterol hemifumarate	Prestw-923	73210-73-8	C36H54N6O14	['Cardiovascular']	[nan]
1108	Plate12	E05	Rolipram	Prestw-924	61413-54-5	C16H21NO3	['Central Nervous System']	['Antidepressant', 'Antipsychotic', 'Antipsychotic']
1109	Plate12	E06	Thonzonium bromide	Prestw-925	553-08-2	C32H55BrN4O	['Dermatology']	['Antiseptic']
1110	Plate12	E07	Idazoxan hydrochloride	Prestw-926	79944-56-2	C11H13ClN2O2	['Central Nervous System']	['Antiparkinsonian', 'Antipsychotic']
1111	Plate12	E08	Quinapril HCl	Prestw-927	82586-55-8	C25H31ClN2O5	['Cardiovascular']	['Antihypertensive']
1112	Plate12	E09	Nilutamide	Prestw-928	63612-50-0	C12H10F3N3O4	['Oncology']	['Antineoplastic']
1113	Plate12	E10	Ketorolac tromethamine	Prestw-929	74103-07-4	C19H24N2O6	['Central Nervous System', 'Metabolism']	['Analgesic', 'Anti-inflammatory', 'Antipyretic']
1114	Plate12	E11	Protriptyline hydrochloride	Prestw-930	1225-55-4	C19H22ClN	['Central Nervous System']	['Antidepressant']
1115	Plate12	E12	DMSO
1116	Plate12	F01	DMSO
1117	Plate12	F02	Propofol	Prestw-931	2078-54-8	C12H18O	['Central Nervous System']	['Anesthetic', 'Sedative']
1118	Plate12	F03	S(-)Eticlopride hydrochloride	Prestw-932	97612-24-3	C17H26Cl2N2O3	['Central Nervous System']	[nan]
1119	Plate12	F04	Primidone	Prestw-933	125-33-7	C12H14N2O2	['Central Nervous System']	['Anticonvulsant']
1120	Plate12	F05	Flucytosine	Prestw-934	2022-85-7	C4H4FN3O	['Metabolism']	['Antifungal']
1121	Plate12	F06	(-)-MK 801 hydrogen maleate	Prestw-935	77086-19-2	C20H19NO4	['Central Nervous System']	['Anticonvulsant']
1122	Plate12	F07	Bephenium hydroxynaphthoate	Prestw-936	3818-50-6	C28H29NO4	['Metabolism']	[nan]
1123	Plate12	F08	Dehydroisoandosterone 3-acetate	Prestw-937	853-23-6	C21H30O3	['Endocrinology']	[nan]
1124	Plate12	F09	Benserazide hydrochloride	Prestw-938	14919-77-8	C10H16ClN3O5	['Central Nervous System']	['Antiparkinsonian']
1125	Plate12	F10	Iodipamide	Prestw-939	606-17-7	C20H14I6N2O6	['Diagnostic']	['Contrastant']
1126	Plate12	F11	Allopurinol	Prestw-1213	315-30-0	C5H4N4O	['Metabolism']	[nan]
1127	Plate12	F12	DMSO
1128	Plate12	G01	DMSO
1129	Plate12	G02	Pentetic acid	Prestw-941	67-43-6	C14H23N3O10	['Oncology']	['Chelating', 'Radioprotectant']
1130	Plate12	G03	Bretylium tosylate	Prestw-942	61-75-6	C18H24BrNO3S	['Cardiovascular', 'Central Nervous System']	['Anesthetic', 'Antiarrhythmic', 'Antihypertensive']
1131	Plate12	G04	Pralidoxime chloride	Prestw-943	51-15-0	C7H9ClN2O	['Neuromuscular']	[nan]
1132	Plate12	G05	Phenoxybenzamine hydrochloride	Prestw-944	63-92-3	C18H23Cl2NO	['Cardiovascular']	['Antihypertensive']
1133	Plate12	G06	Salmeterol	Prestw-945	89365-50-4	C25H37NO4	['Respiratory']	['Bronchodilator']
1134	Plate12	G07	Altretamine	Prestw-946	645-05-6	C9H18N6	['Oncology']	['Antineoplastic']
1135	Plate12	G08	Prazosin hydrochloride	Prestw-947	19237-84-4	C19H22ClN5O4	['Cardiovascular']	['Antihypertensive']
1136	Plate12	G09	Timolol maleate salt	Prestw-948	26921-17-5	C17H28N4O7S	['Cardiovascular', 'Ophthalmology']	['Antianginal', 'Antiarrhythmic', 'Antiglaucoma', 'Antihypertensive']
1137	Plate12	G10	(+,-)-Octopamine hydrochloride	Prestw-949	770-05-8	C8H12ClNO2	['Cardiovascular']	[nan]
1138	Plate12	G11	Stavudine	Prestw-1279	3056-17-5	C10H12N2O4	['Infectiology', 'Metabolism']	['Antiviral']
1139	Plate12	G12	DMSO
1140	Plate12	H01	DMSO
1141	Plate12	H02	Crotamiton	Prestw-951	483-63-6	C13H17NO	['Dermatology', 'Metabolism']	['Antipruritic']
1142	Plate12	H03	Toremifene	Prestw-1197	89778-26-7	C26H28ClNO	['Endocrinology', 'Oncology']	['Antineoplastic']
1143	Plate12	H04	(R)-(+)-Atenolol	Prestw-536	56715-13-0	C14H22N2O3	['Cardiovascular']	['Antianginal', 'Antiarrhythmic', 'Antihypertensive', 'Antimigraine']
1144	Plate12	H05	Tyloxapol	Prestw-954	25301-02-4	C59H96O12	['Respiratory']	['Mucolytic']
1145	Plate12	H06	Florfenicol	Prestw-955	73231-34-2	C12H14Cl2FNO4S	['Metabolism', 'Infectiology']	['Antibacterial']
1146	Plate12	H07	Megestrol acetate	Prestw-956	595-33-5	C24H32O4	['Endocrinology', 'Oncology']	['Antineoplastic', 'Contraceptive']
1147	Plate12	H08	Deoxycorticosterone	Prestw-957	64-85-7	C21H30O3	['Endocrinology', 'Metabolism']	['Anti-inflammatory']
1148	Plate12	H09	Urosiol	Prestw-958	128-13-2	C24H40O4	['Metabolism']	[nan]
1149	Plate12	H10	Proparacaine hydrochloride	Prestw-959	5875-06-9	C16H27ClN2O3	['Central Nervous System']	['Anesthetic']
1150	Plate12	H11	Aminocaproic acid	Prestw-960	60-32-2	C6H13NO2	['Allergology', 'Hematology']	['Antifibrinolytic', 'Hemostatic']
1151	Plate12	H12	DMSO
1152	Plate13	A01	DMSO
1153	Plate13	A02	Denatonium benzoate	Prestw-961	3734-33-6	C28H34N2O3	['Neuromuscular']	[nan]
1154	Plate13	A03	Canrenone	Prestw-1259	976-71-6	C22H28O3	['Endocrinology']	['Diuretic']
1155	Plate13	A04	Enilconazole	Prestw-963	35554-44-0	C14H14Cl2N2O	['Metabolism']	['Antifungal']
1156	Plate13	A05	Methacycline hydrochloride	Prestw-964	3963-95-9	C22H23ClN2O8	['Metabolism', 'Infectiology']	['Antibacterial']
1157	Plate13	A06	Floxuridine	Prestw-1415	50-91-9	C9H11FN2O5	['Oncology']	['Antineoplastic', 'Antiviral']
1158	Plate13	A07	Sotalol hydrochloride	Prestw-966	959-24-0	C12H21ClN2O3S	['Cardiovascular']	['Antianginal', 'Antiarrhythmic', 'Antihypertensive']
1159	Plate13	A08	Gestrinone	Prestw-1267	16320-04-0	C21H24O2	['Endocrinology']	['Contraceptive']
1160	Plate13	A09	Decamethonium bromide	Prestw-968	541-22-0	C16H38Br2N2	['Neuromuscular']	['Muscle relaxant']
1161	Plate13	A10	Darifenacin hydrobromide	Prestw-1514	133099-07-7	C28H31BrN2O2	['Neuromuscular']	[nan]
1162	Plate13	A11	Indatraline hydrochloride	Prestw-1602	86939-10-8	C16H16Cl3N	['Central Nervous System']	['Antidepressant']
1163	Plate13	A12	DMSO
1164	Plate13	B01	DMSO
1165	Plate13	B02	Remoxipride Hydrochloride	Prestw-971	73220-03-8	C16H24BrClN2O3	['Central Nervous System']	['Antipsychotic']
1166	Plate13	B03	THIP Hydrochloride	Prestw-972	85118-33-8	C6H9ClN2O2	['Central Nervous System']	['Sedative']
1167	Plate13	B04	Pirlindole mesylate	Prestw-973	60762-57-4	C16H22N2O3S	['Central Nervous System']	['Antidepressant']
1168	Plate13	B05	Pronethalol hydrochloride	Prestw-974	51-02-5	C15H20ClNO	['Cardiovascular']	['Antianginal', 'Antiarrhythmic', 'Antihypertensive']
1169	Plate13	B06	Naftopidil dihydrochloride	Prestw-975	57149-08-3	C24H30Cl2N2O3	['Cardiovascular']	['Antihypertensive']
1170	Plate13	B07	Tracazolate hydrochloride	Prestw-976	41094-88-6	C16H25ClN4O2	['Central Nervous System']	['Anticonvulsant', 'Sedative']
1171	Plate13	B08	Zardaverine	Prestw-977	101975-10-4	C12H10F2N2O3	['Respiratory']	['Bronchodilator']
1172	Plate13	B09	Memantine Hydrochloride	Prestw-978	41100-52-1	C12H22ClN	['Central Nervous System', 'Metabolism']	['Anti-Alzheimer', 'Antiparkinsonian', 'Antispastic']
1173	Plate13	B10	Ozagrel hydrochloride	Prestw-979	78712-43-3	C13H13ClN2O2	['Cardiovascular', 'Hematology']	['Antianginal']
1174	Plate13	B11	Piribedil hydrochloride	Prestw-980	78213-63-5	C16H19ClN4O2	['Cardiovascular', 'Central Nervous System']	['Antiparkinsonian', 'Vasodilator']
1175	Plate13	B12	DMSO
1176	Plate13	C01	DMSO
1177	Plate13	C02	Nitrocaramiphen hydrochloride	Prestw-981	98636-73-8	C18H27ClN2O4	['Central Nervous System']	[nan]
1178	Plate13	C03	Nandrolone	Prestw-982	434-22-0	C18H26O2	['Endocrinology', 'Hematology']	['Antianemic']
1179	Plate13	C04	Dimaprit dihydrochloride	Prestw-983	23256-33-9	C6H17Cl2N3S	['Metabolism']	[nan]
1180	Plate13	C05	Oxfendazol	Prestw-1459	53716-50-0	C15H13N3O3S	['Metabolism']	[nan]
1181	Plate13	C06	Guaiacol	Prestw-1268	90-05-1	C7H8O2	['Respiratory']	['Expectorant']
1182	Plate13	C07	Proscillaridin A	Prestw-986	466-06-8	C30H42O8	['Cardiovascular']	[nan]
1183	Plate13	C08	Pramipexole dihydrochloride	Prestw-1316	104632-25-9	C10H19Cl2N3S	['Central Nervous System']	['Antiparkinsonian']
1184	Plate13	C09	Norgestimate	Prestw-1452	35189-28-7	C23H31NO3	['Endocrinology']	[nan]
1185	Plate13	C10	Chlormadinone acetate	Prestw-1374	302-22-7	C23H29ClO4	['Endocrinology', 'Oncology']	['Antineoplastic']
1186	Plate13	C11	Phenylbutazone	Prestw-1310	50-33-9	C19H20N2O2	['Metabolism']	['Anti-inflammatory']
1187	Plate13	C12	DMSO
1188	Plate13	D01	DMSO
1189	Plate13	D02	Gliquidone	Prestw-991	33342-05-1	C27H33N3O6S	['Endocrinology']	['Antidiabetic']
1190	Plate13	D03	Pizotifen malate	Prestw-992	5189-11-7	C23H27NO5S	['Allergology', 'Cardiovascular', 'Central Nervous System']	['Antihistaminic', 'Antimigraine', 'Sedative']
1191	Plate13	D04	Ribavirin	Prestw-993	36791-04-5	C8H12N4O5	['Metabolism']	['Antiviral']
1192	Plate13	D05	Cyclopenthiazide	Prestw-994	742-20-1	C13H18ClN3O4S2	['Cardiovascular']	['Antihypertensive', 'Diuretic']
1193	Plate13	D06	Fluvoxamine maleate	Prestw-995	61718-82-9	C19H25F3N2O6	['Central Nervous System']	['Antidepressant', 'CNS Stimulant']
1194	Plate13	D07	Prothionamide	Prestw-1321	14222-60-7	C9H12N2S	['Infectiology', 'Metabolism']	['Antibacterial']
1195	Plate13	D08	Fluticasone propionate	Prestw-997	80474-14-2	C25H31F3O5S	['Cardiovascular', 'Metabolism']	['Anti-inflammatory', 'Vasodilator']
1196	Plate13	D09	Zuclopenthixol dihydrochloride	Prestw-998	633-59-0	C22H27Cl3N2OS	['Central Nervous System']	['Antipsychotic', 'Antiviral', 'Sedative']
1197	Plate13	D10	Proguanil hydrochloride	Prestw-999	637-32-1	C11H17Cl2N5	['Metabolism']	['Antimalarial']
1198	Plate13	D11	Lymecycline	Prestw-1000	992-21-2	C29H38N4O10	['Metabolism']	['Antibacterial']
1199	Plate13	D12	DMSO
1200	Plate13	E01	DMSO
1201	Plate13	E02	Alfadolone acetate	Prestw-1001	23930-37-2	C23H34O5	['Central Nervous System']	['Anesthetic']
1202	Plate13	E03	Alfaxalone	Prestw-1002	23930-19-0	C21H32O3	['Central Nervous System']	['Anesthetic']
1203	Plate13	E04	Azapropazone	Prestw-1003	13539-59-8	C16H20N4O2	['Central Nervous System', 'Metabolism']	['Analgesic', 'Anti-inflammatory']
1204	Plate13	E05	Meptazinol hydrochloride	Prestw-1004	59263-76-2	C15H24ClNO	['Central Nervous System']	['Analgesic']
1205	Plate13	E06	Apramycin	Prestw-1005	37321-09-8	C21H41N5O11	['Metabolism', 'Infectiology']	['Antibacterial']
1206	Plate13	E07	Epitiostanol	Prestw-1006	2363-58-8	C19H30OS	['Oncology']	['Antineoplastic']
1207	Plate13	E08	Fursultiamine Hydrochloride	Prestw-1007	2105-43-3	C17H27ClN4O3S2	['Metabolism']	['Anti-Alzheimer']
1208	Plate13	E09	Gabexate mesilate	Prestw-1008	56974-61-9	C17H27N3O7S	['Hematology', 'Metabolism']	['Anticoagulant']
1209	Plate13	E10	Pivampicillin	Prestw-1009	33817-20-8	C22H29N3O6S	['Metabolism', 'Infectiology']	['Antibacterial']
1210	Plate13	E11	Lodoxamide	Prestw-1746	53882-12-5	C11H6ClN3O6	['Allergology']	['Antihistaminic']
1211	Plate13	E12	DMSO
1212	Plate13	F01	DMSO
1213	Plate13	F02	Flucloxacillin sodium	Prestw-1011	1847-24-1	C19H16ClFN3NaO5S	['Metabolism', 'Infectiology']	['Antibacterial']
1214	Plate13	F03	Trapidil	Prestw-1012	15421-84-8	C10H15N5	['Cardiovascular']	['Vasodilator']
1215	Plate13	F04	Deptropine citrate	Prestw-1013	2169-75-7	C29H35NO8	['Allergology', 'Cardiovascular', 'Respiratory']	['Antihistaminic', 'Bronchodilator', 'Vasodilator']
1216	Plate13	F05	Sertraline	Prestw-1014	79617-96-2	C17H17Cl2N	['Central Nervous System']	['Antidepressant', 'CNS Stimulant']
1217	Plate13	F06	Ethamsylate	Prestw-1015	2624-44-4	C10H17NO5S	['Cardiovascular', 'Hematology']	['Antiplatelet', 'Hemostatic']
1218	Plate13	F07	Moxonidine	Prestw-1016	75438-57-2	C9H12ClN5O	['Cardiovascular']	['Antihypertensive']
1219	Plate13	F08	Etilefrine hydrochloride	Prestw-1017	534-87-2	C10H16ClNO2	['Cardiovascular']	['Vasoconstrictor']
1220	Plate13	F09	Alprostadil	Prestw-1018	745-65-3	C20H34O5	['Cardiovascular']	['Erectile dysfunction treatment', 'Vasodilator']
1221	Plate13	F10	Tribenoside	Prestw-1019	10310-32-4	C29H34O6	['Cardiovascular']	[nan]
1222	Plate13	F11	Rimexolone	Prestw-1020	49697-38-3	C24H34O3	['Metabolism']	['Anti-inflammatory']
1223	Plate13	F12	DMSO
1224	Plate13	G01	DMSO
1225	Plate13	G02	Isradipine	Prestw-1021	75695-93-1	C19H21N3O5	['Cardiovascular']	['Antianginal', 'Antihypertensive']
1226	Plate13	G03	Nifekalant	Prestw-1774	130636-43-0	C19H27N5O5	['Cardiovascular']	['Antiarrhythmic']
1227	Plate13	G04	Isometheptene mucate	Prestw-1023	7492-31-1	C24H48N2O8	['Cardiovascular']	['Antimigraine', 'Vasoconstrictor']
1228	Plate13	G05	Nifurtimox	Prestw-1024	23256-30-6	C10H13N3O5S	['Metabolism']	[nan]
1229	Plate13	G06	Letrozole	Prestw-1025	112809-51-5	C17H11N5	['Oncology']	['Antineoplastic']
1230	Plate13	G07	Arbutin	Prestw-1026	497-76-7	C12H16O7	['Metabolism', 'Infectiology']	['Antibacterial']
1231	Plate13	G08	Tocainide hydrochloride	Prestw-1027	71395-14-7	C11H17ClN2O	['Cardiovascular', 'Central Nervous System']	['Anesthetic', 'Antiarrhythmic']
1232	Plate13	G09	Benzathine benzylpenicillin	Prestw-1028	5928-84-7	C48H56N6O10S2	['Metabolism', 'Infectiology']	['Antibacterial']
1233	Plate13	G10	Risperidone	Prestw-1029	106266-06-2	C23H27FN4O2	['Central Nervous System']	['Antipsychotic']
1234	Plate13	G11	Torsemide	Prestw-1030	56211-40-6	C16H20N4O3S	['Cardiovascular']	['Antihypertensive', 'Diuretic']
1235	Plate13	G12	DMSO
1236	Plate13	H01	DMSO
1237	Plate13	H02	Halofantrine hydrochloride	Prestw-1031	36167-63-2	C26H31Cl3F3NO	['Metabolism']	['Antimalarial']
1238	Plate13	H03	Articaine hydrochloride	Prestw-1032	23964-57-0	C13H21ClN2O3S	['Central Nervous System']	['Anesthetic']
1239	Plate13	H04	Nomegestrol acetate	Prestw-1033	58652-20-3	C23H30O4	['Endocrinology']	['Contraceptive']
1240	Plate13	H05	Pancuronium bromide	Prestw-1034	15500-66-0	C35H60Br2N2O4	['Neuromuscular']	['Muscle relaxant']
1241	Plate13	H06	Molindone hydrochloride	Prestw-1035	15622-65-8	C16H25ClN2O2	['Central Nervous System']	['Antipsychotic']
1242	Plate13	H07	Alcuronium chloride	Prestw-1036	15180-03-7	C44H50Cl2N4O2	['Neuromuscular']	['Muscle relaxant']
1243	Plate13	H08	Zalcitabine	Prestw-1037	7481-89-2	C9H13N3O3	['Metabolism']	['Antiviral']
1244	Plate13	H09	Methyldopate hydrochloride	Prestw-1038	2508-79-4	C12H18ClNO4	['Cardiovascular']	['Antihypertensive']
1245	Plate13	H10	Levocabastine hydrochloride	Prestw-1039	79547-78-7	C26H30ClFN2O2	['Allergology']	['Antihistaminic']
1246	Plate13	H11	Pyrvinium pamoate	Prestw-1040	3546-41-6	C75H70N6O6	['Metabolism']	[nan]
1247	Plate13	H12	DMSO
1248	Plate14	A01	DMSO
1249	Plate14	A02	Etomidate	Prestw-1041	33125-97-2	C14H16N2O2	['Central Nervous System']	['Anesthetic', 'Hypnotic']
1250	Plate14	A03	Tridihexethyl chloride	Prestw-1042	4310-35-4	C21H36ClNO	['Neuromuscular']	['Antispastic']
1251	Plate14	A04	Penbutolol sulfate	Prestw-1043	38363-32-5	C36H60N2O8S	['Cardiovascular']	['Antianginal', 'Antiarrhythmic', 'Antihypertensive']
1252	Plate14	A05	Prednicarbate	Prestw-1044	73771-04-7	C27H36O8	['Metabolism']	['Anti-Inflammatory']
1253	Plate14	A06	Sertaconazole nitrate	Prestw-1045	99592-39-9	C20H16Cl3N3O4S	['Metabolism', 'Infectiology']	['Antibacterial', 'Antifungal']
1254	Plate14	A07	Repaglinide	Prestw-1046	135062-02-1	C27H36N2O4	['Endocrinology']	['Antidiabetic']
1255	Plate14	A08	Piretanide	Prestw-1047	55837-27-9	C17H18N2O5S	['Cardiovascular']	['Antihypertensive', 'Diuretic']
1256	Plate14	A09	Piperacetazine	Prestw-1048	3819-00-9	C24H30N2O2S	['Central Nervous System']	['Antipsychotic']
1257	Plate14	A10	Oxyphenbutazone	Prestw-1049	129-20-4	C19H20N2O3	['Metabolism']	['Anti-inflammatory']
1258	Plate14	A11	Quinethazone	Prestw-1050	73-49-4	C10H12ClN3O3S	['Cardiovascular']	['Antihypertensive', 'Diuretic']
1259	Plate14	A12	DMSO
1260	Plate14	B01	DMSO
1261	Plate14	B02	Moricizine hydrochloride	Prestw-1051	31883-05-3	C22H26ClN3O4S	['Cardiovascular']	['Antiarrhythmic']
1262	Plate14	B03	Iopanoic acid	Prestw-1052	96-83-3	C11H12I3NO2	['Diagnostic']	['Contrastant']
1263	Plate14	B04	Pivmecillinam hydrochloride	Prestw-1053	32887-03-9	C21H34ClN3O5S	['Metabolism', 'Infectiology']	['Antibacterial']
1264	Plate14	B05	Levopropoxyphene napsylate	Prestw-1054	5714-90-9	C32H37NO5S	['Central Nervous System', 'Respiratory']	['Analgesic', 'Antitussive']
1265	Plate14	B06	Piperidolate hydrochloride	Prestw-1055	129-77-1	C21H26ClNO2	['Neuromuscular']	['Antispastic']
1266	Plate14	B07	Trifluridine	Prestw-1056	70-00-8	C10H11F3N2O5	['Metabolism']	['Antiviral']
1267	Plate14	B08	Oxprenolol hydrochloride	Prestw-1057	6452-73-9	C15H24ClNO3	['Cardiovascular']	['Antianginal', 'Antiarrhythmic', 'Antihypertensive']
1268	Plate14	B09	Ondansetron Hydrochloride	Prestw-1058	103639-04-9	C18H20ClN3O	['Central Nervous System']	['Antianemic']
1269	Plate14	B10	Propoxycaine hydrochloride	Prestw-1059	550-83-4	C16H27ClN2O3	['Central Nervous System']	['Anesthetic']
1270	Plate14	B11	Oxaprozin	Prestw-1060	21256-18-8	C18H15NO3	['Central Nervous System', 'Metabolism']	['Analgesic', 'Anti-inflammatory']
1271	Plate14	B12	DMSO
1272	Plate14	C01	DMSO
1273	Plate14	C02	Phensuximide	Prestw-1061	86-34-0	C11H11NO2	['Central Nervous System']	['Anticonvulsant']
1274	Plate14	C03	Ioxaglic acid	Prestw-1062	59017-64-0	C24H21I6N5O8	['Diagnostic']	['Contrastant']
1275	Plate14	C04	Naftifine hydrochloride	Prestw-1063	65473-14-5	C21H22ClN	['Infectiology', 'Metabolism']	['Antifungal']
1276	Plate14	C05	Meprylcaine hydrochloride	Prestw-1064	956-03-6	C14H22ClNO2	['Neuromuscular']	['Local anesthetic']
1277	Plate14	C06	Milrinone	Prestw-1065	78415-72-2	C12H9N3O	['Cardiovascular']	['Vasodilator']
1278	Plate14	C07	Methantheline bromide	Prestw-1066	53-46-3	C21H26BrNO3	['Neuromuscular']	['Antispastic']
1279	Plate14	C08	Ticarcillin sodium	Prestw-1067	74682-62-5	C15H15N2NaO6S2	['Infectiology', 'Metabolism']	['Antibacterial']
1280	Plate14	C09	Thiethylperazine dimalate	Prestw-1068	52239-63-1	C30H41N3O10S2	['Central Nervous System']	['Antiemetic', 'Antivertigo']
1281	Plate14	C10	Mesalamine	Prestw-1069	89-57-6	C7H7NO3	['Metabolism']	['Anti-inflammatory']
1282	Plate14	C11	Vorinostat	Prestw-1362	149647-78-9	C14H20N2O3	['Oncology']	['Antineoplastic']
1283	Plate14	C12	DMSO
1284	Plate14	D01	DMSO
1285	Plate14	D02	Imidurea	Prestw-1071	39236-46-9	C11H16N8O8	['Infectiology']	['Antifungal']
1286	Plate14	D03	Lansoprazole	Prestw-1072	103577-45-3	C16H14F3N3O2S	['Metabolism']	['Antiulcer']
1287	Plate14	D04	Bethanechol chloride	Prestw-1073	590-63-6	C7H17ClN2O2	['Metabolism']	[nan]
1288	Plate14	D05	Cyproterone acetate	Prestw-1074	427-51-0	C24H29ClO4	['Endocrinology']	['Antineoplastic', 'Contraceptive']
1289	Plate14	D06	(R)-Propranolol hydrochloride	Prestw-1075	13071-11-9	C16H22ClNO2	['Cardiovascular']	['Antianginal', 'Antiarrhythmic', 'Antihypertensive', 'Antimigraine']
1290	Plate14	D07	Ciprofibrate	Prestw-1076	52214-84-3	C13H14Cl2O3	['Metabolism']	['Hypocholesterolemic']
1291	Plate14	D08	Formestane	Prestw-1420	566-48-3	C19H26O3	['Endocrinology', 'Oncology']	['Antineoplastic']
1292	Plate14	D09	Benzylpenicillin sodium	Prestw-1078	69-57-8	C16H17N2NaO4S	['Infectiology', 'Metabolism']	['Antibacterial']
1293	Plate14	D10	Chlorambucil	Prestw-1079	305-03-3	C14H19Cl2NO2	['Oncology']	['Antineoplastic']
1294	Plate14	D11	Methiazole	Prestw-1080	108579-67-5	C12H15N3O2S	['Infectiology', 'Metabolism']	['Antihelmintic']
1295	Plate14	D12	DMSO
1296	Plate14	E01	DMSO
1297	Plate14	E02	(S)-propranolol hydrochloride	Prestw-1081	4199-10-4	C16H22ClNO2	['Cardiovascular']	['Antianginal', 'Antiarrhythmic', 'Antihypertensive']
1298	Plate14	E03	(-)-Eseroline fumarate salt	Prestw-1082	104015-29-4	C17H22N2O5	['Central Nervous System']	['Analgesic']
1299	Plate14	E04	Isosorbide mononitrate	Prestw-1294	16051-77-7	C6H9NO6	['Cardiovascular']	['Antianginal']
1300	Plate14	E05	Levalbuterol hydrochloride	Prestw-1516	50293-90-8	C13H22ClNO3	['Respiratory']	['Antiasthmatic', 'Bronchodilator']
1301	Plate14	E06	Topiramate	Prestw-1493	97240-79-4	C12H21NO8S	['Central Nervous System']	['Anticonvulsant', 'Antimigraine']
1302	Plate14	E07	D-cycloserine	Prestw-1086	68-41-7	C3H6N2O2	['Infectiology', 'Metabolism']	['Antibacterial']
1303	Plate14	E08	2-Chloropyrazine	Prestw-1087	14508-49-7	C4H3ClN2	['Cardiovascular']	[nan]
1304	Plate14	E09	(+,-)-Synephrine	Prestw-1088	94-07-5	C9H13NO2	['Cardiovascular']	['Vasoconstrictor']
1305	Plate14	E10	(S)-(-)-Cycloserine	Prestw-1089	339-72-0	C3H6N2O2	['Infectiology', 'Metabolism']	['Antibacterial']
1306	Plate14	E11	Homosalate	Prestw-1090	118-56-9	C16H22O3	['Dermatology']	['Radioprotectant']
1307	Plate14	E12	DMSO
1308	Plate14	F01	DMSO
1309	Plate14	F02	Spaglumic acid	Prestw-1091	4910-46-7	C11H16N2O8	['Allergology', 'Cardiovascular']	['Antiallergic', 'Vasodilator']
1310	Plate14	F03	Ranolazine	Prestw-1092	95635-55-5	C24H33N3O4	['Cardiovascular']	['Antianginal']
1311	Plate14	F04	Misoprostol	Prestw-1443	59122-46-2	C22H38O5	['Metabolism']	['Antiulcer']
1312	Plate14	F05	Sulfadoxine	Prestw-1094	2447-57-6	C12H14N4O4S	['Infectiology', 'Metabolism']	['Antibacterial']
1313	Plate14	F06	Cyclopentolate hydrochloride	Prestw-1095	5870-29-1	C17H26ClNO3	['Metabolism']	[nan]
1314	Plate14	F07	Estriol	Prestw-1096	50-27-1	C18H24O3	['Endocrinology']	[nan]
1315	Plate14	F08	(-)-Isoproterenol hydrochloride	Prestw-1097	5984-95-2	C11H18ClNO3	['Cardiovascular', 'Respiratory']	['Bronchodilator', 'Vasodilator']
1316	Plate14	F09	Sarafloxacin	Prestw-1339	98105-99-8	C20H17F2N3O3	['Infectiology', 'Metabolism']	['Antibacterial']
1317	Plate14	F10	Nialamide	Prestw-1099	51-12-7	C16H18N4O2	['Central Nervous System']	['Antidepressant']
1318	Plate14	F11	Toltrazuril	Prestw-1195	69004-03-1	C18H14F3N3O4S	['Infectiology']	['Anticoccidial']
1319	Plate14	F12	DMSO
1320	Plate14	G01	DMSO
1321	Plate14	G02	Perindopril	Prestw-1101	82834-16-0	C19H32N2O5	['Cardiovascular']	['Antihypertensive']
1322	Plate14	G03	Fexofenadine HCl	Prestw-1102	153439-40-8	C32H40ClNO4	['Allergology']	['Antihistaminic']
1323	Plate14	G04	4-aminosalicylic acid	Prestw-1202	65-49-6	C7H7NO3	['Infectiology', 'Metabolism']	['Antibacterial', 'Antifungal']
1324	Plate14	G05	Clonixin Lysinate	Prestw-1104	55837-30-4	C19H25ClN4O4	['Central Nervous System', 'Infectiology']	['Analgesic', 'Antifungal']
1325	Plate14	G06	Verteporfin	Prestw-1105	129497-78-5	C41H42N4O8	['Ophthalmology']	[nan]
1326	Plate14	G07	Meropenem	Prestw-1106	96036-03-2	C17H25N3O5S	['Infectiology', 'Metabolism']	['Antibacterial']
1327	Plate14	G08	Ramipril	Prestw-1107	87333-19-5	C23H32N2O5	['Cardiovascular', 'Metabolism']	['Antihypertensive']
1328	Plate14	G09	Mephenytoin	Prestw-1108	50-12-4	C12H14N2O2	['Central Nervous System']	['Anticonvulsant']
1329	Plate14	G10	Rifabutin	Prestw-1109	72559-06-9	C46H62N4O11	['Infectiology', 'Metabolism']	['Antibacterial']
1330	Plate14	G11	Parbendazole	Prestw-1110	14255-87-9	C13H17N3O2	['Infectiology', 'Metabolism']	[nan]
1331	Plate14	G12	DMSO
1332	Plate14	H01	DMSO
1333	Plate14	H02	Mecamylamine hydrochloride	Prestw-1111	826-39-1	C11H22ClN	['Cardiovascular']	['Antihypertensive']
1334	Plate14	H03	Procarbazine hydrochloride	Prestw-1112	366-70-1	C12H20ClN3O	['Oncology']	['Antineoplastic']
1335	Plate14	H04	Viomycin sulfate	Prestw-1113	37883-00-4	C25H45N13O14S	['Infectiology', 'Metabolism']	['Antibacterial']
1336	Plate14	H05	Saquinavir mesylate	Prestw-1114	149845-06-7	C39H54N6O8S	['Immunology', 'Infectiology', 'Metabolism']	['Antiviral']
1337	Plate14	H06	Ronidazole	Prestw-1115	7681-76-7	C6H8N4O4	['Infectiology', 'Metabolism']	['Antibacterial', 'Antiprotozoal', 'Antitrichomonal']
1338	Plate14	H07	Dorzolamide hydrochloride	Prestw-1116	130693-82-2	C10H17ClN2O4S3	['Cardiovascular']	['Antiglaucoma', 'Antihypertensive']
1339	Plate14	H08	Azaperone	Prestw-1117	1649-18-9	C19H22FN3O	['Central Nervous System']	['Antipsychotic', 'Sedative']
1340	Plate14	H09	Cefepime hydrochloride	Prestw-1118	123171-59-5	C19H25ClN6O5S2	['Infectiology', 'Metabolism']	['Antibacterial']
1341	Plate14	H10	Clocortolone pivalate	Prestw-1119	34097-16-0	C27H36ClFO5	['Endocrinology']	['Anti-inflammatory']
1342	Plate14	H11	Nadifloxacin	Prestw-1120	124858-35-1	C19H21FN2O4	['Infectiology', 'Metabolism']	['Antibacterial']
1343	Plate14	H12	DMSO
1344	Plate15	A01	DMSO
1345	Plate15	A02	Buspirone hydrochloride	Prestw-1283	33386-08-2	C21H32ClN5O2	['Central Nervous System']	[nan]
1346	Plate15	A03	Anastrozole	Prestw-1222	120511-73-1	C17H19N5	['Oncology']	['Antineoplastic']
1347	Plate15	A04	Doxycycline hydrochloride	Prestw-1399	10592-13-9	C22H25ClN2O8	['Metabolism']	['Antibacterial']
1348	Plate15	A05	Sulbactam	Prestw-1345	68373-14-8	C8H11NO5S	['Infectiology', 'Metabolism']	['Antibacterial']
1349	Plate15	A06	Fleroxacin	Prestw-1414	79660-72-3	C17H18F3N3O3	['Infectiology']	['Antibacterial']
1350	Plate15	A07	Clavulanate potassium salt	Prestw-1315	58001-44-8	C8H8KNO5	['Infectiology', 'Metabolism']	['Antibacterial']
1351	Plate15	A08	Valproic acid	Prestw-1482	99-66-1	C8H16O2	['Central Nervous System']	['Anticonvulsant']
1352	Plate15	A09	Mepivacaine hydrochloride	Prestw-1280	1722-62-9	C15H23ClN2O	['Neuromuscular']	['Local anesthetic']
1353	Plate15	A10	Rifaximin	Prestw-1478	80621-81-4	C43H51N3O11	['Infectiology', 'Metabolism']	['Antibacterial']
1354	Plate15	A11	Estradiol Valerate	Prestw-1473	979-32-8	C23H32O3	['Endocrinology']	['Contraceptive']
1355	Plate15	A12	DMSO
1356	Plate15	B01	DMSO
1357	Plate15	B02	Acetylcysteine	Prestw-1206	616-91-1	C5H9NO3S	['Metabolism']	['Mucolytic']
1358	Plate15	B03	Melengestrol acetate	Prestw-1435	2919-66-6	C25H32O4	['Endocrinology']	[nan]
1359	Plate15	B04	Bromhexine hydrochloride	Prestw-1246	611-75-6	C14H21Br2ClN2	['Respiratory']	['Expectorant']
1360	Plate15	B05	Anethole-trithione	Prestw-1223	532-11-6	C10H8OS3	['Metabolism']	['Choleretic']
1361	Plate15	B06	Amcinonide	Prestw-1476	51022-69-6	C28H35FO7	['Metabolism']	['Anti-inflammatory']
1362	Plate15	B07	Caffeine	Prestw-1256	58-08-2	C8H10N4O2	['Central Nervous System']	['CNS Stimulant']
1363	Plate15	B08	Carvedilol	Prestw-1262	72956-09-3	C24H26N2O4	['Cardiovascular']	['Antihypertensive']
1364	Plate15	B09	Methenamine	Prestw-1282	100-97-0	C6H12N4	['Infectiology']	['Antibacterial']
1365	Plate15	B10	Phentermine hydrochloride	Prestw-1308	1197-21-3	C10H16ClN	['Central Nervous System']	[nan]
1366	Plate15	B11	Diclazuril	Prestw-1394	101831-37-2	C17H9Cl3N4O2	['Metabolism']	[nan]
1367	Plate15	B12	DMSO
1368	Plate15	C01	DMSO
1369	Plate15	C02	Famciclovir	Prestw-1249	104227-87-4	C14H19N5O4	['Infectiology', 'Metabolism']	['Antiviral']
1370	Plate15	C03	Dopamine hydrochloride	Prestw-1398	62-31-7	C8H12ClNO2	['Cardiovascular']	['Antihypertensive']
1371	Plate15	C04	Cefdinir	Prestw-1263	91832-40-5	C14H13N5O5S2	['Infectiology', 'Metabolism']	['Antibacterial']
1372	Plate15	C05	Carprofen	Prestw-1261	53716-49-7	C15H12ClNO2	['Metabolism']	['Anti-inflammatory']
1373	Plate15	C06	Celecoxib	Prestw-1371	169590-42-5	C17H14F3N3O2S	['Metabolism']	['Anti-inflammatory']
1374	Plate15	C07	Candesartan	Prestw-1258	139481-59-7	C24H20N6O3	['Cardiovascular']	['Antihypertensive']
1375	Plate15	C08	Fludarabine	Prestw-1483	21679-14-1	C10H12FN5O4	['Oncology']	['Antineoplastic']
1376	Plate15	C09	Cladribine	Prestw-1484	4291-63-8	C10H12ClN5O3	['Oncology']	['Antineoplastic']
1377	Plate15	C10	Vardenafil	Prestw-1356	224785-90-4	C23H32N6O4S	['Cardiovascular']	['Erectile dysfunction treatment']
1378	Plate15	C11	Fluconazole	Prestw-1417	86386-73-4	C13H12F2N6O	['Metabolism']	['Antifungal']
1379	Plate15	C12	DMSO
1380	Plate15	D01	DMSO
1381	Plate15	D02	5-fluorouracil	Prestw-1203	51-21-8	C4H3FN2O2	['Oncology']	['Antineoplastic']
1382	Plate15	D03	Mesna	Prestw-1487	19767-45-4	C2H5NaO3S2	['Oncology']	['Chemoprotectant']
1383	Plate15	D04	Mitotane	Prestw-1444	53-19-0	C14H10Cl4	['Endocrinology', 'Oncology']	['Antineoplastic']
1384	Plate15	D05	Ambrisentan	Prestw-1497	177036-94-1	C22H22N2O4	['Cardiovascular']	['Antihypertensive']
1385	Plate15	D06	Triclosan	Prestw-1479	3380-34-5	C12H7Cl3O2	['Infectiology']	['Antibacterial', 'Antifungal', 'Antiseptic']
1386	Plate15	D07	Enoxacin	Prestw-1401	84294-96-2	C15H17FN4O3	['Infectiology', 'Metabolism']	['Antibacterial']
1387	Plate15	D08	Olopatadine hydrochloride	Prestw-1307	140462-76-6	C21H24ClNO3	['Allergology']	['Antihistaminic']
1388	Plate15	D09	Granisetron	Prestw-1187	109889-09-0	C18H24N4O	['Endocrinology']	['Antiemetic']
1389	Plate15	D10	Anthralin	Prestw-1224	1143-38-0	C14H10O3	['Dermatology']	['Antipsoriatic']
1390	Plate15	D11	Lamotrigine	Prestw-1492	84057-84-1	C9H7Cl2N5	['Central Nervous System']	['Anticonvulsant']
1391	Plate15	D12	DMSO
1392	Plate15	E01	DMSO
1393	Plate15	E02	Clofibrate	Prestw-1383	637-07-0	C12H15ClO3	['Metabolism']	['Antilipemic']
1394	Plate15	E03	Cyclophosphamide	Prestw-1481	50-18-0	C7H15Cl2N2O2P	['Immunology', 'Oncology']	['Antineoplastic', 'Immunosuppressant']
1395	Plate15	E04	Aripiprazole	Prestw-1229	129722-12-9	C23H27Cl2N3O2	['Central Nervous System']	['Antipsychotic']
1396	Plate15	E05	Ethinylestradiol	Prestw-1405	57-63-6	C20H24O2	['Endocrinology']	['Contraceptive']
1397	Plate15	E06	Fluocinolone acetonide	Prestw-1419	67-73-2	C24H30F2O6	['Metabolism']	['Anti-inflammatory']
1398	Plate15	E07	Sparfloxacin	Prestw-1343	110871-86-8	C19H22F2N4O3	['Infectiology', 'Metabolism']	['Antibacterial']
1399	Plate15	E08	Desloratadine	Prestw-1390	100643-71-8	C19H19ClN2	['Allergology']	['Antihistaminic']
1400	Plate15	E09	Clarithromycin	Prestw-1378	81103-11-9	C38H69NO13	['Infectiology', 'Metabolism']	['Antibacterial']
1401	Plate15	E10	Tripelennamine hydrochloride	Prestw-1199	154-69-8	C16H22ClN3	['Allergology']	['Antihistaminic']
1402	Plate15	E11	Tulobuterol	Prestw-1352	41570-61-0	C12H18ClNO	['Respiratory']	['Bronchodilator']
1403	Plate15	E12	DMSO
1404	Plate15	F01	DMSO
1405	Plate15	F02	Topotecan	Prestw-1196	123948-87-8	C23H23N3O5	['Oncology']	['Antineoplastic']
1406	Plate15	F03	Atorvastatin	Prestw-1232	134523-00-5	C33H35FN2O5	['Metabolism']	[nan]
1407	Plate15	F04	Azithromycin	Prestw-1234	83905-01-5	C38H72N2O12	['Infectiology', 'Metabolism']	['Antibacterial']
1408	Plate15	F05	Ibudilast	Prestw-1286	50847-11-5	C14H18N2O	['Metabolism']	['Anti-inflammatory']
1409	Plate15	F06	Losartan	Prestw-1433	114798-26-4	C22H23ClN6O	['Cardiovascular']	['Antihypertensive']
1410	Plate15	F07	Benztropine mesylate	Prestw-1236	132-17-2	C22H29NO4S	['Central Nervous System']	['Antiparkinsonian']
1411	Plate15	F08	Vecuronium bromide	Prestw-1359	50700-72-6	C34H57BrN2O4	['Metabolism']	['Muscle relaxant']
1412	Plate15	F09	Telmisartan	Prestw-1350	144701-48-4	C33H30N4O2	['Cardiovascular']	['Antihypertensive']
1413	Plate15	F10	Nalmefene hydrochloride	Prestw-1490	58895-64-0	C21H26ClNO3	['Central Nervous System']	[nan]
1414	Plate15	F11	Bifonazole	Prestw-1241	60628-96-8	C22H18N2	['Infectiology', 'Metabolism']	['Antifungal']
1415	Plate15	F12	DMSO
1416	Plate15	G01	DMSO
1417	Plate15	G02	Gatifloxacin	Prestw-1265	112811-59-3	C19H22FN3O4	['Infectiology', 'Metabolism']	['Antibacterial']
1418	Plate15	G03	Bosentan	Prestw-1244	147536-97-8	C27H29N5O6S	['Cardiovascular']	['Vasodilator']
1419	Plate15	G04	Gemcitabine	Prestw-1266	95058-81-4	C9H11F2N3O4	['Oncology']	['Antineoplastic']
1420	Plate15	G05	Olmesartan	Prestw-1190	144689-63-4	C29H30N6O6	['Cardiovascular']	['Antihypertensive']
1421	Plate15	G06	Racepinephrine HCl	Prestw-1480	329-63-5	C9H14ClNO3	['Cardiovascular', 'Respiratory']	['Bronchodilator', 'Vasoconstrictor']
1422	Plate15	G07	Montelukast	Prestw-1189	158966-92-8	C35H36ClNO3S	['Respiratory']	['Antiasthmatic']
1423	Plate15	G08	Docetaxel	Prestw-1180	114977-28-5	C43H53NO14	['Oncology']	['Antineoplastic']
1424	Plate15	G09	Cilnidipine	Prestw-1376	132203-70-4	C27H28N2O7	['Cardiovascular']	['Antihypertensive']
1425	Plate15	G10	Imiquimod	Prestw-1291	99011-02-6	C14H16N4	['Dermatology', 'Immunology', 'Infectiology', 'Oncology']	['Antiviral']
1426	Plate15	G11	Fosinopril	Prestw-1423	98048-97-6	C30H46NO7P	['Cardiovascular']	['Antihypertensive']
1427	Plate15	G12	DMSO
1428	Plate15	H01	DMSO
1429	Plate15	H02	Imatinib	Prestw-1290	152459-95-5	C29H31N7O	['Oncology']	['Antineoplastic']
1430	Plate15	H03	Moxifloxacin	Prestw-1446	151096-09-2	C21H24FN3O4	['Infectiology', 'Metabolism']	['Antibacterial']
1431	Plate15	H04	Formoterol fumarate	Prestw-1421	43229-80-7	C42H52N4O12	['Respiratory']	['Antiasthmatic']
1432	Plate15	H05	Rufloxacin	Prestw-1338	101363-10-4	C17H18FN3O3S	['Infectiology', 'Metabolism']	['Antibacterial']
1433	Plate15	H06	Pravastatin	Prestw-1319	81093-37-0	C23H36O7	['Metabolism']	['Antilipemic']
1434	Plate15	H07	Rosiglitazone Hydrochloride	Prestw-1337	122320-73-4	C18H20ClN3O3S	['Metabolism']	['Antidiabetic']
1435	Plate15	H08	Rivastigmine	Prestw-1334	123441-03-2	C14H22N2O2	['Central Nervous System']	[nan]
1436	Plate15	H09	Sildenafil	Prestw-1342	139755-83-2	C22H30N6O4S	['Cardiovascular']	['Antihypertensive', 'Erectile dysfunction treatment']
1437	Plate15	H10	Acetylsalicylic acid	Prestw-1207	50-78-2	C9H8O4	['Central Nervous System']	['Analgesic', 'Anti-inflammatory', 'Antipyretic']
1438	Plate15	H11	Hexachlorophene	Prestw-1472	70-30-4	C13H6Cl6O2	['Infectiology']	['Antiseptic']
1439	Plate15	H12	DMSO
1440	Plate16	A01	DMSO
1441	Plate16	A02	Nelfinavir mesylate	Prestw-1764	159989-65-8	C33H49N3O7S2	['Infectiology', 'Oncology']	['Antiviral', 'Antineoplastic']
1442	Plate16	A03	Silodosin	Prestw-1749	160970-54-7	C25H32F3N3O4	['Cardiovascular']	['Antihypertensive']
1443	Plate16	A04	Trimebutine	Prestw-1777	39133-31-8	C22H29NO5	['Neuromuscular']	['Antispastic']
1444	Plate16	A05	Nevirapine	Prestw-1739	129618-40-2	C15H14N4O	['Infectiology']	['Antiviral']
1445	Plate16	A06	Doxapram hydrochloride	Prestw-1707	7081-53-0	C24H31ClN2O2	['Respiratory', 'Cardiovascular']	['Analeptic', 'Eupneic']
1446	Plate16	A07	Amlexanox	Prestw-1718	68302-57-8	C16H14N2O4	['Allergology', 'Dermatology']	['Anti-inflammatory', 'Immunomodulator']
1447	Plate16	A08	Amorolfine hydrochloride	Prestw-1719	78613-38-4	C21H36ClNO	['Infectiology', 'Dermatology']	['Antifungal']
1448	Plate16	A09	Enrofloxacin	Prestw-1786	93106-60-6	C19H22FN3O3	['Infectiology']	['Antibacterial']
1449	Plate16	A10	Ubenimex	Prestw-1784	58970-76-6	C16H24N2O4	['Oncology', 'Immunology']	['Antineoplastic', 'Immunomodulator']
1450	Plate16	A11	Troxipide	Prestw-1778	99777-81-8	C15H22N2O4	['Metabolism']	['Antiulcer']
1451	Plate16	A12	DMSO
1452	Plate16	B01	DMSO
1453	Plate16	B02	Ipriflavone	Prestw-1773	35212-22-7	C18H16O3	['Metabolism']	['Antiosteoporetic']
1454	Plate16	B03	Ezetimibe	Prestw-1762	163222-33-1	C24H21F2NO3	['Metabolism', 'Gastroenterology', 'Cardiovascular']	['Hypocholesterolemic']
1455	Plate16	B04	Rizatriptan benzoate	Prestw-1761	145202-66-0	C22H25N5O2	['Central Nervous System', 'Cardiovascular']	['Antimigraine', 'Vasoconstrictor']
1456	Plate16	B05	Tegaserod maleate	Prestw-1760	189188-57-6	C20H27N5O5	['Gastroenterology']	['Gastroprokinetic']
1457	Plate16	B06	Pantoprazole sodium	Prestw-1758	138786-67-1	C16H14F2N3NaO4S	['Metabolism']	['Antiulcer']
1458	Plate16	B07	Tegafur	Prestw-1753	17902-23-7	C8H9FN2O3	['Oncology']	['Antineoplastic']
1459	Plate16	B08	Tolcapone	Prestw-1732	134308-13-7	C14H11NO5	['Central Nervous System']	['Antiparkinsonian']
1460	Plate16	B09	Altrenogest	Prestw-1716	850-52-2	C21H26O2	['Endocrinology']	['Progestogen']
1461	Plate16	B10	Felbamate	Prestw-1711	25451-15-4	C11H14N2O4	['Central Nervous System']	['Antiepileptic']
1462	Plate16	B11	Estramustine	Prestw-1709	2998-57-4	C23H31Cl2NO3	['Oncology']	['Antineoplastic']
1463	Plate16	B12	DMSO
1464	Plate16	C01	DMSO
1465	Plate16	C02	(R)-Duloxetine hydrochloride	Prestw-1708	116539-60-7	C18H20ClNOS	[nan]	[nan]
1466	Plate16	C03	Donepezil hydrochloride	Prestw-1706	120011-70-3	C24H30ClNO3	['Central Nervous System']	['Anti-Alzheimer', 'Antipsychotic', 'CNS Stimulant']
1467	Plate16	C04	1,8-Dihydroxyanthraquinone	Prestw-1703	117-10-2	C14H8O4	['Gastroenterology']	['Laxative', 'Antiemetic']
1468	Plate16	C05	Nitazoxanide	Prestw-1733	55981-09-4	C12H9N3O5S	['Infectiology']	['Antiprotozoal']
1469	Plate16	C06	Nateglinide	Prestw-1748	105816-04-4	C19H27NO3	['Endocrinology']	['Antidiabetic']
1470	Plate16	C07	Avobenzone	Prestw-1721	70356-09-1	C20H22O3	['Dermatology']	['Cytoprotectant']
1471	Plate16	C08	Algestone acetophenide	Prestw-1715	24356-94-3	C29H36O4	['Endocrinology', 'Dermatology']	['Contraceptive', 'Anti-inflammatory']
1472	Plate16	C09	Actarit	Prestw-1763	18699-02-0	C10H11NO3	['Immunology']	['Anti-inflammatory', 'Immunomodulator']
1473	Plate16	C10	Ethoxzolamide	Prestw-1710	452-35-7	C9H10N2O3S2	['Ophthalmology', 'Gastroenterology', 'Central Nervous System']	['Antiglaucoma', 'Antiulcer', 'Diuretic', 'Antiepileptic']
1474	Plate16	C11	Azatadine maleate	Prestw-1722	3978-86-7	C28H30N2O8	['Allergology', 'Central Nervous System']	['Antihistaminic']
1475	Plate16	C12	DMSO
1476	Plate16	D01	DMSO
1477	Plate16	D02	Aminacrine	Prestw-1717	90-45-9	C13H10N2	['Infectiology', 'Dermatology']	['Antiseptic']
1478	Plate16	D03	Pidotimod	Prestw-1792	121808-62-6	C9H12N2O4S	['Immunology']	['Immunostimulant']
1479	Plate16	D04	Benidipine hydrochloride	Prestw-1766	91599-74-5	C28H32ClN3O6	['Cardiovascular']	['Antihypertensive']
1480	Plate16	D05	Perospirone	Prestw-1770	150915-41-6	C23H30N4O2S	['Central Nervous System']	['Antipsychotic']
1481	Plate16	D06	Cefpiramide	Prestw-1726	70797-11-4	C25H24N8O7S2	['Infectiology']	['Antibacterial']
1482	Plate16	D07	Fenoldopam	Prestw-1713	67227-56-9	C16H16ClNO3	['Cardiovascular']	['Antihypertensive', 'Vasodilator']
1483	Plate16	D08	Adapalene	Prestw-1714	106685-40-9	C28H28O3	['Dermatology']	['Keratolytic', 'Anti-inflammatory']
1484	Plate16	D09	Diatrizoic acid dihydrate	Prestw-1705	50978-11-5	C11H13I3N2O6	['Diagnostic']	['Contrastant']
1485	Plate16	D10	Dofetilide	Prestw-1743	115256-11-6	C19H27N3O5S2	['Cardiovascular']	['Antiarrhythmic']
1486	Plate16	D11	Phenprobamate	Prestw-1776	673-31-4	C10H13NO2	['Central Nervous System', 'Neuromuscular']	['Muscle relaxant', 'Sedative', 'Anticonvulsant', 'Anxiolytic']
1487	Plate16	D12	DMSO
1488	Plate16	E01	DMSO
1489	Plate16	E02	Cefuroxime axetil	Prestw-1730	64544-07-6	C20H22N4O10S	['Infectiology']	['Antibacterial']
1490	Plate16	E03	Anagrelide	Prestw-1720	68475-42-3	C10H7Cl2N3O	['Hematology', 'Oncology']	['Thrombolytic']
1491	Plate16	E04	Clopidogrel	Prestw-1701	113665-84-2	C16H16ClNO2S	['Cardiovascular']	['Antiplatelet']
1492	Plate16	E05	Benzoxiquine	Prestw-1723	86-75-9	C16H11NO2	['Infectiology', 'Dermatology']	['Antiseptic']
1493	Plate16	E06	Phenothiazine	Prestw-1785	92-84-2	C12H9NS	['Central Nervous System']	['Antipsychotic', 'Antiemetic', 'Antimigraine']
1494	Plate16	E07	Enalaprilat dihydrate	Prestw-1769	84680-54-6	C18H28N2O7	['Cardiovascular']	['Antihypertensive']
1495	Plate16	E08	Pregabalin	Prestw-1791	148553-50-8	C8H17NO2	['Central Nervous System']	['Anticonvulsant', 'Anxiolytic']
1496	Plate16	E09	Homoveratrylamine	Prestw-1787	120-20-7	C10H16ClNO2	['Cardiovascular']	['Antihypertensive']
1497	Plate16	E10	Zoledronic acid hydrate	Prestw-1731	165800-06-6	C5H12N2O8P2	['Oncology', 'Metabolism']	['Antiosteoporetic']
1498	Plate16	E11	Cefpodoxime proxetil	Prestw-1727	87239-81-4	C21H27N5O9S2	['Infectiology']	['Antibacterial']
1499	Plate16	E12	DMSO
1500	Plate16	F01	DMSO
1501	Plate16	F02	Irbesartan	Prestw-1736	138402-11-6	C25H28N6O	['Cardiovascular']	['Antihypertensive']
1502	Plate16	F03	Indinavir sulfate	Prestw-1737	157810-81-6	C36H49N5O8S	['Infectiology']	['Antiviral']
1503	Plate16	F04	Terbinafine	Prestw-1750	91161-71-6	C21H25N	['Infectiology']	['Antifungal']
1504	Plate16	F05	Histamine dihydrochloride	Prestw-1700	56-92-8	C5H11Cl2N3	['Oncology', 'Neuromuscular']	['Antineoplastic', 'Analgesic']
1505	Plate16	F06	Rasagiline	Prestw-1734	136236-51-6	C12H13N	['Central Nervous System']	['Antiparkinsonian']
1506	Plate16	F07	Flumethasone pivalate	Prestw-1712	2002-29-1	C27H36F2O6	['Dermatology']	['Anti-inflammatory']
1507	Plate16	F08	Lofepramine	Prestw-1756	23047-25-8	C26H27ClN2O	['Central Nervous System']	['Antidepressant', 'Anxiolytic', 'Sedative']
1508	Plate16	F09	Valdecoxib	Prestw-1759	181695-72-7	C16H14N2O3S	['Metabolism', 'Immunology']	['Antiarthritic', 'Anti-inflammatory']
1509	Plate16	F10	Besifloxacin hydrochloride	Prestw-1740	141388-76-3	C19H22Cl2FN3O3	['Ophthalmology', 'Infectiology']	['Antibacterial']
1510	Plate16	F11	Ritonavir	Prestw-1782	155213-67-5	C37H48N6O5S2	['Infectiology']	['Antiviral']
1511	Plate16	F12	DMSO
1512	Plate16	G01	DMSO
1513	Plate16	G02	Epirubicin hydrochloride	Prestw-1752	56390-09-1	C27H30ClNO11	['Oncology']	['Antineoplastic']
1514	Plate16	G03	Loteprednol etabonate	Prestw-1741	82034-46-6	C24H31ClO7	['Ophthalmology', 'Allergology']	['Anti-inflammatory']
1515	Plate16	G04	Tolterodine tartrate	Prestw-1744	209747-05-7	C26H37NO7	['Neuromuscular']	['Muscle relaxant']
1516	Plate16	G05	Lomerizine hydrochloride	Prestw-1775	101477-54-7	C27H31ClF2N2O3	['Central Nervous System', 'Cardiovascular']	['Antimigraine']
1517	Plate16	G06	Ampiroxicam	Prestw-1772	99464-64-9	C20H21N3O7S	['Immunology', 'Metabolism']	['Anti-inflammatory', 'Analgesic']
1518	Plate16	G07	Alosetron hydrochloride	Prestw-1781	122852-69-1	C17H19ClN4O	['Central Nervous System', 'Gastroenterology']	['Antidiarrheal']
1519	Plate16	G08	Risedronic acid monohydrate	Prestw-1738	105462-24-6	C7H13NO8P2	['Metabolism']	['Antiosteoporetic']
1520	Plate16	G09	Palonosetron hydrochloride	Prestw-1783	135729-62-3	C19H25ClN2O	['Central Nervous System']	['Antiemetic']
1521	Plate16	G10	Oxymetholone	Prestw-1780	434-07-1	C21H32O3	['Endocrinology']	['Anabolic']
1522	Plate16	G11	Latanoprost	Prestw-1765	145773-22-4	C26H40O5	['Ophthalmology']	['Antiglaucoma']
1523	Plate16	G12	DMSO
1524	Plate16	H01	DMSO
1525	Plate16	H02	Cisatracurium besylate	Prestw-1745	64228-79-1	C65H82N2O18S2	['Neuromuscular']	['Muscle relaxant']
1526	Plate16	H03	Pemetrexed disodium	Prestw-1794	357166-30-4	C20H19N5Na2O6	['Oncology']	['Antineoplastic']
1527	Plate16	H04	Raltitrexed	Prestw-1793	112887-68-0	C21H22N4O6S	['Oncology']	['Antineoplastic']
1528	Plate16	H05	Ceftibuten	Prestw-1729	97519-39-6	C15H14N4O6S2	['Infectiology']	['Antibacterial']
1529	Plate16	H06	Valsartan	Prestw-1735	137862-53-4	C24H29N5O3	['Cardiovascular']	['Vasodilator', 'Antihypertensive']
1530	Plate16	H07	Milnacipran hydrochloride	Prestw-1788	101152-94-7	C15H23ClN2O	['Central Nervous System']	['Antidepressant', 'Analgesic']
1531	Plate16	H08	Triclabendazole	Prestw-1768	68786-66-3	C14H9Cl3N2OS	['Infectiology']	['Antihelmintic']
1532	Plate16	H09	Brimondine L-Tartrate	Prestw-1751	70359-46-5	C15H16BrN5O6	['Ophthalmology']	['Antiglaucoma']
1533	Plate16	H10	Desonide	Prestw-1704	638-94-8	C24H32O6	['Dermatology']	['Antipsoriatic']
1534	Plate16	H11	Cefprozil	Prestw-1728	121123-17-9	C18H19N3O5S	['Infectiology']	['Antibacterial']
1535	Plate16	H12	DMSO
