# Supplementary material for: Low-cost anti-mycobacterial drug discovery using engineered E. coli
Source: Nat Commun. 2022 Jul 7;13:3905. doi: 10.1038/s41467-022-31570-3 (PMC9262897; doi:10.1038/s41467-022-31570-3)
Supplement: Supplementary file 4 — Source Data [file 41467_2022_31570_MOESM4_ESM.zip › Source data/Fig 5/In Vitro Hanes Woolf.csv]

		Benazepril (mM)	Benazepril (mM)	Benazepril (mM)	Benazepril (mM)	Benazepril (mM)	Benazepril (mM)	Benazepril (mM)	Benazepril (mM)	Benazepril (mM)
		0.0	0.0625	0.125	0.2	0.25	0.3	0.4	0.5	1.0
Alanine (mM)	Replicate
0.0	Rep 1	-0.5	-1.1	0.4	-1.2	0.6	-1.4	-5.7	3.2	1.0
0.0	Rep 2	-2.2	-0.3	1.9	-1.7	0.9	0.3	-0.5	4.4	2.4
0.0	Rep 3	2.0	0.1	1.2	2.7	8.0	3.0	3.7	4.3	-5.7
0.5	Rep 1	35.9	27.4	21.1	16.7	13.5	9.7	-1.5	0.8	-0.2
0.5	Rep 2	30.8	24.1	19.4	24.4	13.2	14.4	4.3	1.8	0.1
0.5	Rep 3	37.3	27.6	23.1	25.2	15.9	13.8	7.2	3.0	-0.2
1.0	Rep 1	44.3	25.1	25.4	24.6	18.2	19.9	1.0	1.9	-1.0
1.0	Rep 2	39.9	26.0	26.2	32.8	17.7	23.5	10.5	3.5	0.1
1.0	Rep 3	47.8	30.2	29.9	35.7	21.7	26.8	13.5	3.1	-0.3
2.0	Rep 1	40.2	35.9	38.6	32.9	26.0	16.9	6.1	2.6	3.3
2.0	Rep 2	40.2	35.8	37.7	34.7	24.8	23.0	13.8	3.4	4.7
2.0	Rep 3	44.5	40.9	41.9	40.2	29.1	26.9	19.8	2.8	-0.5
2.5	Rep 1	39.8	39.5	44.8	34.3	32.9	24.3	10.1	3.5	-0.3
2.5	Rep 2	38.7	39.4	44.0	36.0	28.6	27.2	14.6	3.0	0.7
2.5	Rep 3	45.4	48.1	49.8	37.5	28.6	30.9	22.1	3.0	-4.7
3.0	Rep 1	49.4	44.5	46.7	41.9	35.2	27.5	13.0	7.6	-0.5
3.0	Rep 2	48.0	45.3	47.3	43.7	32.0	31.9	19.1	6.7	0.8
3.0	Rep 3	53.8	48.1	50.3	47.3	37.9	35.9	26.9	7.2	-3.2
4.0	Rep 1	50.9	48.8	51.9	46.2	34.0	28.1	7.5	3.3	-0.4
4.0	Rep 2	49.5	49.5	51.6	45.5	36.2	33.4	22.1	4.1	1.1
4.0	Rep 3	58.5	55.8	60.7	51.3	40.0	37.7	32.6	6.6	-1.0
6.0	Rep 1	58.9	57.5	58.1	49.5	43.5	34.4	16.9	7.5	0.9
6.0	Rep 2	53.8	58.5	58.9	50.7	41.8	38.5	33.3	7.7	1.6
6.0	Rep 3	64.5	67.1	62.4	58.3	44.7	43.3	28.5	6.6	-0.3
8.0	Rep 1	63.9	65.8	66.0	53.8	50.1	38.3	9.8	7.9	0.2
8.0	Rep 2	62.5	67.7	67.9	58.3	49.8	43.5	34.8	9.0	1.6
8.0	Rep 3	71.5	71.7	70.8	63.8	52.8	50.8	38.0	6.5	-0.8
12.0	Rep 1	85.1	84.0	83.9	74.2	63.2	52.8	25.4	12.9	0.2
12.0	Rep 2	82.7	91.4	85.6	75.8	70.6	59.9	36.0	13.8	2.0
12.0	Rep 3	91.8	92.1	85.4	79.2	62.1	65.9	47.0	8.6	-0.7
16.0	Rep 1	88.3	93.8	92.1	77.3	73.3	48.9	11.3	11.0	-0.6
16.0	Rep 2	85.2	94.3	93.1	75.0	72.4	61.6	40.0	17.5	0.6
16.0	Rep 3	97.8	95.0	88.3	82.6	73.1	64.6	45.3	11.1	-0.9
20.0	Rep 1	97.8	97.6	100.8	79.7	77.8	56.5	14.2	11.4	1.0
20.0	Rep 2	94.6	92.6	104.4	76.2	40.9	67.7	38.2	14.8	0.9
20.0	Rep 3	107.6	104.4	86.3	86.5	71.5	65.8	33.4	4.0	-1.2
