# Supplementary material for: Low-cost anti-mycobacterial drug discovery using engineered E. coli
Source: Nat Commun. 2022 Jul 7;13:3905. doi: 10.1038/s41467-022-31570-3 (PMC9262897; doi:10.1038/s41467-022-31570-3)
Supplement: Supplementary file 4 — Source Data [file 41467_2022_31570_MOESM4_ESM.zip › Source data/Fig 6/TESEC TrpD Screen DF 384.csv]

Treatment	Plate 384	Replicate	A01	A02	A03	A04	A05	A06	A07	A08	A09	A10	A11	A12	A13	A14	A15	A16	A17	A18	A19	A20	A21	A22	A23	A24	B01	B02	B03	B04	B05	B06	B07	B08	B09	B10	B11	B12	B13	B14	B15	B16	B17	B18	B19	B20	B21	B22	B23
Background	Plate 1	Rep A	0.0404	0.0405	0.0404	0.0405	0.0407	0.0406	0.0404	0.0404	0.0407	0.0402	0.0404	0.0402	0.0489	0.0431	0.0402	0.04	0.0419	0.0433	0.0404	0.04	0.0403	0.0404	0.0402	0.0401	0.0406	0.0428	0.0406	0.0406	0.0405	0.0482	0.0407	0.0444	0.0404	0.0407	0.0403	0.0404	0.0406	0.0406	0.0405	0.0486	0.0411	0.0404	0.0402	0.0403	0.0402	0.0401	0.0432
Background	Plate 1	Rep B	0.0426	0.0403	0.0403	0.0407	0.0406	0.053	0.0401	0.0404	0.0403	0.0469	0.0406	0.0402	0.0545	0.0403	0.0404	0.0399	0.0402	0.0403	0.0403	0.04	0.0402	0.0415	0.0401	0.0404	0.0405	0.0404	0.0411	0.0407	0.0406	0.0408	0.0407	0.0456	0.0402	0.0405	0.0402	0.0404	0.0405	0.0406	0.0405	0.0678	0.041	0.0403	0.0406	0.0401	0.0403	0.0403	0.0402
Background	Plate 1	Rep C	0.0409	0.0463	0.0415	0.063	0.0406	0.0407	0.0406	0.0405	0.0407	0.0404	0.0422	0.0404	0.0412	0.0405	0.0608	0.0403	0.0405	0.0553	0.0405	0.0403	0.0406	0.0405	0.0405	0.0406	0.0406	0.0428	0.0407	0.0407	0.0407	0.0411	0.0407	0.0426	0.0411	0.0407	0.0405	0.0406	0.041	0.0408	0.0406	0.0601	0.0414	0.0405	0.0406	0.0402	0.0404	0.0404	0.0404
Background	Plate 2	Rep A	0.0406	0.0405	0.0405	0.0408	0.0409	0.0406	0.0403	0.0419	0.0405	0.0421	0.0401	0.0406	0.0562	0.0408	0.0407	0.0531	0.0401	0.0712	0.0408	0.0808	0.0404	0.0418	0.0404	0.0403	0.0407	0.0405	0.0417	0.0466	0.0409	0.0521	0.0443	0.0412	0.0411	0.0405	0.0406	0.0407	0.0409	0.0404	0.0429	0.0411	0.0406	0.0403	0.0408	0.0422	0.0427	0.0401	0.0402
Background	Plate 2	Rep B	0.0407	0.0406	0.0408	0.0425	0.0462	0.0419	0.0404	0.0422	0.0411	0.0416	0.0402	0.0649	0.0405	0.0407	0.041	0.0567	0.0401	0.0911	0.0402	0.1066	0.0403	0.0486	0.0407	0.0409	0.041	0.0414	0.0408	0.0446	0.0408	0.0425	0.0409	0.0405	0.0412	0.0405	0.0406	0.0576	0.0409	0.0405	0.0508	0.042	0.0407	0.0404	0.0404	0.0415	0.0404	0.0532	0.0404
Background	Plate 2	Rep C	0.0405	0.0407	0.0406	0.0409	0.0423	0.0441	0.0404	0.0428	0.0405	0.0418	0.0408	0.0406	0.0404	0.041	0.0408	0.043	0.0542	0.0806	0.0407	0.0863	0.0403	0.0447	0.0504	0.0404	0.0407	0.0404	0.0644	0.0457	0.0408	0.0429	0.0413	0.0837	0.0411	0.0409	0.0408	0.0407	0.0605	0.0408	0.0491	0.0418	0.0409	0.0403	0.0407	0.0415	0.0402	0.0403	0.0404
Background	Plate 3	Rep A	0.0404	0.0405	0.0406	0.0409	0.041	0.0474	0.0406	0.0406	0.0487	0.0441	0.0406	0.0408	0.0816	0.0404	0.0407	0.0402	0.0408	0.0406	0.0408	0.0402	0.0414	0.0552	0.0403	0.0405	0.0403	0.0406	0.0407	0.0405	0.0412	0.0561	0.0615	0.0407	0.0403	0.0403	0.0403	0.0407	0.041	0.0433	0.0406	0.0407	0.041	0.041	0.0407	0.0405	0.0649	0.0404	0.0408
Background	Plate 3	Rep B	0.0405	0.0411	0.0406	0.0411	0.041	0.0407	0.0532	0.0609	0.0559	0.0671	0.0408	0.0407	0.0726	0.0407	0.041	0.0403	0.0407	0.0406	0.0612	0.0401	0.041	0.0406	0.0403	0.0402	0.0406	0.0405	0.0416	0.0408	0.0407	0.0404	0.0663	0.0774	0.0407	0.041	0.0408	0.0413	0.0413	0.0664	0.0536	0.041	0.0412	0.0409	0.0406	0.0407	0.0837	0.0404	0.0405
Background	Plate 3	Rep C	0.0405	0.0416	0.0417	0.0413	0.0411	0.0405	0.0408	0.041	0.0404	0.0403	0.0404	0.0405	0.0717	0.0445	0.0408	0.0454	0.0408	0.0407	0.0407	0.0404	0.0411	0.0406	0.0403	0.0403	0.0407	0.0408	0.0409	0.0407	0.0439	0.0404	0.0405	0.0419	0.0649	0.0703	0.0456	0.0407	0.0412	0.0462	0.0409	0.0732	0.041	0.0406	0.0412	0.0406	0.0868	0.0426	0.0403
Background	Plate 4	Rep A	0.0406	0.0407	0.0459	0.0406	0.041	0.0405	0.0411	0.0409	0.0429	0.0495	0.0405	0.0734	0.0411	0.0422	0.0412	0.0404	0.0406	0.0428	0.0407	0.0404	0.0409	0.0409	0.0406	0.0403	0.0411	0.0407	0.041	0.0513	0.0408	0.0407	0.041	0.0409	0.0406	0.0404	0.0407	0.0408	0.0406	0.041	0.0405	0.0595	0.0406	0.0406	0.042	0.0412	0.0439	0.0406	0.0409
Background	Plate 4	Rep B	0.0701	0.0404	0.0407	0.0407	0.0411	0.041	0.0408	0.063	0.0426	0.0411	0.0405	0.077	0.041	0.0407	0.0413	0.0404	0.0404	0.042	0.0408	0.0406	0.0411	0.0449	0.0406	0.0404	0.0406	0.0405	0.041	0.0535	0.041	0.0409	0.0409	0.041	0.0406	0.0405	0.0403	0.0786	0.0408	0.0413	0.0404	0.0573	0.043	0.0435	0.0438	0.0405	0.0442	0.0409	0.0428
Background	Plate 4	Rep C	0.0407	0.0407	0.041	0.0409	0.0413	0.0408	0.0411	0.0413	0.0436	0.0558	0.0408	0.0979	0.0412	0.0417	0.0416	0.0405	0.0404	0.0416	0.041	0.0577	0.0412	0.0411	0.0405	0.0404	0.0787	0.0408	0.0411	0.0532	0.041	0.0411	0.041	0.074	0.0412	0.0412	0.0404	0.0411	0.0408	0.0412	0.07	0.0528	0.0407	0.0407	0.0415	0.0405	0.0421	0.0407	0.0403
High	Plate 1	Rep A	0.125	0.1265	0.1169	0.1269	0.1238	0.1315	0.1265	0.1298	0.1321	0.1276	0.1127	0.1304	0.1216	0.2885	0.1302	0.1229	0.1284	0.1316	0.1228	0.1315	0.1297	0.1297	0.1383	0.1431	0.1286	0.1204	0.1236	0.1205	0.1249	0.1111	0.1191	0.0997	0.1235	0.1307	0.1281	0.126	0.1214	0.1315	0.1258	0.1133	0.0498	0.1214	0.0847	0.1189	0.1185	0.1174	0.1264
High	Plate 1	Rep B	0.1273	0.1191	0.1178	0.1231	0.1208	0.1282	0.1192	0.1243	0.1221	0.1251	0.1058	0.1248	0.1134	0.13	0.121	0.1261	0.1272	0.1263	0.1225	0.1322	0.1282	0.13	0.1413	0.1481	0.1163	0.1365	0.1292	0.1158	0.1236	0.1118	0.1208	0.0993	0.126	0.1232	0.1266	0.1194	0.1253	0.1255	0.143	0.1182	0.0561	0.124	0.0855	0.121	0.1171	0.1222	0.1259
High	Plate 1	Rep C	0.1353	0.1351	0.1248	0.1324	0.1287	0.1391	0.1322	0.1345	0.1371	0.1311	0.1147	0.137	0.1297	0.3482	0.1363	0.1295	0.1355	0.1383	0.1285	0.1374	0.1365	0.1361	0.147	0.1506	0.137	0.1272	0.1288	0.1266	0.1292	0.1138	0.1234	0.1046	0.1287	0.1338	0.1325	0.1315	0.1265	0.1386	0.1318	0.1175	0.0504	0.1262	0.0897	0.1233	0.1234	0.123	0.1323
High	Plate 2	Rep A	0.128	0.1384	0.0619	0.1425	0.1654	0.1353	0.1537	0.1231	0.1563	0.1381	0.1642	0.1579	0.1317	0.168	0.2467	0.1771	0.1572	0.1222	0.1768	0.2128	0.161	0.1857	0.1303	0.1692	0.1379	0.1115	0.1103	0.1285	0.1476	0.1528	0.1255	0.1225	0.141	0.1541	0.1604	0.1494	0.2938	0.1573	0.1206	0.1647	0.169	0.1529	0.0757	0.208	0.1549	0.1516	0.1537
High	Plate 2	Rep B	0.1217	0.1254	0.0721	0.1215	0.1219	0.1186	0.128	0.1119	0.1319	0.0512	0.1207	0.1294	0.1134	0.1224	0.1402	0.1272	0.1216	0.0618	0.13	0.1658	0.1326	0.1549	0.136	0.1348	0.1241	0.122	0.123	0.1112	0.1098	0.1094	0.1208	0.1207	0.1274	0.1257	0.1197	0.1175	0.0584	0.1217	0.0714	0.1322	0.1271	0.1242	0.0638	0.1342	0.1073	0.1426	0.1326
High	Plate 2	Rep C	0.1207	0.1318	0.0525	0.1251	0.1223	0.1327	0.1328	0.1143	0.1349	0.0523	0.1269	0.1311	0.1108	0.1249	0.1419	0.14	0.129	0.0935	0.1302	0.1748	0.1296	0.1803	0.1235	0.1391	0.1306	0.1296	0.1226	0.1304	0.1193	0.1081	0.1275	0.1292	0.1255	0.1258	0.1262	0.1278	0.2303	0.1236	0.0984	0.1253	0.1278	0.1309	0.065	0.1262	0.1281	0.1536	0.1367
High	Plate 3	Rep A	0.1257	0.1236	0.1331	0.1198	0.1508	0.1508	0.1584	0.143	0.1554	0.1798	0.1681	0.1199	0.098	0.1621	0.1762	0.1708	0.1375	0.1533	0.1601	0.1915	0.0975	0.1589	0.1539	0.1556	0.1167	0.1187	0.1184	0.1338	0.1507	0.1565	0.1571	0.1342	0.1237	0.167	0.1271	0.1242	0.1632	0.0949	0.1671	0.1419	0.0708	0.1521	0.1494	0.1723	0.109	0.1426	0.141
High	Plate 3	Rep B	0.1281	0.1195	0.1331	0.1146	0.1142	0.1233	0.1305	0.1237	0.1235	0.1201	0.1288	0.0991	0.0593	0.1099	0.1223	0.1228	0.1055	0.1225	0.1254	0.122	0.0539	0.134	0.1249	0.1257	0.1191	0.1184	0.1096	0.14	0.1176	0.1209	0.1313	0.1147	0.1249	0.1221	0.1214	0.1093	0.1107	0.0503	0.0936	0.1134	0.0497	0.1177	0.1148	0.1199	0.0637	0.1191	0.1129
High	Plate 3	Rep C	0.1243	0.121	0.1283	0.1118	0.1186	0.132	0.1325	0.1356	0.1347	0.1347	0.1291	0.1092	0.0639	0.1132	0.1208	0.1216	0.1167	0.124	0.1196	0.1248	0.0989	0.1319	0.1267	0.1285	0.1169	0.1173	0.1146	0.1333	0.118	0.1184	0.131	0.1172	0.1294	0.1204	0.1191	0.1131	0.1056	0.0475	0.117	0.1193	0.051	0.1164	0.1267	0.1203	0.0633	0.1224	0.1218
High	Plate 4	Rep A	0.15	0.1113	0.0847	0.1056	0.0819	0.1789	0.0627	0.2514	0.0662	0.1624	0.1878	0.1435	0.1375	0.2848	0.1213	0.2017	0.1875	0.2031	0.2719	0.1996	0.4004	0.3737	0.2776	0.3469	0.2275	0.1355	0.0926	0.1706	0.0962	0.1386	0.0905	0.1252	0.1724	0.1596	0.1283	0.1578	0.1761	0.2078	0.1573	0.1819	0.1597	0.0464	0.0508	0.1994	0.1669	0.1627	0.25
High	Plate 4	Rep B	0.124	0.1264	0.1081	0.1112	0.1357	0.1175	0.0723	0.1201	0.0545	0.1256	0.1143	0.1726	0.1052	0.1284	0.0709	0.1156	0.0938	0.1298	0.1125	0.104	0.4486	0.1193	0.1197	0.1218	0.119	0.1048	0.085	0.0787	0.0824	0.0854	0.0734	0.1061	0.1174	0.1048	0.0564	0.114	0.0994	0.1083	0.1023	0.0888	0.1123	0.3885	0.1454	0.1025	0.1127	0.1016	0.1155
High	Plate 4	Rep C	0.135	0.1385	0.1174	0.1213	0.146	0.1215	0.0634	0.1281	0.0552	0.1339	0.1217	0.0663	0.1113	0.1295	0.0792	0.1211	0.0982	0.1394	0.1183	0.111	0.409	0.1259	0.1254	0.1314	0.1297	0.1122	0.0894	0.0802	0.0869	0.0906	0.0498	0.1125	0.1189	0.1079	0.0568	0.1176	0.1053	0.1098	0.1049	0.093	0.115	0.3874	0.0496	0.1048	0.1143	0.1069	0.1227
Low	Plate 1	Rep A	0.1413	0.1319	0.1315	0.1186	0.1287	0.1285	0.1297	0.1367	0.1433	0.1477	0.1263	0.1385	0.1321	0.136	0.137	0.1395	0.1412	0.1331	0.1302	0.1307	0.1382	0.132	0.1432	0.1411	0.1367	0.1349	0.12	0.1564	0.1287	0.1366	0.0932	0.1348	0.1354	0.1348	0.1491	0.1109	0.1471	0.1041	0.1333	0.1349	0.0666	0.1322	0.1019	0.1496	0.1398	0.1226	0.1365
Low	Plate 1	Rep B	0.1382	0.1324	0.1296	0.1304	0.1288	0.1416	0.1341	0.1242	0.1553	0.1261	0.1188	0.1418	0.1387	0.1227	0.1298	0.1389	0.1623	0.1484	0.143	0.1357	0.1377	0.1479	0.1399	0.1435	0.134	0.1442	0.1329	0.1379	0.1363	0.1299	0.1242	0.0954	0.1248	0.1391	0.145	0.1383	0.1414	0.0888	0.1434	0.1421	0.0733	0.1486	0.0948	0.1507	0.151	0.1352	0.1451
Low	Plate 1	Rep C	0.1417	0.1339	0.1319	0.1369	0.1333	0.1334	0.0894	0.1059	0.1293	0.1341	0.1231	0.1239	0.1326	0.1245	0.1221	0.1395	0.092	0.1482	0.1296	0.1349	0.1333	0.1316	0.1416	0.1439	0.1318	0.1362	0.1362	0.1386	0.1424	0.1323	0.1223	0.1252	0.0778	0.1302	0.1251	0.1031	0.1415	0.1312	0.0855	0.1332	0.0449	0.1394	0.1187	0.1268	0.0981	0.1255	0.1415
Low	Plate 2	Rep A	0.1401	0.108	0.1167	0.1773	0.2283	0.1673	0.1864	0.2002	0.2039	0.1509	0.2026	0.1823	0.1709	0.2041	0.2459	0.1881	0.1693	0.1113	0.1939	0.2536	0.1669	0.1728	0.1529	0.1433	0.1323	0.1124	0.1402	0.2402	0.221	0.1552	0.1662	0.1935	0.1893	0.2134	0.2022	0.1955	0.1943	0.1857	0.1219	0.1915	0.1696	0.1806	0.1378	0.1435	0.1651	0.1957	0.185
Low	Plate 2	Rep B	0.1392	0.1246	0.0511	0.1319	0.1385	0.1075	0.124	0.1253	0.1263	0.0486	0.1299	0.1285	0.1017	0.1418	0.1378	0.1299	0.1208	0.0628	0.1575	0.1899	0.1292	0.1366	0.136	0.1402	0.1455	0.1272	0.1474	0.2563	0.1006	0.1097	0.1109	0.1094	0.1258	0.1301	0.1371	0.0767	0.0642	0.0772	0.0569	0.1317	0.1193	0.0935	0.2584	0.1045	0.128	0.1442	0.1287
Low	Plate 2	Rep C	0.1527	0.1423	0.0593	0.1346	0.1426	0.1395	0.144	0.1396	0.1402	0.1055	0.1405	0.1336	0.1249	0.1252	0.1752	0.1431	0.1305	0.0734	0.1376	0.2033	0.1378	0.2399	0.1448	0.1444	0.14	0.1505	0.1492	0.1259	0.1454	0.1228	0.1284	0.1441	0.1381	0.1129	0.146	0.146	0.1373	0.1417	0.0515	0.1218	0.1424	0.1443	0.068	0.1464	0.1062	0.1436	0.1427
Low	Plate 3	Rep A	0.1498	0.1492	0.1943	0.2028	0.2404	0.1678	0.1779	0.1889	0.1963	0.2626	0.1983	0.176	0.1287	0.2106	0.265	0.234	0.2115	0.2089	0.2121	0.2517	0.1431	0.2026	0.1827	0.176	0.1537	0.1519	0.1704	0.2229	0.2022	0.158	0.1744	0.1746	0.1216	0.2144	0.201	0.1862	0.2121	0.1304	0.2335	0.2306	0.1643	0.2473	0.2283	0.2181	0.1618	0.199	0.1913
Low	Plate 3	Rep B	0.1313	0.1335	0.1441	0.1245	0.1269	0.128	0.134	0.1347	0.1292	0.139	0.1322	0.0978	0.0556	0.1218	0.1382	0.1172	0.1167	0.1365	0.1045	0.1306	0.0516	0.1321	0.1283	0.1373	0.1295	0.1331	0.1035	0.1364	0.1241	0.1311	0.1317	0.1294	0.0638	0.1201	0.1291	0.1318	0.1241	0.05	0.1331	0.1295	0.0491	0.1358	0.1257	0.12	0.0584	0.1235	0.131
Low	Plate 3	Rep C	0.1291	0.1387	0.1926	0.139	0.1092	0.1396	0.1705	0.1533	0.1678	0.1423	0.1406	0.1199	0.0615	0.1408	0.1415	0.1336	0.1126	0.1373	0.1271	0.1225	0.0502	0.1358	0.1257	0.1352	0.1318	0.1357	0.1327	0.1751	0.0845	0.1298	0.1541	0.1477	0.0623	0.0836	0.1404	0.1343	0.1231	0.0506	0.1485	0.1162	0.0499	0.1477	0.1146	0.1374	0.0558	0.1267	0.1364
Low	Plate 4	Rep A	0.1415	0.1296	0.1318	0.122	0.1738	0.1336	0.0772	0.1496	0.0568	0.1289	0.116	0.0744	0.098	0.1438	0.1114	0.1313	0.1332	0.1288	0.1336	0.119	0.0529	0.1258	0.1296	0.13	0.1327	0.1561	0.1001	0.1952	0.1206	0.1277	0.0496	0.1194	0.1295	0.1307	0.0528	0.1244	0.1335	0.1263	0.1016	0.0846	0.1193	0.047	0.0755	0.0823	0.1172	0.1275	0.1292
Low	Plate 4	Rep B	0.2979	0.2311	0.1747	0.1534	0.2892	0.4161	0.1951	0.1563	0.1896	0.4225	0.3127	0.4182	0.1176	0.1996	0.219	0.144	0.1744	0.1688	0.1631	0.1381	0.2628	0.1484	0.1761	0.1651	0.2525	0.1719	0.182	0.1567	0.1389	0.112	0.1143	0.0688	0.1297	0.1037	0.0909	0.0965	0.079	0.1681	0.1472	0.1238	0.1533	0.1776	0.237	0.1538	0.1761	0.1862	0.169
Low	Plate 4	Rep C	0.1336	0.1234	0.1243	0.1166	0.1407	0.1278	0.0759	0.1443	0.056	0.1213	0.1082	0.1848	0.089	0.1402	0.0988	0.1252	0.1264	0.1178	0.1234	0.1115	0.0521	0.1174	0.1236	0.1241	0.1255	0.1427	0.0985	0.1724	0.1156	0.1241	0.1647	0.1141	0.1245	0.1271	0.1352	0.1211	0.1257	0.1321	0.097	0.0841	0.1156	0.0475	0.2603	0.0816	0.1078	0.1203	0.1211
[truncated: 337 more columns]
