# Supplementary material for: Low-cost anti-mycobacterial drug discovery using engineered E. coli
Source: Nat Commun. 2022 Jul 7;13:3905. doi: 10.1038/s41467-022-31570-3 (PMC9262897; doi:10.1038/s41467-022-31570-3)
Supplement: Supplementary file 4 — Source Data [file 41467_2022_31570_MOESM4_ESM.zip › Source data/Fig 6/TESEC DapB Screen DF 384.csv]

Treatment	Plate 384	Replicate	A01	A02	A03	A04	A05	A06	A07	A08	A09	A10	A11	A12	A13	A14	A15	A16	A17	A18	A19	A20	A21	A22	A23	A24	B01	B02	B03	B04	B05	B06	B07	B08	B09	B10	B11	B12	B13	B14	B15	B16	B17	B18	B19	B20	B21	B22	B23
Background	Plate 1	Rep A	0.0404	0.0405	0.0404	0.0405	0.0407	0.0406	0.0404	0.0404	0.0407	0.0402	0.0404	0.0402	0.0489	0.0431	0.0402	0.04	0.0419	0.0433	0.0404	0.04	0.0403	0.0404	0.0402	0.0401	0.0406	0.0428	0.0406	0.0406	0.0405	0.0482	0.0407	0.0444	0.0404	0.0407	0.0403	0.0404	0.0406	0.0406	0.0405	0.0486	0.0411	0.0404	0.0402	0.0403	0.0402	0.0401	0.0432
Background	Plate 1	Rep B	0.0426	0.0403	0.0403	0.0407	0.0406	0.053	0.0401	0.0404	0.0403	0.0469	0.0406	0.0402	0.0545	0.0403	0.0404	0.0399	0.0402	0.0403	0.0403	0.04	0.0402	0.0415	0.0401	0.0404	0.0405	0.0404	0.0411	0.0407	0.0406	0.0408	0.0407	0.0456	0.0402	0.0405	0.0402	0.0404	0.0405	0.0406	0.0405	0.0678	0.041	0.0403	0.0406	0.0401	0.0403	0.0403	0.0402
Background	Plate 1	Rep C	0.0409	0.0463	0.0415	0.063	0.0406	0.0407	0.0406	0.0405	0.0407	0.0404	0.0422	0.0404	0.0412	0.0405	0.0608	0.0403	0.0405	0.0553	0.0405	0.0403	0.0406	0.0405	0.0405	0.0406	0.0406	0.0428	0.0407	0.0407	0.0407	0.0411	0.0407	0.0426	0.0411	0.0407	0.0405	0.0406	0.041	0.0408	0.0406	0.0601	0.0414	0.0405	0.0406	0.0402	0.0404	0.0404	0.0404
Background	Plate 2	Rep A	0.0406	0.0405	0.0405	0.0408	0.0409	0.0406	0.0403	0.0419	0.0405	0.0421	0.0401	0.0406	0.0562	0.0408	0.0407	0.0531	0.0401	0.0712	0.0408	0.0808	0.0404	0.0418	0.0404	0.0403	0.0407	0.0405	0.0417	0.0466	0.0409	0.0521	0.0443	0.0412	0.0411	0.0405	0.0406	0.0407	0.0409	0.0404	0.0429	0.0411	0.0406	0.0403	0.0408	0.0422	0.0427	0.0401	0.0402
Background	Plate 2	Rep B	0.0407	0.0406	0.0408	0.0425	0.0462	0.0419	0.0404	0.0422	0.0411	0.0416	0.0402	0.0649	0.0405	0.0407	0.041	0.0567	0.0401	0.0911	0.0402	0.1066	0.0403	0.0486	0.0407	0.0409	0.041	0.0414	0.0408	0.0446	0.0408	0.0425	0.0409	0.0405	0.0412	0.0405	0.0406	0.0576	0.0409	0.0405	0.0508	0.042	0.0407	0.0404	0.0404	0.0415	0.0404	0.0532	0.0404
Background	Plate 2	Rep C	0.0405	0.0407	0.0406	0.0409	0.0423	0.0441	0.0404	0.0428	0.0405	0.0418	0.0408	0.0406	0.0404	0.041	0.0408	0.043	0.0542	0.0806	0.0407	0.0863	0.0403	0.0447	0.0504	0.0404	0.0407	0.0404	0.0644	0.0457	0.0408	0.0429	0.0413	0.0837	0.0411	0.0409	0.0408	0.0407	0.0605	0.0408	0.0491	0.0418	0.0409	0.0403	0.0407	0.0415	0.0402	0.0403	0.0404
Background	Plate 3	Rep A	0.0404	0.0405	0.0406	0.0409	0.041	0.0474	0.0406	0.0406	0.0487	0.0441	0.0406	0.0408	0.0816	0.0404	0.0407	0.0402	0.0408	0.0406	0.0408	0.0402	0.0414	0.0552	0.0403	0.0405	0.0403	0.0406	0.0407	0.0405	0.0412	0.0561	0.0615	0.0407	0.0403	0.0403	0.0403	0.0407	0.041	0.0433	0.0406	0.0407	0.041	0.041	0.0407	0.0405	0.0649	0.0404	0.0408
Background	Plate 3	Rep B	0.0405	0.0411	0.0406	0.0411	0.041	0.0407	0.0532	0.0609	0.0559	0.0671	0.0408	0.0407	0.0726	0.0407	0.041	0.0403	0.0407	0.0406	0.0612	0.0401	0.041	0.0406	0.0403	0.0402	0.0406	0.0405	0.0416	0.0408	0.0407	0.0404	0.0663	0.0774	0.0407	0.041	0.0408	0.0413	0.0413	0.0664	0.0536	0.041	0.0412	0.0409	0.0406	0.0407	0.0837	0.0404	0.0405
Background	Plate 3	Rep C	0.0405	0.0416	0.0417	0.0413	0.0411	0.0405	0.0408	0.041	0.0404	0.0403	0.0404	0.0405	0.0717	0.0445	0.0408	0.0454	0.0408	0.0407	0.0407	0.0404	0.0411	0.0406	0.0403	0.0403	0.0407	0.0408	0.0409	0.0407	0.0439	0.0404	0.0405	0.0419	0.0649	0.0703	0.0456	0.0407	0.0412	0.0462	0.0409	0.0732	0.041	0.0406	0.0412	0.0406	0.0868	0.0426	0.0403
Background	Plate 4	Rep A	0.0406	0.0407	0.0459	0.0406	0.041	0.0405	0.0411	0.0409	0.0429	0.0495	0.0405	0.0734	0.0411	0.0422	0.0412	0.0404	0.0406	0.0428	0.0407	0.0404	0.0409	0.0409	0.0406	0.0403	0.0411	0.0407	0.041	0.0513	0.0408	0.0407	0.041	0.0409	0.0406	0.0404	0.0407	0.0408	0.0406	0.041	0.0405	0.0595	0.0406	0.0406	0.042	0.0412	0.0439	0.0406	0.0409
Background	Plate 4	Rep B	0.0701	0.0404	0.0407	0.0407	0.0411	0.041	0.0408	0.063	0.0426	0.0411	0.0405	0.077	0.041	0.0407	0.0413	0.0404	0.0404	0.042	0.0408	0.0406	0.0411	0.0449	0.0406	0.0404	0.0406	0.0405	0.041	0.0535	0.041	0.0409	0.0409	0.041	0.0406	0.0405	0.0403	0.0786	0.0408	0.0413	0.0404	0.0573	0.043	0.0435	0.0438	0.0405	0.0442	0.0409	0.0428
Background	Plate 4	Rep C	0.0407	0.0407	0.041	0.0409	0.0413	0.0408	0.0411	0.0413	0.0436	0.0558	0.0408	0.0979	0.0412	0.0417	0.0416	0.0405	0.0404	0.0416	0.041	0.0577	0.0412	0.0411	0.0405	0.0404	0.0787	0.0408	0.0411	0.0532	0.041	0.0411	0.041	0.074	0.0412	0.0412	0.0404	0.0411	0.0408	0.0412	0.07	0.0528	0.0407	0.0407	0.0415	0.0405	0.0421	0.0407	0.0403
High	Plate 1	Rep A	0.2049	0.2108	0.2424	0.2161	0.1911	0.2022	0.2061	0.2122	0.2611	0.1973	0.168	0.23	0.2135	0.2011	0.1986	0.1924	0.1874	0.1969	0.2152	0.2033	0.2121	0.2128	0.1921	0.2331	0.1916	0.2161	0.1949	0.1958	0.2699	0.1787	0.1901	0.1706	0.1996	0.1868	0.1882	0.1996	0.1984	0.1994	0.246	0.2055	0.1622	0.2087	0.1868	0.1971	0.1892	0.1728	0.1996
High	Plate 1	Rep B	0.1986	0.1828	0.2619	0.2026	0.1849	0.2204	0.2269	0.213	0.1981	0.21	0.1564	0.1996	0.1991	0.2046	0.2021	0.198	0.1953	0.2037	0.1903	0.2075	0.199	0.1975	0.1857	0.2682	0.1786	0.1907	0.1896	0.1885	0.2036	0.1559	0.2068	0.1733	0.1906	0.1964	0.1849	0.1755	0.2031	0.1764	0.236	0.2153	0.1793	0.1874	0.1921	0.2033	0.1805	0.1811	0.1971
High	Plate 1	Rep C	0.2335	0.2342	0.1996	0.1864	0.1986	0.2134	0.1986	0.1841	0.1962	0.2012	0.1889	0.2286	0.2189	0.2109	0.209	0.2058	0.1795	0.2285	0.1961	0.2177	0.1983	0.1914	0.203	0.1907	0.1843	0.181	0.1961	0.2143	0.2068	0.1679	0.1982	0.1952	0.182	0.1826	0.1867	0.2246	0.1963	0.1948	0.2413	0.1957	0.1756	0.1892	0.1906	0.2044	0.2039	0.1943	0.1831
High	Plate 2	Rep A	0.1995	0.2029	0.0764	0.2192	0.2229	0.2481	0.2003	0.2151	0.1799	0.1542	0.1913	0.1645	0.1921	0.1898	0.2095	0.1947	0.2074	0.0724	0.2494	0.1843	0.2019	0.1955	0.1856	0.1862	0.2256	0.2057	0.1955	0.2463	0.2125	0.2335	0.2096	0.212	0.1659	0.1896	0.1943	0.1901	0.0454	0.1717	0.0526	0.1421	0.1507	0.2002	0.0846	0.1337	0.1926	0.2041	0.1706
High	Plate 2	Rep B	0.2216	0.1906	0.1627	0.2042	0.2091	0.2828	0.2362	0.2035	0.189	0.0547	0.1814	0.1791	0.1777	0.1729	0.1926	0.2016	0.1975	0.0646	0.2116	0.1926	0.1686	0.1991	0.1885	0.2164	0.2108	0.1945	0.2156	0.1928	0.2378	0.1353	0.2077	0.1778	0.216	0.2012	0.2078	0.2162	0.047	0.1871	0.0539	0.199	0.1749	0.2115	0.2034	0.134	0.1889	0.2245	0.185
High	Plate 2	Rep C	0.2393	0.2212	0.0849	0.2191	0.2179	0.2028	0.2644	0.1998	0.1979	0.0563	0.1882	0.1717	0.1918	0.1742	0.1996	0.2033	0.2412	0.0745	0.2059	0.1776	0.1816	0.2303	0.1897	0.2281	0.2149	0.2005	0.2146	0.2282	0.2023	0.1456	0.198	0.194	0.1783	0.2103	0.2004	0.1907	0.046	0.2009	0.0517	0.2047	0.1772	0.1771	0.2142	0.1459	0.1825	0.212	0.1778
High	Plate 3	Rep A	0.2213	0.2223	0.1855	0.2188	0.2082	0.208	0.203	0.2268	0.2308	0.2056	0.2186	0.1487	0.0617	0.1961	0.2166	0.2039	0.2112	0.1869	0.205	0.2378	0.0485	0.236	0.2183	0.1957	0.2046	0.2175	0.1962	0.2033	0.2162	0.2049	0.2092	0.1855	0.1024	0.192	0.2097	0.1963	0.1781	0.0569	0.175	0.2022	0.1163	0.2228	0.219	0.2063	0.0616	0.1949	0.1881
High	Plate 3	Rep B	0.204	0.1919	0.1751	0.2023	0.2187	0.2067	0.201	0.2285	0.2156	0.1899	0.2232	0.113	0.0607	0.2072	0.2228	0.1807	0.1879	0.1928	0.1949	0.1947	0.0485	0.2283	0.1891	0.2236	0.1863	0.1997	0.1812	0.1999	0.1915	0.1994	0.1892	0.1874	0.0985	0.1534	0.1905	0.1713	0.1725	0.0577	0.1726	0.174	0.1205	0.2043	0.2056	0.1907	0.0597	0.1896	0.1915
High	Plate 3	Rep C	0.1945	0.2164	0.1795	0.2051	0.1942	0.2401	0.239	0.2219	0.2307	0.214	0.2063	0.1482	0.0639	0.2196	0.2235	0.2037	0.2248	0.195	0.2056	0.2179	0.048	0.2326	0.2036	0.2243	0.2107	0.2246	0.2012	0.2288	0.2124	0.1957	0.2171	0.1863	0.0951	0.2501	0.2225	0.2092	0.235	0.0573	0.2083	0.1816	0.1061	0.237	0.2158	0.2277	0.0602	0.2011	0.1927
High	Plate 4	Rep A	0.2294	0.257	0.2066	0.2453	0.1491	0.2348	0.078	0.1837	0.0578	0.2021	0.131	0.0666	0.1822	0.1584	0.1883	0.1892	0.2516	0.2016	0.193	0.2167	0.0501	0.2357	0.196	0.211	0.233	0.1982	0.1846	0.1511	0.182	0.2144	0.0564	0.1672	0.1933	0.205	0.0693	0.198	0.1732	0.1975	0.2057	0.1883	0.1956	0.0489	0.0494	0.1987	0.1984	0.2001	0.2391
High	Plate 4	Rep B	0.2354	0.2404	0.1798	0.2209	0.1279	0.2047	0.0733	0.1708	0.0598	0.187	0.1276	0.0725	0.1963	0.1604	0.1884	0.199	0.2102	0.1885	0.189	0.2129	0.053	0.2051	0.1848	0.2137	0.2001	0.1864	0.1841	0.1538	0.1958	0.1779	0.057	0.1649	0.2017	0.2	0.0682	0.2253	0.1844	0.1908	0.1898	0.1665	0.2176	0.0493	0.2062	0.1732	0.1922	0.1944	0.2215
High	Plate 4	Rep C	0.2343	0.2058	0.1817	0.2076	0.1399	0.1828	0.0787	0.1969	0.0599	0.1898	0.1279	0.0671	0.1639	0.1838	0.1616	0.2432	0.2397	0.2195	0.1774	0.1814	0.0528	0.1964	0.2204	0.1979	0.2195	0.213	0.187	0.2851	0.2048	0.2119	0.0554	0.1673	0.205	0.2227	0.0672	0.1913	0.189	0.2041	0.2117	0.1488	0.1949	0.0505	0.0541	0.2051	0.1881	0.1764	0.1752
Low	Plate 1	Rep A	0.2484	0.2534	0.2079	0.2169	0.1957	0.1832	0.1963	0.2121	0.1909	0.1972	0.1792	0.2047	0.2365	0.2813	0.2653	0.2004	0.1746	0.1917	0.2234	0.2708	0.2124	0.1816	0.2259	0.2431	0.2034	0.2347	0.1881	0.2312	0.1995	0.2206	0.2076	0.1652	0.1856	0.1833	0.1887	0.2346	0.2283	0.2101	0.2355	0.2719	0.1853	0.2244	0.2087	0.1868	0.2292	0.2452	0.1822
Low	Plate 1	Rep B	0.3161	0.3502	0.3568	0.3203	0.3902	0.3593	0.3404	0.3828	0.2764	0.3016	0.2746	0.2846	0.2965	0.2651	0.3167	0.296	0.2736	0.2725	0.2747	0.3141	0.2657	0.2342	0.3431	0.334	0.3422	0.3359	0.2925	0.3681	0.4005	0.3589	0.5011	0.3228	0.2484	0.2639	0.2927	0.2327	0.2878	0.2534	0.2515	0.2548	0.2527	0.293	0.2671	0.3547	0.3128	0.3515	0.3776
Low	Plate 1	Rep C	0.2458	0.2594	0.2148	0.2561	0.2425	0.2327	0.2232	0.2153	0.2371	0.2364	0.2005	0.2502	0.2272	0.2339	0.2506	0.2388	0.2351	0.2979	0.2332	0.2736	0.2696	0.2773	0.2459	0.2618	0.2471	0.2154	0.2445	0.2646	0.221	0.1218	0.2139	0.1774	0.2199	0.2312	0.2532	0.2782	0.2367	0.2322	0.2369	0.2231	0.2158	0.2617	0.2105	0.2424	0.2053	0.2543	0.2153
Low	Plate 2	Rep A	0.266	0.2176	0.0727	0.1869	0.2252	0.2634	0.2349	0.2284	0.2073	0.0761	0.2048	0.2953	0.2503	0.2034	0.2872	0.222	0.205	0.0734	0.2117	0.2233	0.2232	0.2276	0.2113	0.219	0.2137	0.2088	0.2277	0.2295	0.1964	0.1261	0.217	0.2148	0.2055	0.2808	0.2341	0.2586	0.2234	0.2077	0.0529	0.236	0.2015	0.207	0.0603	0.1773	0.2314	0.2971	0.2534
Low	Plate 2	Rep B	0.228	0.2455	0.0599	0.19	0.2356	0.2393	0.2369	0.2542	0.217	0.0587	0.2078	0.2028	0.2101	0.1856	0.2169	0.2108	0.2223	0.0792	0.2379	0.2345	0.2012	0.1962	0.2212	0.2235	0.2201	0.2123	0.2399	0.3806	0.2129	0.1335	0.2023	0.222	0.2127	0.2535	0.2406	0.2254	0.0468	0.2104	0.0517	0.2052	0.1996	0.2776	0.0525	0.1735	0.3089	0.2125	0.1961
Low	Plate 2	Rep C	0.2251	0.221	0.0758	0.1907	0.2251	0.2734	0.2224	0.2472	0.2543	0.0631	0.2132	0.2412	0.2162	0.2115	0.2126	0.2084	0.2157	0.061	0.2341	0.2222	0.2553	0.2862	0.2037	0.2597	0.1949	0.2024	0.2422	0.3133	0.1754	0.143	0.2186	0.2275	0.2115	0.2605	0.2658	0.2564	0.2438	0.1995	0.0511	0.21	0.2059	0.2224	0.0512	0.1663	0.2551	0.2657	0.2145
Low	Plate 3	Rep A	0.2562	0.2349	0.2058	0.2275	0.2363	0.2381	0.2311	0.238	0.2635	0.2193	0.2385	0.1292	0.0567	0.2149	0.257	0.2187	0.2177	0.2204	0.2318	0.2547	0.0509	0.2363	0.2678	0.223	0.2529	0.2319	0.2455	0.2463	0.2213	0.2424	0.2416	0.25	0.0961	0.2352	0.2618	0.2328	0.2096	0.0537	0.1947	0.2571	0.1184	0.2532	0.2412	0.2238	0.0604	0.2491	0.232
Low	Plate 3	Rep B	0.2378	0.236	0.2093	0.2627	0.2468	0.3015	0.2516	0.2362	0.2272	0.2299	0.236	0.133	0.0669	0.2271	0.2373	0.221	0.197	0.1958	0.2237	0.3042	0.0482	0.2573	0.2318	0.2717	0.2251	0.2525	0.2144	0.2295	0.2401	0.2164	0.2237	0.2445	0.119	0.2525	0.2127	0.218	0.1976	0.0542	0.2039	0.2627	0.0979	0.2515	0.2862	0.2473	0.0626	0.2161	0.2364
Low	Plate 3	Rep C	0.2693	0.2534	0.2133	0.2366	0.2552	0.2636	0.2416	0.2724	0.2341	0.2098	0.243	0.1266	0.0617	0.2211	0.2387	0.231	0.2264	0.2235	0.2399	0.229	0.0524	0.2309	0.2385	0.2624	0.2562	0.2162	0.2304	0.2394	0.2234	0.231	0.2236	0.2378	0.0965	0.2182	0.2437	0.2005	0.249	0.0575	0.2261	0.2526	0.1194	0.2317	0.2412	0.2194	0.0591	0.2168	0.2207
Low	Plate 4	Rep A	0.255	0.2991	0.2199	0.2238	0.1839	0.2498	0.0843	0.2017	0.0625	0.2658	0.1661	0.0613	0.2148	0.2363	0.2257	0.2185	0.2324	0.2516	0.2218	0.2614	0.0515	0.2289	0.2709	0.2753	0.2348	0.2652	0.2474	0.1463	0.2221	0.2311	0.0572	0.2228	0.2227	0.2523	0.0588	0.2432	0.1681	0.2018	0.2462	0.2097	0.2265	0.0493	0.0532	0.2229	0.2061	0.218	0.2237
Low	Plate 4	Rep B	0.2158	0.2044	0.2027	0.2175	0.1664	0.1896	0.0724	0.1955	0.0576	0.2161	0.1619	0.0774	0.2085	0.1755	0.2101	0.268	0.2522	0.2172	0.1923	0.1792	0.0513	0.1965	0.2011	0.2169	0.196	0.1948	0.1853	0.3174	0.1832	0.1682	0.0502	0.1702	0.202	0.233	0.0576	0.2262	0.1507	0.1733	0.2541	0.1775	0.1885	0.0481	0.0483	0.2462	0.201	0.2111	0.1858
Low	Plate 4	Rep C	0.2695	0.2844	0.2502	0.2416	0.1703	0.2582	0.0724	0.2232	0.0608	0.2306	0.1681	0.0626	0.2382	0.1923	0.2002	0.248	0.2421	0.2606	0.1998	0.2473	0.0507	0.2883	0.2356	0.2479	0.2618	0.2724	0.2442	0.2259	0.2365	0.218	0.052	0.181	0.2508	0.243	0.0633	0.2598	0.1731	0.244	0.2386	0.2044	0.2316	0.0486	0.0531	0.2175	0.2131	0.2197	0.2351
[truncated: 337 more columns]
