# Supplementary material for: Low-cost anti-mycobacterial drug discovery using engineered E. coli
Source: Nat Commun. 2022 Jul 7;13:3905. doi: 10.1038/s41467-022-31570-3 (PMC9262897; doi:10.1038/s41467-022-31570-3)
Supplement: Supplementary file 4 — Source Data [file 41467_2022_31570_MOESM4_ESM.zip › Source data/Fig 6/Extended Targets Arabinose Curves.csv]

Target	Arabinose (nM)	Rep 1	Rep 2	Rep 3	Rep 4	Rep 5	Rep 6	Mean	CI95
Asd	100000000.0	0.1904	0.1881	0.1664	0.1741	0.2364	0.2244	0.1966	0.0223
Asd	66666667.0	0.1773	0.1866	0.1708	0.1647	0.164	0.1847	0.1747	0.0078
Asd	44444444.0	0.1774	0.1889	0.1821	0.1806	0.1702	0.1875	0.1811	0.0055
Asd	29629630.0	0.1887	0.1925	0.1804	0.1796	0.1744	0.196	0.1853	0.0067
Asd	19753086.0	0.1926	0.1967	0.1903	0.195	0.1727	0.195	0.1904	0.0072
Asd	13168724.0	0.1982	0.2046	0.1909	0.1906	0.1836	0.1951	0.1938	0.0058
Asd	8779150.0	0.2027	0.1938	0.1896	0.1941	0.1816	0.2049	0.1945	0.0069
Asd	5852766.0	0.2109	0.194	0.1878	0.1953	0.1825	0.2001	0.1951	0.0079
Asd	3901844.0	0.2107	0.2065	0.2061	0.1924	0.1883	0.1971	0.2002	0.0071
Asd	2601229.0	0.2263	0.2146	0.2118	0.1936	0.1898	0.2072	0.2072	0.0109
Asd	1734153.0	0.2394	0.2425	0.2233	0.1999	0.1914	0.2185	0.2192	0.0165
Asd	1156102.0	0.2548	0.2516	0.24	0.2101	0.2	0.2258	0.2304	0.0179
Asd	770735.0	0.2462	0.2468	0.2385	0.2178	0.2118	0.2275	0.2314	0.0118
Asd	513823.0	0.2575	0.251	0.2421	0.2276	0.2321	0.242	0.242	0.009
Asd	342549.0	0.2543	0.2606	0.261	0.2501	0.276	0.2747	0.2628	0.0084
Asd	228366.0	0.2679	0.2757	0.2815	0.2554	0.2781	0.2907	0.2749	0.0097
Asd	152244.0	0.264	0.2804	0.2986	0.2768	0.2788	0.3108	0.2849	0.0135
Asd	101496.0	0.3016	0.3267	0.2674	0.2936	0.2706	0.3086	0.2948	0.0182
Asd	67664.0	0.3532	0.3354	0.3583	0.2857	0.3373	0.3653	0.3392	0.023
Asd	45109.0	0.3665	0.3653	0.3608	0.355	0.3567	0.3604	0.3608	0.0036
Asd	30073.0	0.3828	0.3559	0.3678	0.3523	0.3512	0.3514	0.3602	0.0102
Asd	20049.0	0.3742	0.3573	0.3559	0.3572	0.3495	0.333	0.3545	0.0107
Asd	13366.0	0.3563	0.3581	0.3511	0.3459	0.3373	0.3455	0.349	0.0062
Asd	8910.0	0.3022	0.2854	0.2746	0.2623	0.2752	0.2603	0.2767	0.0124
CysH	100000000.0	0.1528	0.2127	0.1731	0.1954	0.1411	0.2046	0.1799	0.0232
CysH	66666667.0	0.1479	0.1805	0.1474	0.1699	0.1431	0.1842	0.1622	0.0146
CysH	44444444.0	0.154	0.1553	0.1467	0.173	0.1316	0.1794	0.1567	0.014
CysH	29629630.0	0.161	0.1665	0.1366	0.1788	0.128	0.1869	0.1596	0.0186
CysH	19753086.0	0.1532	0.1737	0.1309	0.1762	0.1252	0.1856	0.1575	0.0202
CysH	13168724.0	0.1541	0.1775	0.1401	0.1717	0.1303	0.1708	0.1574	0.0153
CysH	8779150.0	0.1675	0.1736	0.1463	0.1475	0.127	0.1797	0.1569	0.016
CysH	5852766.0	0.1701	0.1716	0.1685	0.1623	0.1369	0.1648	0.1624	0.0104
CysH	3901844.0	0.1863	0.1764	0.1708	0.1645	0.158	0.1788	0.1725	0.0082
CysH	2601229.0	0.2104	0.1902	0.1821	0.1762	0.1765	0.196	0.1886	0.0106
CysH	1734153.0	0.2094	0.2057	0.1894	0.1784	0.189	0.1994	0.1952	0.0094
CysH	1156102.0	0.202	0.2024	0.2032	0.2078	0.2029	0.2165	0.2058	0.0045
CysH	770735.0	0.1964	0.203	0.2025	0.1813	0.1902	0.2046	0.1963	0.0073
CysH	513823.0	0.1619	0.1651	0.169	0.168	0.1562	0.184	0.1674	0.0075
CysH	342549.0	0.1117	0.1271	0.1227	0.0865	0.0932	0.1341	0.1126	0.0153
CysH	228366.0	0.1041	0.1017	0.0666	0.0658	0.0608	0.1033	0.0837	0.017
CysH	152244.0	0.0956	0.0989	0.0886	0.0616	0.0582	0.1011	0.084	0.0153
CysH	101496.0	0.1047	0.1105	0.0917	0.0954	0.0871	0.1089	0.0997	0.0077
CysH	67664.0	0.1199	0.1063	0.0915	0.085	0.0799	0.108	0.0984	0.0123
CysH	45109.0	0.0806	0.0968	0.081	0.0761	0.0591	0.0897	0.0805	0.0103
CysH	30073.0	0.0873	0.095	0.0885	0.0839	0.0571	0.0901	0.0836	0.0108
CysH	20049.0	0.1079	0.1644	0.0905	0.0628	0.0693	0.0916	0.0977	0.0292
CysH	13366.0	0.1085	0.1049	0.0712	0.0633	0.098	0.1088	0.0924	0.0161
CysH	8910.0	0.1062	0.0734	0.1008	0.0634	0.07	0.1059	0.0866	0.0158
DapB	100000000.0	0.3129	0.2881	0.2678	0.2643	0.27	0.2782	0.2802	0.0145
DapB	66666667.0	0.3015	0.2875	0.2704	0.2519	0.2446	0.2495	0.2676	0.0184
DapB	44444444.0	0.3194	0.2635	0.2563	0.2568	0.2448	0.2735	0.2691	0.0211
DapB	29629630.0	0.323	0.2711	0.2537	0.2613	0.2389	0.2637	0.2686	0.023
DapB	19753086.0	0.3173	0.2683	0.262	0.2582	0.2442	0.2685	0.2697	0.02
DapB	13168724.0	0.3231	0.2659	0.2605	0.2488	0.2455	0.2629	0.2678	0.0226
DapB	8779150.0	0.3337	0.3057	0.2767	0.2682	0.2538	0.2826	0.2868	0.0229
DapB	5852766.0	0.3359	0.2957	0.2922	0.2675	0.2492	0.2792	0.2866	0.0236
DapB	3901844.0	0.3282	0.3115	0.2979	0.2805	0.2695	0.2794	0.2945	0.0178
DapB	2601229.0	0.3506	0.3219	0.2895	0.2779	0.2625	0.2934	0.2993	0.0255
DapB	1734153.0	0.3626	0.3314	0.3135	0.3177	0.3029	0.2944	0.3204	0.0194
DapB	1156102.0	0.416	0.3888	0.358	0.3592	0.3259	0.3499	0.3663	0.0253
DapB	770735.0	0.3964	0.3952	0.3842	0.332	0.335	0.3627	0.3676	0.0232
DapB	513823.0	0.4166	0.4435	0.3854	0.3622	0.4014	0.4034	0.4021	0.0221
DapB	342549.0	0.4326	0.413	0.4201	0.3765	0.3979	0.4067	0.4078	0.0155
DapB	228366.0	0.4223	0.4276	0.4107	0.3958	0.4067	0.4096	0.4121	0.0091
DapB	152244.0	0.4413	0.4378	0.4266	0.4296	0.4103	0.4201	0.4276	0.0091
DapB	101496.0	0.4593	0.4434	0.4269	0.422	0.4247	0.4226	0.4331	0.0121
DapB	67664.0	0.4761	0.4831	0.4511	0.4321	0.45	0.4245	0.4528	0.0186
DapB	45109.0	0.4659	0.4757	0.4532	0.4564	0.4626	0.4288	0.4571	0.0128
DapB	30073.0	0.4535	0.4494	0.4309	0.4473	0.4129	0.4322	0.4377	0.0122
DapB	20049.0	0.46	0.448	0.4277	0.4215	0.4175	0.4144	0.4315	0.0147
DapB	13366.0	0.447	0.445	0.4204	0.4156	0.4094	0.4019	0.4232	0.015
DapB	8910.0	0.4291	0.3925	0.3299	0.3073	0.3228	0.2906	0.3454	0.043
TrpD	100000000.0	0.1705	0.1736	0.172	0.1697	0.1628	0.1816	0.1717	0.0049
TrpD	66666667.0	0.1683	0.1665	0.1595	0.1615	0.1547	0.174	0.1641	0.0055
TrpD	44444444.0	0.1641	0.1593	0.1603	0.1688	0.1549	0.1711	0.1631	0.0049
TrpD	29629630.0	0.1712	0.1577	0.1571	0.1706	0.1565	0.1695	0.1638	0.0059
TrpD	19753086.0	0.1621	0.1564	0.1597	0.1638	0.1574	0.1707	0.1617	0.0042
TrpD	13168724.0	0.1697	0.1597	0.1675	0.1544	0.1537	0.1658	0.1618	0.0055
TrpD	8779150.0	0.1682	0.1632	0.1742	0.1607	0.1612	0.1753	0.1671	0.0052
TrpD	5852766.0	0.166	0.161	0.1639	0.161	0.1668	0.1672	0.1643	0.0022
TrpD	3901844.0	0.1767	0.1539	0.1615	0.1612	0.1749	0.1821	0.1684	0.0088
TrpD	2601229.0	0.1787	0.1672	0.1706	0.1591	0.1641	0.1863	0.171	0.008
TrpD	1734153.0	0.1884	0.1676	0.1628	0.1657	0.1702	0.1838	0.1731	0.0084
TrpD	1156102.0	0.1974	0.1879	0.1866	0.1971	0.1947	0.2112	0.1958	0.0071
TrpD	770735.0	0.2011	0.1884	0.1998	0.1931	0.1838	0.2075	0.1956	0.007
TrpD	513823.0	0.1966	0.1949	0.1935	0.1809	0.1828	0.2063	0.1925	0.0075
TrpD	342549.0	0.1954	0.1927	0.1935	0.192	0.1924	0.2025	0.1947	0.0032
TrpD	228366.0	0.2009	0.1921	0.2041	0.1976	0.1844	0.2053	0.1974	0.0064
TrpD	152244.0	0.2127	0.2022	0.2241	0.2039	0.2034	0.2104	0.2094	0.0067
TrpD	101496.0	0.2218	0.2119	0.2093	0.2101	0.2013	0.217	0.2119	0.0056
TrpD	67664.0	0.1985	0.2003	0.2102	0.1926	0.1892	0.2107	0.2002	0.0071
TrpD	45109.0	0.2	0.192	0.1721	0.2069	0.1213	0.1504	0.1738	0.0263
TrpD	30073.0	0.19	0.1913	0.1727	0.0677	0.0853	0.1798	0.1478	0.0448
TrpD	20049.0	0.0659	0.1705	0.0662	0.17	0.0674	0.1095	0.1082	0.0407
TrpD	13366.0	0.0725	0.0667	0.1115	0.0695	0.0699	0.0784	0.0781	0.0135
TrpD	8910.0	0.0706	0.0652	0.07	0.0661	0.068	0.0675	0.0679	0.0017
TYMS	1000000.0	0.1054	0.0974	0.1	0.0909	0.0966	0.1014	0.0986	0.0039
TYMS	666667.0	0.0938	0.0911	0.0932	0.0885	0.0862	0.0971	0.0917	0.0031
TYMS	444444.0	0.0931	0.0915	0.091	0.0868	0.0877	0.092	0.0903	0.002
TYMS	296296.0	0.0987	0.0858	0.0884	0.088	0.0868	0.092	0.0899	0.0038
TYMS	197531.0	0.0966	0.0867	0.091	0.0887	0.0878	0.0966	0.0912	0.0035
TYMS	131687.0	0.0938	0.0904	0.0922	0.092	0.0901	0.0988	0.0929	0.0026
TYMS	87791.0	0.1048	0.1013	0.1225	0.0954	0.0971	0.1042	0.1042	0.0078
TYMS	58528.0	0.1247	0.1129	0.15	0.1066	0.1145	0.1209	0.1216	0.0122
TYMS	39018.0	0.1607	0.1407	0.146	0.1312	0.1346	0.1476	0.1435	0.0084
TYMS	26012.0	0.2127	0.1935	0.214	0.1705	0.1733	0.1873	0.1919	0.015
TYMS	17342.0	0.2542	0.23	0.288	0.2151	0.235	0.2619	0.2474	0.0209
TYMS	11561.0	0.3159	0.2666	0.2588	0.2415	0.2508	0.2712	0.2675	0.0208
TYMS	7707.0	0.3226	0.2536	0.2693	0.2368	0.2861	0.3117	0.28	0.0266
TYMS	5138.0	0.2625	0.2772	0.3022	0.284	0.2246	0.2428	0.2656	0.0227
TYMS	3425.0	0.2805	0.2699	0.2556	0.2075	0.216	0.2028	0.2387	0.0272
TYMS	2284.0	0.2285	0.2162	0.2183	0.2151	0.2142	0.1977	0.215	0.008
TYMS	1522.0	0.2241	0.1889	0.2158	0.2053	0.188	0.2062	0.2047	0.0115
TYMS	1015.0	0.2028	0.1974	0.2065	0.196	0.1988	0.2006	0.2004	0.0031
TYMS	677.0	0.2087	0.2067	0.2059	0.1966	0.1983	0.1979	0.2024	0.0043
TYMS	451.0	0.201	0.2052	0.2069	0.2	0.1908	0.2017	0.2009	0.0045
TYMS	301.0	0.2073	0.1925	0.193	0.1967	0.1791	0.1932	0.1936	0.0072
TYMS	200.0	0.1963	0.1818	0.1909	0.1868	0.1807	0.1886	0.1875	0.0047
TYMS	134.0	0.1809	0.1779	0.206	0.1767	0.1761	0.1792	0.1828	0.0092
TYMS	89.0	0.1627	0.1653	0.1632	0.152	0.1574	0.1618	0.1604	0.0039
