# Supplementary material for: Low-cost anti-mycobacterial drug discovery using engineered E. coli
Source: Nat Commun. 2022 Jul 7;13:3905. doi: 10.1038/s41467-022-31570-3 (PMC9262897; doi:10.1038/s41467-022-31570-3)
Supplement: Supplementary file 4 — Source Data [file 41467_2022_31570_MOESM4_ESM.zip › Source data/Fig 6/Prestwick Chemical Properties.csv]

Chemical name	Prestwick number	CAS number	Chemical formula	Class	Effect	Antibacterial	MW	MLOGP	ALOGP	Mean logP
Azaguanine-8	Prestw-1	134-58-7	C4H4N6O	['Oncology']	['Antineoplastic']	FALSE	152.14	-0.28	-0.88	-0.58
Allantoin	Prestw-2	97-59-6	C4H6N4O3	['Dermatology']	['Antipsoriatic', 'Vulnerary']	FALSE	158.14	-2.35	-1.76	-2.06
Acetazolamide	Prestw-3	59-66-5	C4H6N4O3S2	['Metabolism']	['Anticonvulsant', 'Antiglaucoma', 'Diuretic']	FALSE	222.28	-1.58	-1.21	-1.39
Metformin hydrochloride	Prestw-4	1115-70-4	C4H12ClN5	['Endocrinology']	['Anorectic', 'Antidiabetic', 'Antilipemic']	FALSE	129.2	-0.33	-0.05	-0.19
Atracurium besylate	Prestw-5	64228-81-5	C65H82N2O18S2	['Neuromuscular']	['Curarizing']	FALSE	929.27	-4.77	5.81	0.52
Isoflupredone acetate	Prestw-6	338-98-7	C23H29FO6	['Endocrinology']	['Anti-inflammatory']	FALSE	420.52	2.02	1.7	1.86
Amiloride hydrochloride dihydrate	Prestw-7	17440-83-4	C6H13Cl2N7O3	['Metabolism']	['Antihypertensive', 'Diuretic']	FALSE	229.66	0.26	-0.78	-0.26
Amprolium hydrochloride	Prestw-8	137-88-2	C14H20Cl2N4	['Infectiology', 'Metabolism']	['Anticoccidial', 'Antiparasitic']	FALSE	243.37	2.37	1.74	2.06
Hydrochlorothiazide	Prestw-9	58-93-5	C7H8ClN3O4S2	['Metabolism']	['Antihypertensive', 'Diuretic']	FALSE	297.77	-0.55	0.04	-0.25
Sulfaguanidine	Prestw-10	57-67-0	C7H10N4O2S	['Infectiology', 'Metabolism']	['Antibacterial']	TRUE	214.28	-0.19	-0.21	-0.2
Meticrane	Prestw-11	1084-65-7	C10H13NO4S2	['Metabolism']	['Antihypertensive', 'Diuretic']	FALSE	275.38	0.66	1.2	0.93
Benzonatate	Prestw-12	104-31-4	C30H53NO11	['Neuromuscular']	['Antitussive', 'Local anesthetic']	FALSE	603.84	-0.08	1.64	0.78
Hydroflumethiazide	Prestw-13	135-09-1	C8H8F3N3O4S2	['Metabolism']	['Antihypertensive', 'Diuretic']	FALSE	331.33	-0.08	0.32	0.12
Sulfacetamide sodic hydrate	Prestw-14	6209-17-2	C8H11N2NaO4S	['Dermatology', 'Infectiology', 'Metabolism']	['Antibacterial', 'Antipsoriatic']	TRUE	213.26	0.92		0.92
Heptaminol hydrochloride	Prestw-15	543-15-7	C8H20ClNO	['Cardiovascular']	['Analeptic', 'Positive inotropic', 'Vasodilator']	FALSE	145.28	1.39	0.87	1.13
Sulfathiazole	Prestw-16	72-14-0	C9H9N3O2S2	['Infectiology', 'Metabolism']	['Antibacterial']	TRUE	255.35	0.63	1.04	0.83
Levodopa	Prestw-17	59-92-7	C9H11NO4	['Central Nervous System']	['Antiparkinsonian']	FALSE	197.21	-2.03	0.42	-0.8
Idoxuridine	Prestw-18	54-42-2	C9H11IN2O5	['Infectiology']	['Antiviral']	FALSE	354.12	0.03	-1.4	-0.69
Captopril	Prestw-19	62571-86-2	C9H15NO3S	['Cardiovascular']	['Antihypertensive', 'Vasodilator']	FALSE	217.32	0.64	0.75	0.69
Minoxidil	Prestw-20	38304-91-5	C9H15N5O	['Cardiovascular']	['Anti-alopecia', 'Antihypertensive', 'Vasodilator']	FALSE	209.29	2.33	0.9	1.61
Sulfaphenazole	Prestw-21	526-08-9	C15H14N4O2S	['Infectiology', 'Metabolism']	['Antibacterial']	TRUE	314.4	1.97	2.39	2.18
Panthenol (D)	Prestw-22	81-13-0	C9H19NO4	['Metabolism']	['Anti-alopecia']	FALSE	205.29	-0.46	-1.16	-0.81
Sulfadiazine	Prestw-23	68-35-9	C10H10N4O2S	['Infectiology', 'Metabolism']	['Antibacterial']	TRUE	250.31	0.49	0.79	0.64
Norethynodrel	Prestw-24	68-23-5	C20H26O2	['Endocrinology']	['Contraceptive']	FALSE	298.46	3.83	3.95	3.89
Thiamphenicol	Prestw-25	15318-45-3	C12H15Cl2NO5S	['Infectiology', 'Metabolism']	['Antibacterial']	TRUE	356.25	0.8	0.65	0.72
Cimetidine	Prestw-26	51481-61-9	C10H16N6S	['Gastroenterology']	['Antiulcer']	FALSE	252.39	0.82	0.61	0.72
Doxylamine succinate	Prestw-27	562-10-7	C21H28N2O5	['Allergology', 'Central Nervous System']	['Anti-anorectic', 'Antiemetic', 'Antihistaminic', 'Antitussive', 'Sedative']	FALSE	270.41	2.03	2.87	2.45
Ethambutol dihydrochloride	Prestw-28	1070-11-7	C10H26Cl2N2O2	['Infectiology']	['Antibacterial']	TRUE	204.36	0.37	0.11	0.24
Antipyrine	Prestw-29	60-80-0	C11H12N2O	['Central Nervous System', 'Metabolism']	['Analgesic', 'Anti-inflammatory', 'Antipyretic']	FALSE	188.25	2.31	1.62	1.96
Antipyrine, 4-hydroxy	Prestw-30	1672-63-5	C11H12N2O2	['Metabolism']	[nan]	FALSE	204.25	1.77	1.06	1.41
Chloramphenicol	Prestw-31	56-75-7	C11H12Cl2N2O5	['Infectiology', 'Metabolism']	['Antibacterial']	TRUE	323.15	1.23	1.02	1.12
Epirizole	Prestw-32	18694-40-1	C11H14N4O2	['Central Nervous System']	['Analgesic', 'Anti-inflammatory', 'Antipyretic']	FALSE	234.29	2.24	1.99	2.12
Diprophylline	Prestw-33	479-18-5	C10H14N4O4	['Cardiovascular', 'Respiratory']	['Analeptic', 'Antispastic', 'Bronchodilator', 'Diuretic']	FALSE	254.28	-0.15	-1.15	-0.65
Triamterene	Prestw-34	396-01-0	C12H11N7	['Metabolism']	['Antihypertensive', 'Diuretic']	FALSE	253.3	2.7	1.02	1.86
Dapsone	Prestw-35	80-08-0	C12H12N2O2S	['Infectiology']	['Antibacterial', 'Antimalarial']	TRUE	248.33	2.06	1.44	1.75
Troleandomycin	Prestw-36	09/09/2751	C41H67NO15	['Infectiology', 'Metabolism']	['Antibacterial']	TRUE	814.09	1.32	2.9	2.11
Pyrimethamine	Prestw-37	58-14-0	C12H13ClN4	['Infectiology']	['Antimalarial', 'Antiprotozoal']	FALSE	248.74	3.05	2.75	2.9
Hexamethonium dibromide dihydrate	Prestw-38	55-97-0	C12H34Br2N2O2	['Cardiovascular', 'Neuromuscular']	['Antihypertensive']	FALSE	202.44	-4.78	-0.7	-2.74
Diflunisal	Prestw-39	22494-42-4	C13H8F2O3	['Central Nervous System', 'Metabolism']	['Analgesic', 'Anti-inflammatory', 'Antipyretic', 'Uricosuric']	FALSE	250.21	3.99	3.1	3.54
Niclosamide	Prestw-40	50-65-7	C13H8Cl2N2O4	['Infectiology']	['Antihelmintic']	FALSE	327.13	3.57	3.57	3.57
Procaine hydrochloride	Prestw-41	51-05-8	C13H21ClN2O2	['Neuromuscular']	['Local anesthetic']	FALSE	236.35	2.12	1.78	1.95
Moxisylyte hydrochoride	Prestw-42	964-52-3	C16H26ClNO3	['Cardiovascular']	['Erectile dysfunction treatment', 'Vasodilator']	FALSE	279.42	2.89	3.4	3.15
Betazole hydrochloride	Prestw-43	138-92-1	C5H11Cl2N3	['Gastroenterology']	['Diagnostic']	FALSE	111.17	-0.34	-0.16	-0.25
Isoxicam	Prestw-44	34552-84-6	C14H13N3O5S	['Central Nervous System', 'Metabolism']	['Analgesic', 'Anti-inflammatory', 'Antipyretic']	FALSE	335.37	0.82	0.75	0.79
Naproxen	Prestw-45	22204-53-1	C14H14O3	['Central Nervous System', 'Metabolism']	['Analgesic', 'Anti-inflammatory', 'Antipyretic']	FALSE	230.28	2.76	2.82	2.79
Naphazoline hydrochloride	Prestw-46	550-99-2	C14H15ClN2	['Cardiovascular']	['Nasal Decongestant', 'Vasoconstrictor']	FALSE	210.3	2.93	2.25	2.59
Ticlopidine hydrochloride	Prestw-47	53885-35-1	C14H15Cl2NS	['Hematology']	['Anticoagulant', 'Antiplatelet']	FALSE	263.81	3.61	3.89	3.75
Dicyclomine hydrochloride	Prestw-48	67-92-5	C19H36ClNO2	['Gastroenterology']	['Antispastic']	FALSE	309.55	3.78	5.11	4.44
Amyleine hydrochloride	Prestw-49	532-59-2	C14H22ClNO2	['Neuromuscular']	['Local anesthetic']	FALSE	235.36	2.93	2.93	2.93
Lidocaine hydrochloride	Prestw-50	73-78-9	C14H23ClN2O	['Cardiovascular', 'Neuromuscular']	['Antiarrhythmic', 'Local anesthetic']	FALSE	234.38	2.52	2.84	2.68
Trichlorfon	Prestw-51	52-68-6	C4H8Cl3O4P	['Infectiology']	['Antiparasitic']	FALSE	257.44	0.49	0.75	0.62
Carbamazepine	Prestw-52	298-46-4	C15H12N2O	['Central Nervous System']	['Analgesic', 'Anticonvulsant', 'Antidiuretic', 'Muscle relaxant']	FALSE	236.29	2.59	2.68	2.63
Triflupromazine hydrochloride	Prestw-53	1098-60-8	C18H20ClF3N2S	['Central Nervous System']	['Antiemetic', 'Antipsychotic', 'Anxiolytic']	FALSE	352.46	4.11	5.02	4.57
Mefenamic acid	Prestw-54	61-68-7	C15H15NO2	['Central Nervous System', 'Metabolism']	['Analgesic', 'Anti-inflammatory', 'Antipyretic']	FALSE	241.31	3.47	3.96	3.71
Acetohexamide	Prestw-55	968-81-0	C15H20N2O4S	['Endocrinology']	['Antidiabetic']	FALSE	324.44	1.25	2.12	1.69
Sulpiride	Prestw-56	15676-16-1	C15H23N3O4S	['Central Nervous System']	['Antidepressant', 'Antiemetic', 'Antipsychotic']	FALSE	341.48	0.44	0.83	0.63
Benoxinate hydrochloride	Prestw-57	5987-82-6	C17H29ClN2O3	['Neuromuscular']	['Local anesthetic']	FALSE	308.47	2.62	3.09	2.85
Oxethazaine	Prestw-58	126-27-2	C28H41N3O3	['Neuromuscular']	['Local anesthetic']	FALSE	467.72	3.09	3.71	3.4
Pheniramine maleate	Prestw-59	132-20-7	C20H24N2O4	['Allergology', 'Central Nervous System']	['Antihistaminic', 'Antitussive', 'Sedative']	FALSE	240.38	2.63	3.03	2.83
Tolazoline hydrochloride	Prestw-60	59-97-2	C10H13ClN2	['Cardiovascular']	['Vasodilator']	FALSE	160.24	1.99	1.35	1.67
Morantel tartrate	Prestw-61	26155-31-7	C16H22N2O6S	['Infectiology']	['Antihelmintic']	FALSE	220.37	2.57	2.82	2.69
Homatropine hydrobromide (R,S)	Prestw-62	51-56-9	C16H22BrNO3	['Diagnostic', 'Ophthalmology']	['Antispastic', 'Mydriatic']	FALSE	275.38	1.96	1.8	1.88
Nifedipine	Prestw-63	21829-25-4	C17H18N2O6	['Cardiovascular']	['Antianginal', 'Antihypertensive', 'Vasodilator']	FALSE	346.37	2.07	1.77	1.92
Chlorpromazine hydrochloride	Prestw-64	69-09-0	C17H20Cl2N2S	['Cardiovascular', 'Central Nervous System']	['Antiemetic', 'Antihypertensive', 'Antipsychotic']	FALSE	318.9	3.77	4.74	4.25
Diphenhydramine hydrochloride	Prestw-65	147-24-0	C17H22ClNO	['Allergology', 'Central Nervous System']	['Antiemetic', 'Antihistaminic', 'Antitussive', 'Sedative']	FALSE	255.39	3.26	3.38	3.32
Minaprine dihydrochloride	Prestw-66	25953-17-7	C17H24Cl2N4O	['Central Nervous System']	['Anti-Alzheimer', 'Antidepressant']	FALSE	298.43	2.6	2.82	2.71
Miconazole	Prestw-67	22916-47-8	C18H14Cl4N2O	['Infectiology', 'Metabolism']	['Antifungal']	FALSE	416.14	4.9	5.65	5.27
Isoxsuprine hydrochloride	Prestw-68	579-56-6	C18H24ClNO3	['Cardiovascular']	['Vasodilator']	FALSE	301.42	2.39	2.98	2.68
Acebutolol hydrochloride	Prestw-69	34381-68-5	C18H29ClN2O4	['Cardiovascular']	['Antianginal', 'Antiarrhythmic', 'Antihypertensive']	FALSE	336.48	1.59	1.62	1.6
Tolnaftate	Prestw-70	2398-96-1	C19H17NOS	['Infectiology']	['Antifungal']	FALSE	307.44	4.44	5.67	5.06
Todralazine hydrochloride	Prestw-71	3778-76-5	C11H13ClN4O2	['Cardiovascular']	['Antihypertensive']	FALSE	232.27	2.01	1.63	1.82
Imipramine hydrochloride	Prestw-72	113-52-0	C19H25ClN2	['Central Nervous System']	['Antidepressant']	FALSE	280.45	3.88	4.39	4.13
Sulindac	Prestw-73	38194-50-2	C20H17FO3S	['Central Nervous System']	['Analgesic', 'Anti-inflammatory', 'Antipyretic']	FALSE	356.44	4.28	3.61	3.95
Amitryptiline hydrochloride	Prestw-74	549-18-8	C20H24ClN	['Central Nervous System']	['Antidepressant']	FALSE	277.44	4.76	4.77	4.77
Adiphenine hydrochloride	Prestw-75	50-42-0	C20H26ClNO2	['Neuromuscular']	['Antispastic']	FALSE	311.46	3.86	4.05	3.95
Dibucaine	Prestw-76	85-79-0	C20H29N3O2	['Neuromuscular']	['Local anesthetic']	FALSE	343.52	3.28	3.91	3.6
Prednisone	Prestw-77	53-03-2	C21H26O5	['Dermatology', 'Endocrinology', 'Immunology']	['Anti-inflammatory', 'Antipruritic', 'Immunosuppressant']	FALSE	358.47	1.44	1.01	1.23
Thioridazine hydrochloride	Prestw-78	130-61-0	C21H27ClN2S2	['Central Nervous System']	['Antipsychotic']	FALSE	370.63	4.06	5.56	4.81
Diphemanil methylsulfate	Prestw-79	62-97-5	C21H27NO4S	['Gastroenterology']	['Antispastic', 'Antiulcer']	FALSE	278.45	0.68	2.85	1.77
Trimethobenzamide hydrochloride	Prestw-80	554-92-7	C21H29ClN2O5	['Central Nervous System']	['Antiemetic']	FALSE	388.51	1.62	2.69	2.16
Metronidazole	Prestw-81	443-48-1	C6H9N3O3	['Infectiology', 'Metabolism']	['Antiamebic', 'Antibacterial', 'Antiprotozoal']	TRUE	171.18	0.44	-0.34	0.05
Fulvestrant	Prestw-1424	129453-61-8	C32H47F5O3S	['Endocrinology', 'Oncology']	['Antineoplastic']	FALSE	606.86	6.07	8.41	7.24
Edrophonium chloride	Prestw-83	116-38-1	C10H16ClNO	['Diagnostic', 'Neuromuscular']	['Anti-fatigue']	FALSE	166.27	-1.48	0.62	-0.43
Moroxidine hydrochloride	Prestw-84	3160-91-6	C6H14ClN5O	['Infectiology']	['Antiviral']	FALSE	171.24	-0.71	-0.37	-0.54
Baclofen (R,S)	Prestw-85	1134-47-0	C10H12ClNO2	['Central Nervous System']	['Antispastic', 'Muscle relaxant']	FALSE	213.68	2.11	1.39	1.75
Acyclovir	Prestw-86	59277-89-3	C8H11N5O3	['Metabolism']	['Antiviral']	FALSE	225.24	0.04	-1.45	-0.71
Diazoxide	Prestw-87	364-98-7	C8H7ClN2O2S	['Cardiovascular', 'Metabolism']	['Antidiuretic', 'Antihypertensive', 'Vasodilator']	FALSE	230.69	1.49	1.39	1.44
Amidopyrine	Prestw-88	58-15-1	C13H17N3O	['Central Nervous System', 'Metabolism']	['Analgesic', 'Anti-inflammatory', 'Antipyretic']	FALSE	231.33	2.32	1.39	1.86
Busulfan	Prestw-1179	55-98-1	C6H14O6S2	['Oncology']	['Antineoplastic']	FALSE	246.34	-0.5	-0.29	-0.39
Pindolol	Prestw-90	13523-86-9	C14H20N2O2	['Cardiovascular', 'Ophthalmology']	['Antianginal', 'Antiarrhythmic', 'Antiglaucoma', 'Antihypertensive']	FALSE	248.36	1.31	1.93	1.62
Khellin	Prestw-91	82-02-0	C14H12O5	['Cardiovascular', 'Gastroenterology', 'Respiratory']	['Antispastic', 'Antitussive', 'Vasodilator']	FALSE	260.26	0.89	2.17	1.53
Zimelidine dihydrochloride monohydrate	Prestw-92	61129-30-4	C16H21BrCl2N2O	['Central Nervous System']	['Antidepressant']	FALSE	317.25	3.18	3.45	3.31
Azacyclonol	Prestw-93	115-46-8	C18H21NO	['Central Nervous System']	['Antipsychotic']	FALSE	267.4	3.11	2.85	2.98
Azathioprine	Prestw-94	446-86-6	C9H7N7O2S	['Oncology']	['Antineoplastic', 'Immunosuppressant']	FALSE	277.3	2.22	0.93	1.58
Lynestrenol	Prestw-95	52-76-6	C20H28O	['Endocrinology']	['Contraceptive']	FALSE	284.48	4.8	5.32	5.06
Guanabenz acetate	Prestw-96	23256-50-0	C10H12Cl2N4O2	['Central Nervous System']	['Antihypertensive']	FALSE	231.1	2.68	2.36	2.52
Disulfiram	Prestw-97	97-77-8	C10H20N2S4	['Metabolism']	['Antabuse effect']	FALSE	296.6	1.76	4.55	3.16
Acetylsalicylsalicylic acid	Prestw-98	530-75-6	C16H12O6	['Central Nervous System', 'Metabolism']	['Analgesic', 'Anticoagulant', 'Anti-inflammatory', 'Antipyretic']	FALSE	300.28	3.09	2.63	2.86
Mianserine hydrochloride	Prestw-99	21535-47-7	C18H21ClN2	['Cardiovascular']	['Antidepressant', 'Anxiolytic']	FALSE	264.4	3.38	3.71	3.54
Nocodazole	Prestw-100	31430-18-9	C14H11N3O3S	['Oncology']	['Antineoplastic']	FALSE	301.35	1.6	3.01	2.3
R(-) Apomorphine hydrochloride hemihydrate	Prestw-101	41372-20-7	C34H38Cl2N2O5	['Central Nervous System']	['Antiparkinsonian', 'Emetic']	FALSE	267.35	2.57	3.07	2.82
Amoxapine	Prestw-102	14028-44-5	C17H16ClN3O	['Central Nervous System']	['Antidepressant', 'Antipsychotic']	FALSE	313.81	2.73	3.42	3.08
Cyproheptadine hydrochloride	Prestw-103	969-33-5	C21H22ClN	['Allergology', 'Central Nervous System']	['Antihistaminic', 'Antipruritic', 'Sedative']	FALSE	287.43	4.51	4.36	4.44
Famotidine	Prestw-104	76824-35-6	C8H15N7O2S3	['Gastroenterology']	['Antiulcer']	FALSE	337.51	0.08	-0.86	-0.39
Danazol	Prestw-105	17230-88-5	C22H27NO2	['Endocrinology']	['Anabolic', 'Antigonadotropin']	FALSE	337.5	4.15	4.87	4.51
Nicorandil	Prestw-106	65141-46-0	C8H9N3O4	['Cardiovascular']	['Antianginal', 'Vasodilator']	FALSE	211.2	0.18	-0.16	0.01
Pioglitazone	Prestw-1314	111025-46-8	C19H20N2O3S	['Endocrinology', 'Metabolism']	[nan]	FALSE	356.48	1.83	4.01	2.92
Nomifensine maleate	Prestw-108	32795-47-4	C20H22N2O4	['Central Nervous System']	['Antidepressant']	FALSE	238.36	2.9	2.58	2.74
Dizocilpine maleate	Prestw-109	77086-22-7	C20H19NO4	['Central Nervous System']	['Anticonvulsant']	FALSE	221.32	3.51	3.04	3.27
Oxandrolone	Prestw-1192	53-39-4	C19H30O3	['Endocrinology']	[nan]	FALSE	306.49	3.78	3.06	3.42
Naloxone hydrochloride	Prestw-111	357-08-4	C19H22ClNO4	['Central Nervous System']	['Opioate antidote']	FALSE	327.41	1.53	1.4	1.46
Metolazone	Prestw-112	17560-51-9	C16H16ClN3O3S	['Cardiovascular']	['Antihypertensive', 'Diuretic']	FALSE	365.87	2.13	2.59	2.36
Ciprofloxacin hydrochloride monohydrate	Prestw-113	93107-08-5	C17H21ClFN3O4	['Infectiology', 'Metabolism']	['Antibacterial', 'Antiprotozoal']	TRUE	331.38	1.67	1.41	1.54
Ampicillin trihydrate	Prestw-114	7177-48-2	C16H25N3O7S	['Infectiology', 'Metabolism']	['Antibacterial']	TRUE	349.45	1.06	0.48	0.77
Haloperidol	Prestw-115	52-86-8	C21H23ClFNO2	['Central Nervous System']	['Antiemetic', 'Antipsychotic']	FALSE	375.9	4.01	3.89	3.95
Naltrexone hydrochloride dihydrate	Prestw-116	16676-29-2	C20H28ClNO6	['Central Nervous System']	['Analgesic']	FALSE	341.44	1.84	1.6	1.72
Chlorpheniramine maleate	Prestw-117	113-92-8	C20H23ClN2O4	['Allergology', 'Central Nervous System']	['Antihistaminic', 'Antitussive', 'Sedative']	FALSE	274.82	3.14	3.7	3.42
Nalbuphine hydrochloride	Prestw-118	23277-43-2	C21H28ClNO4	['Central Nervous System']	['Analgesic']	FALSE	357.49	2.15	2.09	2.12
Picotamide monohydrate	Prestw-119	80530-63-8	C21H22N4O4	['Hematology']	['Anticoagulant', 'Antiplatelet', 'Thrombolytic']	FALSE	376.45	1.06	1.1	1.08
Triamcinolone	Prestw-120	124-94-7	C21H27FO6	['Endocrinology', 'Immunology']	['Anti-inflammatory', 'Immunosuppressant']	FALSE	394.48	0.87	0.36	0.61
Bromocryptine mesylate	Prestw-121	22260-51-1	C33H44BrN5O8S	['Central Nervous System']	['Antiparkinsonian']	FALSE	654.67	3.06	4.47	3.77
Amfepramone hydrochloride	Prestw-1471	90-84-6	C13H20ClNO	['Central Nervous System']	[nan]	FALSE	205.33	2.69	2.86	2.78
Dehydrocholic acid	Prestw-123	81-23-2	C24H34O5	['Gastroenterology', 'Metabolism']	['Choleretic']	FALSE	402.58	2.98	2.34	2.66
Tioconazole	Prestw-1184	65899-73-2	C16H13Cl3N2OS	['Infectiology', 'Metabolism']	['Antifungal']	FALSE	387.73	4.04	4.44	4.24
Perphenazine	Prestw-125	58-39-9	C21H26ClN3OS	['Central Nervous System']	['Antiemetic', 'Antipsychotic']	FALSE	404.02	2.63	4.16	3.4
Mefloquine hydrochloride	Prestw-126	51773-92-3	C17H17ClF6N2O	['Infectiology']	['Antimalarial']	FALSE	378.35	3.35	4.3	3.83
Isoconazole	Prestw-127	27523-40-6	C18H14Cl4N2O	['Infectiology', 'Metabolism']	['Antibacterial', 'Antifungal']	TRUE	416.14	4.9	5.65	5.27
Spironolactone	Prestw-128	52-01-7	C24H32O4S	['Endocrinology']	['Diuretic']	FALSE	416.63	3.77	3.59	3.68
Pirenzepine dihydrochloride	Prestw-129	29868-97-1	C19H23Cl2N5O2	['Gastroenterology']	['Antiulcer']	FALSE	351.45	1.11	1.25	1.18
Dexamethasone acetate	Prestw-130	1177-87-3	C24H31FO6	['Endocrinology', 'Metabolism']	['Anti-inflammatory', 'Immunosuppressant']	FALSE	434.55	2.23	2.02	2.13
Glipizide	Prestw-131	29094-61-9	C21H27N5O4S	['Endocrinology']	['Antidiabetic']	FALSE	445.6	0.6	1.9	1.25
Loxapine succinate	Prestw-132	27833-64-3	C22H24ClN3O5	['Central Nervous System']	['Antipsychotic', 'Anxiolytic']	FALSE	327.84	2.96	3.96	3.46
Hydroxyzine dihydrochloride	Prestw-133	2192-20-3	C21H29Cl3N2O2	['Allergology', 'Central Nervous System']	['Antiemetic', 'Antihistaminic', 'Antipruritic', 'Anxiolytic', 'Sedative']	FALSE	374.95	2.63	3.47	3.05
Diltiazem hydrochloride	Prestw-134	33286-22-5	C22H27ClN2O4S	['Cardiovascular', 'Hematology', 'Metabolism']	['Antianginal', 'Antiarrhythmic', 'Antihypertensive', 'Antiplatelet', 'Diuretic', 'Vasodilator']	FALSE	414.57	2.67	3.2	2.94
Methotrexate	Prestw-135	59-05-2	C20H22N8O5	['Oncology']	['Antineoplastic']	FALSE	454.5	1.31	0.38	0.85
Astemizole	Prestw-136	68844-77-9	C28H31FN4O	['Allergology']	['Antihistaminic']	FALSE	458.63	4.63	5.69	5.16
Clindamycin hydrochloride	Prestw-137	21462-39-5	C18H34Cl2N2O5S	['Infectiology', 'Metabolism']	['Antibacterial']	TRUE	425.05	0.25	1.38	0.81
Terfenadine	Prestw-138	50679-08-8	C32H41NO2	['Allergology']	['Antihistaminic', 'Antipruritic']	FALSE	471.74	4.94	6.5	5.72
Cefotaxime sodium salt	Prestw-139	64485-93-4	C16H16N5NaO7S2	['Infectiology', 'Metabolism']	['Antibacterial']	TRUE	454.51	0.22	-1.32	-0.55
Tetracycline hydrochloride	Prestw-140	64-75-5	C22H25ClN2O8	['Infectiology', 'Metabolism']	['Antibacterial']	TRUE	444.48	-0.88	-1.11	-0.99
Verapamil hydrochloride	Prestw-141	152-11-4	C27H39ClN2O4	['Cardiovascular']	['Antihypertensive']	FALSE	454.67	3.23	5.54	4.38
Dipyridamole	Prestw-142	58-32-2	C24H40N8O4	['Cardiovascular', 'Hematology']	['Anticoagulant', 'Antiplatelet', 'Vasodilator']	FALSE	504.72	2.03	2.48	2.26
Chlorhexidine	Prestw-143	55-56-1	C22H30Cl2N10	['Infectiology']	['Antibacterial', 'Antiseptic']	TRUE	505.52	4.28	6.1	5.19
Loperamide hydrochloride	Prestw-144	34552-83-5	C29H34Cl2N2O2	['Gastroenterology']	['Antidiarrheal']	FALSE	477.09	4.36	4.64	4.5
Chlortetracycline hydrochloride	Prestw-145	64-72-2	C22H24Cl2N2O8	['Infectiology', 'Metabolism']	['Antiamebic', 'Antibacterial']	TRUE	478.92	-0.39	-0.45	-0.42
Tamoxifen citrate	Prestw-146	54965-24-1	C32H37NO8	['Endocrinology', 'Oncology']	['Antineoplastic']	FALSE	371.56	5.2	6.32	5.76
Nicergoline	Prestw-147	not available	C24H26BrN3O3	['Cardiovascular']	['Anti-ischemic', 'Vasodilator']	FALSE	484.43	2.73	3.46	3.1
Canrenoic acid potassium salt	Prestw-148	06/04/2181	C22H29KO4	['Endocrinology']	['Antihypertensive', 'Diuretic']	FALSE	357.51	3.35	2.09	2.72
Thioproperazine dimesylate	Prestw-149	2347-80-0	C24H38N4O8S4	['Central Nervous System']	['Antiemetic', 'Antipsychotic']	FALSE	446.7	1.73	3.67	2.7
Dihydroergotamine tartrate	Prestw-150	5989-77-5	C70H80N10O16	['Central Nervous System']	['Antimigraine']	FALSE	583.75	2.55	3.31	2.93
Erythromycin	Prestw-151	114-07-8	C37H67NO13	['Infectiology', 'Metabolism']	['Antibacterial', 'Anti-inflammatory']	TRUE	734.05	-0.14	1.65	0.76
Chloroxine	Prestw-1474	773-76-2	C9H5Cl2NO	['Dermatology', 'Metabolism']	[nan]	FALSE	214.05	3.09	3.08	3.09
Didanosine	Prestw-153	69655-05-6	C10H12N4O3	['Infectiology', 'Metabolism']	['Antiviral']	FALSE	236.26	0.74	-0.81	-0.04
Josamycin	Prestw-154	16846-24-5	C42H69NO15	['Infectiology', 'Metabolism']	['Antibacterial']	TRUE	828.12	0.59	2.96	1.77
Paclitaxel	Prestw-155	33069-62-4	C47H51NO14	['Oncology']	['Antineoplastic']	FALSE	853.99	2.32	3.13	2.73
Ivermectin	Prestw-156	70288-86-7	C48H74O14	['Infectiology', 'Metabolism']	['Antihelmintic', 'Antiparasitic']	FALSE	875.22	1.83	4.74	3.29
Gallamine triethiodide	Prestw-157	65-29-2	C30H60I3N3O3	['Neuromuscular']	['Muscle relaxant']	FALSE	510.93	-7.17	1.27	-2.95
Neomycin sulfate	Prestw-158	1405-10-3	C23H48N6O17S	['Infectiology', 'Metabolism']	['Antibacterial']	TRUE	614.75	-6.45	-8.96	-7.7
Dihydrostreptomycin sulfate	Prestw-159	5490-27-7	C42H88N14O36S3	['Infectiology', 'Metabolism']	['Antibacterial']	TRUE	583.69	-5.1	-6.22	-5.66
Gentamicine sulfate	Prestw-160	1405-41-0	C60H125N15O25S	['Infectiology', 'Metabolism']	['Antibacterial']	TRUE	477.69	-2.41	-3.81	-3.11
Isoniazid	Prestw-161	54-85-3	C6H7N3O	['Infectiology', 'Metabolism']	['Antibacterial']	TRUE	137.16	-0.28	-0.81	-0.55
Pentylenetetrazole	Prestw-162	54-95-5	C6H10N4	['Central Nervous System', 'Respiratory']	['Analeptic', 'CNS Stimulant']	FALSE	138.2	1.67	0.92	1.29
Chlorzoxazone	Prestw-163	95-25-0	C7H4ClNO2	['Central Nervous System']	['Anticonvulsant', 'Muscle relaxant']	FALSE	169.57	1.47	2	1.74
Ornidazole	Prestw-164	16773-42-5	C7H10ClN3O3	['Infectiology', 'Metabolism']	['Antibacterial', 'Antiparasitic', 'Antiprotozoal', 'Antitrichomonal']	TRUE	219.65	1.13	0.36	0.74
Ethosuximide	Prestw-165	77-67-8	C7H11NO2	['Central Nervous System']	['Anticonvulsant']	FALSE	141.19	0.39	0.54	0.47
Mafenide hydrochloride	Prestw-166	138-37-4	C7H11ClN2O2S	['Infectiology', 'Metabolism']	['Antibacterial', 'Antiseptic']	TRUE	186.26	-0.03	-0.24	-0.13
Riluzole hydrochloride	Prestw-167	not available	C8H6ClF3N2OS	['Central Nervous System']	['Antispastic', 'Neuroprotectant']	FALSE	234.22	1.94	3.83	2.88
Nitrofurantoin	Prestw-168	67-20-9	C8H6N4O5	['Infectiology']	['Antibacterial']	TRUE	238.18	0.1	0.32	0.21
Hydralazine hydrochloride	Prestw-169	304-20-1	C8H9ClN4	['Cardiovascular']	['Antihypertensive']	FALSE	160.2	1.27	0.82	1.05
Phenelzine sulfate	Prestw-170	156-51-4	C8H14N2O4S	['Central Nervous System']	['Antidepressant']	FALSE	136.22	1.86	0.99	1.42
Tranexamic acid	Prestw-171	1197-18-8	C8H15NO2	['Hematology']	['Hemostatic']	FALSE	157.24	0.83	0.7	0.77
Etofylline	Prestw-172	519-37-9	C9H12N4O3	['Cardiovascular', 'Respiratory']	['Antispastic', 'Bronchodilator', 'Cardiotonic', 'Diuretic']	FALSE	224.25	0.29	-0.64	-0.17
Tranylcypromine hydrochloride	Prestw-173	1986-47-6	C9H12ClN	['Central Nervous System']	['Antidepressant']	FALSE	133.21	1.85	1.19	1.52
Alverine citrate salt	Prestw-174	5560-59-8	C26H35NO7	['Neuromuscular']	['Antispastic']	FALSE	281.48	4.84	5.39	5.12
Aceclofenac	Prestw-175	89796-99-6	C16H13Cl2NO4	['Central Nervous System', 'Metabolism']	['Analgesic', 'Anti-inflammatory']	FALSE	354.2	3.61	4.27	3.94
Iproniazide phosphate	Prestw-176	305-33-9	C9H16N3O5P	['Cardiovascular', 'Central Nervous System']	['Antidepressant', 'Antihypertensive']	FALSE	179.25	0.72	0.19	0.46
Sulfamethoxazole	Prestw-177	723-46-6	C10H11N3O3S	['Infectiology', 'Metabolism']	['Antibacterial']	TRUE	253.31	0.97	1.18	1.08
Mephenesin	Prestw-178	59-47-2	C10H14O3	['Central Nervous System', 'Neuromuscular']	['Anticonvulsant', 'Local anesthetic', 'Muscle relaxant']	FALSE	182.24	1.1	1.25	1.17
Phenformin hydrochloride	Prestw-179	834-28-6	C10H16ClN5	['Endocrinology']	['Antidiabetic']	FALSE	205.3	1.49	1.32	1.4
Flutamide	Prestw-180	13311-84-7	C11H11F3N2O3	['Oncology']	['Antineoplastic']	FALSE	276.24	3.16	2.92	3.04
Ampyrone	Prestw-181	83-07-8	C11H13N3O	['Central Nervous System', 'Metabolism']	['Analgesic', 'Anticoagulant', 'Anti-inflammatory', 'Antipyretic']	FALSE	203.27	1.77	0.42	1.09
Levamisole hydrochloride	Prestw-182	16595-80-5	C11H13ClN2S	['Immunology', 'Infectiology', 'Metabolism']	['Antihelmintic', 'Immunomodulator']	FALSE	204.32	2.29	2.82	2.55
Pargyline hydrochloride	Prestw-183	306-07-0	C11H14ClN	['Cardiovascular', 'Central Nervous System']	['Antidepressant', 'Antihypertensive']	FALSE	159.25	2.75	3.1	2.92
Methocarbamol	Prestw-184	532-03-6	C11H15NO5	['Central Nervous System']	['Analgesic', 'Muscle relaxant']	FALSE	241.27	0.01	0.92	0.46
Aztreonam	Prestw-185	78110-38-0	C13H17N5O8S2	['Infectiology', 'Metabolism']	['Antibacterial']	TRUE	435.49	-0.04	-1.14	-0.59
Cloxacillin sodium salt	Prestw-186	642-78-4	C19H17ClN3NaO5S	['Infectiology', 'Metabolism']	['Antibacterial']	TRUE	434.91	2.71	1.81	2.26
Catharanthine	Prestw-187	2468-21-5	C21H24N2O2	['Oncology']	['Antineoplastic']	FALSE	336.47	2.96	3.88	3.42
Pentolinium bitartrate	Prestw-188	52-62-0	C23H42N2O12	['Cardiovascular']	['Antihypertensive']	FALSE	240.49	-4.38	-0.23	-2.31
Aminopurine, 6-benzyl	Prestw-189	1214-39-7	C12H11N5	['Endocrinology']	[nan]	FALSE	225.28	2.59	1.69	2.14
Tolbutamide	Prestw-190	64-77-7	C12H18N2O3S	['Endocrinology']	['Antidiabetic']	FALSE	270.39	1.44	2.34	1.89
Midodrine hydrochloride	Prestw-191	3092-17-9	C12H19ClN2O4	['Cardiovascular']	['Antihypertensive']	FALSE	254.32	-0.11	-0.33	-0.22
Thalidomide	Prestw-192	50-35-1	C13H10N2O4	['Central Nervous System', 'Immunology']	['Hypnotic', 'Immunosuppressant']	FALSE	258.25	0.74	0.2	0.47
Oxolinic acid	Prestw-193	14698-29-4	C13H11NO5	['Metabolism', 'Infectiology']	['Antibacterial']	TRUE	261.25	0.94	1.25	1.1
Nimesulide	Prestw-194	51803-78-2	C13H12N2O5S	['Metabolism']	['Anti-inflammatory']	FALSE	308.34	2.11	2.67	2.39
Asenapine maleate	Prestw-1231	85650-56-2	C21H20ClNO5	['Central Nervous System']	['Antipsychotic']	FALSE	285.79	3.91	3.88	3.9
Pentoxifylline	Prestw-196	06/05/6493	C13H18N4O3	['Cardiovascular', 'Respiratory']	['Bronchodilator', 'Vasodilator']	FALSE	278.35	1.36	0.37	0.86
Metaraminol bitartrate	Prestw-197	33402-03-8	C17H25NO14	['Cardiovascular']	['Antihypotensive', 'Vasoconstrictor']	FALSE	167.23	0.79	0.54	0.66
Salbutamol	Prestw-198	18559-94-9	C13H21NO3	['Neuromuscular', 'Respiratory']	['Bronchodilator', 'Tocolytic']	FALSE	239.35	1.13	0.92	1.02
Prilocaine hydrochloride	Prestw-199	1786-81-8	C13H21ClN2O	['Neuromuscular']	['Local anesthetic']	FALSE	220.35	2.26	2.37	2.31
Camptothecine (S,+)	Prestw-200	04/03/7689	C20H16N2O4	['Oncology']	['Antineoplastic']	FALSE	348.38	2.15	1.75	1.95
Ranitidine hydrochloride	Prestw-201	66357-59-3	C13H23ClN4O3S	['Gastroenterology']	['Antiulcer']	FALSE	314.46	0.66	1.47	1.06
Tiratricol, 3,3',5-triiodothyroacetic acid	Prestw-202	51-24-1	C14H9I3O4	['Endocrinology']	['Antihypothyroid', 'Hypocholesterolemic']	FALSE	621.93	4.12	4.5	4.31
Flufenamic acid	Prestw-203	530-78-9	C14H10F3NO2	['Central Nervous System']	['Analgesic', 'Anti-inflammatory', 'Antipyretic']	FALSE	281.25	3.86	3.93	3.9
Flumequine	Prestw-204	42835-25-6	C14H12FNO3	['Infectiology', 'Metabolism']	['Antibacterial']	TRUE	261.27	2.22	2.25	2.23
Tolfenamic acid	Prestw-205	13710-19-5	C14H12ClNO2	['Central Nervous System', 'Metabolism']	['Analgesic', 'Anti-inflammatory']	FALSE	261.72	3.74	4.14	3.94
Meclofenamic acid sodium salt monohydrate	Prestw-206	6385-02-0	C14H12Cl2NNaO3	['Central Nervous System']	['Anti-inflammatory', 'Antipyretic']	FALSE	295.15	3.99	4.12	4.05
Tibolone	Prestw-1181	5630-53-5	C21H28O2	['Endocrinology']	[nan]	FALSE	312.49	4.05	4.2	4.12
Trimethoprim	Prestw-208	738-70-5	C14H18N4O3	['Infectiology', 'Metabolism']	['Antibacterial', 'Antimalarial']	TRUE	290.36	1.26	1.54	1.4
Metoclopramide monohydrochloride	Prestw-209	7232-21-5	C14H23Cl2N3O2	['Central Nervous System']	['Antiemetic']	FALSE	299.84	1.98	1.78	1.88
Fenbendazole	Prestw-210	43210-67-9	C15H13N3O2S	['Infectiology', 'Metabolism']	['Antihelmintic']	FALSE	299.38	3.02	3.77	3.39
Piroxicam	Prestw-211	36322-90-4	C15H13N3O4S	['Central Nervous System', 'Hematology', 'Metabolism']	['Analgesic', 'Anticoagulant', 'Anti-inflammatory', 'Antiplatelet', 'Antipyretic', 'Uricosuric']	FALSE	331.38	0.94	1	0.97
Pyrantel tartrate	Prestw-212	33401-94-4	C15H20N2O6S	['Infectiology']	['Antihelmintic']	FALSE	206.34	2.29	2.33	2.31
Fenspiride hydrochloride	Prestw-213	07/08/5053	C15H21ClN2O2	['Respiratory']	['Antitussive', 'Bronchodilator']	FALSE	260.37	1.71	1.71	1.71
Gemfibrozil	Prestw-214	25812-30-0	C15H22O3	['Metabolism']	['Hypocholesterolemic', 'Lipid-lowering']	FALSE	250.37	3.18	4.15	3.66
Mefexamide hydrochloride	Prestw-215	3413-64-7	C15H25ClN2O3	['Central Nervous System']	['CNS Stimulant']	FALSE	280.41	1.45	1.91	1.68
Tiapride hydrochloride	Prestw-216	51012-33-0	C15H25ClN2O4S	['Central Nervous System']	['Antiemetic', 'Antipsychotic', 'Anxiolytic', 'Sedative']	FALSE	328.48	1.59	1.38	1.49
Mebendazole	Prestw-217	31431-39-7	C16H13N3O3	['Infectiology', 'Metabolism']	['Antihelmintic']	FALSE	295.32	2.42	3.06	2.74
Fenbufen	Prestw-218	36330-85-5	C16H14O3	['Central Nervous System', 'Metabolism']	['Analgesic', 'Anti-inflammatory', 'Antipyretic']	FALSE	254.3	3.11	2.91	3.01
Ketoprofen	Prestw-219	22071-15-4	C16H14O3	['Central Nervous System', 'Metabolism']	['Analgesic', 'Anti-inflammatory', 'Antipyretic']	FALSE	254.3	3.37	3.34	3.35
Indapamide	Prestw-220	26807-65-8	C16H16ClN3O3S	['Metabolism']	['Antihypertensive', 'Diuretic']	FALSE	365.87	2.54	2.77	2.65
Norfloxacin	Prestw-221	70458-96-7	C16H18FN3O3	['Infectiology', 'Metabolism']	['Antibacterial']	TRUE	319.37	1.43	1.27	1.35
Antimycin A	Prestw-222	1397-94-0	C28H40N2O9	['Infectiology', 'Metabolism']	['Antibacterial', 'Antifungal']	TRUE	548.7	2.75	4.31	3.53
Xylometazoline hydrochloride	Prestw-223	1218-35-5	C16H25ClN2	['Cardiovascular']	['Nasal Decongestant', 'Vasoconstrictor']	FALSE	244.42	3.61	3.72	3.66
Oxymetazoline hydrochloride	Prestw-224	08/02/2315	C16H25ClN2O	['Respiratory']	['Nasal Decongestant', 'Vasoconstrictor']	FALSE	260.42	3.04	3.45	3.25
Nifenazone	Prestw-225	2139-47-1	C17H16N4O2	['Central Nervous System', 'Metabolism']	['Analgesic', 'Anti-inflammatory', 'Antipyretic']	FALSE	308.37	2.13	0.96	1.54
Griseofulvin	Prestw-226	126-07-8	C17H17ClO6	['Infectiology', 'Metabolism']	['Antifungal', 'Anti-inflammatory']	FALSE	352.79	0.98	2.17	1.57
Clemizole hydrochloride	Prestw-227	1163-36-6	C19H21Cl2N3	['Allergology', 'Dermatology', 'Infectiology']	['Antibacterial', 'Antifungal', 'Antihistaminic', 'Antipruritic']	TRUE	325.87	3.73	4.74	4.24
Tropicamide	Prestw-228	1508-75-4	C17H20N2O2	['Neuromuscular']	['Mydriatic']	FALSE	284.39	1.55	1.43	1.49
Nefopam hydrochloride	Prestw-229	23327-57-3	C17H20ClNO	['Central Nervous System']	['Analgesic']	FALSE	253.37	2.87	3.14	3
Phentolamine hydrochloride	Prestw-230	73-05-2	C17H20ClN3O	['Cardiovascular']	['Antihypertensive', 'Vasodilator']	FALSE	281.39	2.76	3.35	3.06
Etodolac	Prestw-231	41340-25-4	C17H21NO3	['Central Nervous System', 'Hematology']	['Analgesic', 'Anti-inflammatory', 'Antiplatelet', 'Antipyretic']	FALSE	287.39	2.12	3.7	2.91
Scopolamin-N-oxide hydrobromide	Prestw-232	6106-81-6	C17H22BrNO5	['Neuromuscular']	['Antispastic', 'Mydriatic']	FALSE	319.39	-2.22	-1.43	-1.83
Hyoscyamine (L)	Prestw-233	101-31-5	C17H23NO3	['Central Nervous System', 'Ophthalmology']	['Antiemetic', 'Antispastic', 'Mydriatic']	FALSE	289.41	2.21	1.72	1.96
Chlorphensin carbamate	Prestw-234	886-74-8	C10H12ClNO4	['Central Nervous System']	['Muscle relaxant']	FALSE	245.68	0.78	1.6	1.19
Carmofur	Prestw-1771	61422-45-5	C11H16FN3O3	['Metabolism']	['Antineoplastic']	FALSE	257.3	1.25	1.13	1.19
Dilazep dihydrochloride	Prestw-236	20153-98-4	C31H46Cl2N2O10	['Cardiovascular', 'Hematology']	['Antiplatelet', 'Vasodilator']	FALSE	604.77	0.74	3.37	2.06
Ofloxacin	Prestw-237	82419-36-1	C18H20FN3O4	['Infectiology', 'Metabolism']	['Antibacterial']	TRUE	361.41	1.15	1.64	1.39
Lomefloxacin hydrochloride	Prestw-238	98079-52-8	C17H20ClF2N3O3	['Infectiology', 'Metabolism']	['Antibacterial']	TRUE	351.39	1.79	1.85	1.82
Orphenadrine hydrochloride	Prestw-239	341-69-5	C18H24ClNO	['Allergology', 'Central Nervous System']	['Antihistaminic', 'Antiparkinsonian']	FALSE	269.42	3.5	3.87	3.69
Proglumide	Prestw-240	6620-60-6	C18H26N2O4	['Gastroenterology']	['Antiulcer']	FALSE	334.46	2.19	2.32	2.25
Mexiletine hydrochloride	Prestw-241	04/01/5370	C11H18ClNO	['Cardiovascular', 'Neuromuscular']	['Antiarrhythmic', 'Local anesthetic']	FALSE	179.29	2.22	2.33	2.28
Flavoxate hydrochloride	Prestw-242	3717-88-2	C24H26ClNO4	['Metabolism']	['Antispastic']	FALSE	391.5	3.39	4.49	3.94
Bufexamac	Prestw-243	2438-72-4	C12H17NO3	['Central Nervous System', 'Metabolism']	['Analgesic', 'Anti-inflammatory', 'Antipyretic']	FALSE	223.3	1.99	1.82	1.91
Glutethimide, para-amino	Prestw-244	125-84-8	C13H16N2O2	['Oncology']	['Antineoplastic']	FALSE	232.31	1.38	1.29	1.33
Dropropizine (R,S)	Prestw-245	17692-31-8	C13H20N2O2	['Respiratory']	['Antitussive']	FALSE	236.35	0.74	0.9	0.82
Pinacidil	Prestw-246	85371-64-8	C13H19N5	['Cardiovascular']	['Antihypertensive', 'Vasodilator']	FALSE	245.37	1.81	2.5	2.15
Albendazole	Prestw-247	54965-21-8	C12H15N3O2S	['Metabolism']	['Antihelmintic', 'Antiparasitic']	FALSE	265.37	2.2	3.07	2.63
Clonidine hydrochloride	Prestw-248	4205-91-8	C9H10Cl3N3	['Cardiovascular', 'Central Nervous System']	['Analgesic', 'Antihypotensive', 'Sedative']	FALSE	230.11	2.66	3.02	2.84
Bupropion hydrochloride	Prestw-249	31677-93-7	C13H19Cl2NO	['Central Nervous System']	['Antidepressant']	FALSE	239.77	3.22	3.23	3.22
Alprenolol hydrochloride	Prestw-250	13707-88-5	C15H24ClNO2	['Cardiovascular']	['Antianginal', 'Antiarrhythmic', 'Antihypertensive']	FALSE	249.39	2.37	2.64	2.51
Chlorothiazide	Prestw-251	58-94-6	C7H6ClN3O4S2	['Metabolism']	['Antihypertensive', 'Diuretic']	FALSE	295.75	-0.22	0.17	-0.02
Diphenidol hydrochloride	Prestw-252	3254-89-5	C21H28ClNO	['Central Nervous System']	['Antiemetic', 'Antivertigo']	FALSE	309.49	3.79	4.39	4.09
Norethindrone	Prestw-253	68-22-4	C20H26O2	['Endocrinology']	['Contraceptive']	FALSE	298.46	3.83	4.18	4
Nortriptyline hydrochloride	Prestw-254	894-71-3	C19H22ClN	['Central Nervous System']	['Antidepressant', 'CNS Stimulant']	FALSE	263.41	4.53	4.24	4.38
Niflumic acid	Prestw-255	4394-00-7	C13H9F3N2O2	['Central Nervous System', 'Metabolism']	['Analgesic', 'Anti-inflammatory', 'Antipyretic']	FALSE	282.24	3.22	3.32	3.27
Isotretinoin	Prestw-256	4759-48-2	C20H28O2	['Dermatology']	['Keratolytic']	FALSE	300.48	4.38	5.53	4.95
Retinoic acid	Prestw-257	302-79-4	C20H28O2	['Dermatology']	['Keratolytic']	FALSE	300.48	4.38	5.53	4.95
Antazoline hydrochloride	Prestw-258	2508-72-7	C17H20ClN3	['Allergology', 'Central Nervous System']	['Antihistaminic', 'Sedative']	FALSE	265.39	3.03	3.12	3.08
Ethacrynic acid	Prestw-259	58-54-8	C13H12Cl2O4	['Metabolism']	['Diuretic']	FALSE	303.15	3.01	4.15	3.58
Praziquantel	Prestw-260	55268-74-1	C19H24N2O2	['Infectiology']	['Antihelmintic']	FALSE	312.45	2.59	2.69	2.64
Ethisterone	Prestw-261	434-03-7	C21H28O2	['Endocrinology']	['Contraceptive']	FALSE	312.49	4.05	4.38	4.22
Triprolidine hydrochloride	Prestw-262	550-70-9	C19H23ClN2	['Allergology', 'Central Nervous System']	['Antihistaminic', 'Sedative']	FALSE	278.43	3.26	4.08	3.67
Doxepin hydrochloride	Prestw-263	1229-29-4	C19H22ClNO	['Allergology', 'Central Nervous System']	['Anticonvulsant', 'Antidepressant', 'Antipruritic', 'Antispastic', 'Muscle relaxant']	FALSE	279.41	3.53	3.91	3.72
Dyclonine hydrochloride	Prestw-264	536-43-6	C18H28ClNO2	['Neuromuscular']	['Local anesthetic']	FALSE	289.46	2.98	4.05	3.52
Dimenhydrinate	Prestw-265	523-87-5	C24H28ClN5O3	['Allergology', 'Central Nervous System']	['Antiemetic', 'Antihistaminic', 'Antivertigo']	FALSE	255.39	3.26	3.38	3.32
Disopyramide	Prestw-266	05/09/3737	C21H29N3O	['Cardiovascular']	['Antiarrhythmic']	FALSE	339.53	2.47	3.42	2.95
Clotrimazole	Prestw-267	23593-75-1	C22H17ClN2	['Infectiology']	['Antibacterial', 'Antifungal']	TRUE	344.86	4.92	5.22	5.07
Vinpocetine	Prestw-268	42971-09-5	C22H26N2O2	['Cardiovascular', 'Central Nervous System']	['CNS Stimulant', 'Neuroprotectant', 'Vasodilator']	FALSE	350.5	3.18	4.4	3.79
Clomipramine hydrochloride	Prestw-269	17321-77-6	C19H24Cl2N2	['Central Nervous System']	['Antidepressant']	FALSE	314.89	4.37	5.05	4.71
Fendiline hydrochloride	Prestw-270	13636-18-5	C23H26ClN	['Cardiovascular']	['Antianginal']	FALSE	315.49	5.26	5.39	5.33
Vincamine	Prestw-271	1617-90-9	C21H26N2O3	['Central Nervous System']	['CNS Stimulant', 'Vasodilator']	FALSE	354.49	2.66	3.65	3.16
Indomethacin	Prestw-272	53-86-1	C19H16ClNO4	['Central Nervous System', 'Metabolism']	['Analgesic', 'Anti-inflammatory', 'Antipyretic', 'Uricosuric']	FALSE	357.81	3.32	4.21	3.76
Cortisone	Prestw-273	53-06-5	C21H28O5	['Endocrinology', 'Metabolism']	['Anti-inflammatory', 'Immunosuppressant']	FALSE	360.49	1.53	1.03	1.28
Prednisolone	Prestw-274	50-24-8	C21H28O5	['Endocrinology', 'Immunology']	['Anti-inflammatory', 'Immunosuppressant']	FALSE	360.49	1.53	1.19	1.36
Fenofibrate	Prestw-275	49562-28-9	C20H21ClO4	['Metabolism']	['Hypocholesterolemic', 'Lipid-lowering', 'Uricosuric']	FALSE	360.86	4.27	5.11	4.69
Bumetanide	Prestw-276	28395-03-1	C17H20N2O5S	['Metabolism']	['Diuretic']	FALSE	364.46	1.76	2.96	2.36
Labetalol hydrochloride	Prestw-277	32780-64-6	C19H25ClN2O3	['Cardiovascular']	['Antihypotensive']	FALSE	328.45	2.67	2.33	2.5
Cinnarizine	Prestw-278	298-57-7	C26H28N2	['Allergology', 'Central Nervous System']	['Antihistaminic', 'Antivertigo', 'Sedative', 'Vasodilator']	FALSE	368.56	4.54	5.52	5.03
Methylprednisolone, 6-alpha	Prestw-279	83-43-2	C22H30O5	['Endocrinology']	['Anti-inflammatory', 'Immunosuppressant']	FALSE	374.52	1.75	1.45	1.6
Quinidine hydrochloride monohydrate	Prestw-280	6151-40-2	C20H27ClN2O3	['Cardiovascular', 'Infectiology']	['Antiarrhythmic', 'Antimalarial']	FALSE	324.46	2.19	2.73	2.46
Fludrocortisone acetate	Prestw-281	514-36-3	C23H31FO6	['Dermatology', 'Endocrinology']	['Anti-inflammatory', 'Antipruritic']	FALSE	422.54	2.11	1.72	1.92
Fenoterol hydrobromide	Prestw-282	03/12/1944	C17H22BrNO4	['Neuromuscular', 'Respiratory']	['Bronchodilator', 'Tocolytic']	FALSE	303.39	1.64	2.34	1.99
Homochlorcyclizine dihydrochloride	Prestw-283	1982-36-1	C19H25Cl3N2	['Allergology', 'Central Nervous System']	['Antihistaminic', 'Sedative']	FALSE	314.89	3.84	4.2	4.02
Diethylcarbamazine citrate	Prestw-284	1642-54-2	C16H29N3O8	['Infectiology', 'Metabolism']	['Antihelmintic']	FALSE	199.34	0.65	0.44	0.54
Chenodiol	Prestw-285	474-25-9	C24H40O4	['Gastroenterology']	['Cholagogue', 'Choleretic']	FALSE	392.64	4.07	3.99	4.03
Perhexiline maleate	Prestw-286	6724-53-4	C23H39NO4	['Cardiovascular']	['Antianginal']	FALSE	277.55	4.83	5.72	5.27
Oxybutynin chloride	Prestw-287	1508-65-2	C22H32ClNO3	['Neuromuscular']	['Antispastic']	FALSE	357.54	3.26	4.65	3.95
Spiperone	Prestw-288	749-02-0	C23H26FN3O2	['Central Nervous System']	['Antipsychotic']	FALSE	395.52	3.36	3.06	3.21
Pyrilamine maleate	Prestw-289	59-33-6	C21H27N3O5	['Allergology', 'Central Nervous System', 'Respiratory']	['Antihistaminic', 'Antipruritic', 'Antitussive', 'Sedative']	FALSE	285.43	2.57	3.09	2.83
Sulfinpyrazone	Prestw-290	57-96-5	C23H20N2O3S	['Hematology', 'Metabolism']	['Antiplatelet', 'Uricosuric']	FALSE	404.52	3.77	3.43	3.6
Dantrolene sodium salt	Prestw-291	14663-23-1	C14H9N4NaO5	['Neuromuscular']	['Muscle relaxant']	FALSE	313.27	2.26	2.51	2.38
Trazodone hydrochloride	Prestw-292	25332-39-2	C19H23Cl2N5O	['Central Nervous System']	['Antidepressant']	FALSE	371.91	3.52	2.42	2.97
Glafenine hydrochloride	Prestw-293	65513-72-6	C19H18Cl2N2O4	['Metabolism']	['Analgesic']	FALSE	372.83	2.41	3.04	2.72
Pimethixene maleate	Prestw-294	13187-06-9	C23H23NO4S	['Allergology', 'Central Nervous System', 'Respiratory']	['Antihistaminic', 'Antitussive', 'Bronchodilator', 'Sedative']	FALSE	293.46	4.14	4.49	4.32
Pergolide mesylate	Prestw-295	66104-23-2	C20H30N2O3S2	['Central Nervous System']	['Antiparkinsonian']	FALSE	314.54	3.51	4.11	3.81
Acemetacin	Prestw-296	53164-05-9	C21H18ClNO6	['Metabolism']	['Anti-inflammatory']	FALSE	415.85	2.97	4.13	3.55
Benzydamine hydrochloride	Prestw-297	132-69-4	C19H24ClN3O	['Central Nervous System', 'Metabolism']	['Analgesic', 'Anti-inflammatory', 'Antipyretic']	FALSE	309.45	3.9	3.99	3.94
Fipexide hydrochloride	Prestw-298	34161-23-4	C20H22Cl2N2O4	['Central Nervous System']	['Anti-fatigue', 'CNS Stimulant']	FALSE	388.88	2.39	3.27	2.83
Mifepristone	Prestw-299	84371-65-3	C29H35NO2	['Endocrinology']	['Abortifacient']	FALSE	429.65	4.79	5.52	5.16
Diperodon hydrochloride	Prestw-300	537-12-2	C22H28ClN3O4	['Neuromuscular']	['Local anesthetic']	FALSE	397.52	2.05	4.09	3.07
Lisinopril	Prestw-301	83915-83-7	C21H35N3O7	['Cardiovascular']	['Antihypertensive', 'Vasodilator']	FALSE	405.55	1.11	1.78	1.44
Lincomycin hydrochloride	Prestw-302	859-18-7	C18H35ClN2O6S	['Infectiology', 'Metabolism']	['Antibacterial']	TRUE	406.61	-0.73	0.18	-0.28
Telenzepine dihydrochloride	Prestw-303	147416-96-4	C19H24Cl2N4O2S	['Gastroenterology']	['Antiulcer']	FALSE	370.52	1.14	1.67	1.4
Econazole nitrate	Prestw-304	24169-02-6	C18H16Cl3N3O4	['Infectiology', 'Metabolism']	['Antifungal']	FALSE	381.7	4.41	4.98	4.7
Bupivacaine hydrochloride	Prestw-305	18010-40-7	C18H29ClN2O	['Neuromuscular']	['Local anesthetic']	FALSE	288.48	3.11	4.42	3.77
Clemastine fumarate	Prestw-306	14976-57-9	C25H30ClNO5	['Allergology', 'Central Nervous System']	['Antiemetic', 'Antihistaminic', 'Sedative']	FALSE	343.93	4.28	4.81	4.54
Oxytetracycline dihydrate	Prestw-307	6153-64-6	C22H28N2O11	['Infectiology', 'Metabolism']	['Antibacterial']	TRUE	460.48	-1.6	-2.11	-1.85
Pimozide	Prestw-308	2062-78-4	C28H29F2N3O	['Central Nervous System']	['Antipsychotic']	FALSE	461.6	5.11	5.52	5.31
Amodiaquin dihydrochloride dihydrate	Prestw-309	6398-98-7	C20H28Cl3N3O3	['Infectiology', 'Metabolism']	['Anti-inflammatory', 'Antimalarial']	FALSE	355.9	3.45	4.73	4.09
Mebeverine hydrochloride	Prestw-310	2753-45-9	C25H36ClNO5	['Neuromuscular']	['Antispastic']	FALSE	429.61	3.64	5.05	4.34
Ifenprodil tartrate	Prestw-311	23210-58-4	C25H33NO8	['Cardiovascular']	['Vasodilator']	FALSE	325.49	3.22	4.16	3.69
Flunarizine dihydrochloride	Prestw-312	30484-77-6	C26H28Cl2F2N2	['Central Nervous System']	['Anticonvulsant', 'Vasodilator']	FALSE	404.54	5.28	5.94	5.61
Trifluoperazine dihydrochloride	Prestw-313	440-17-5	C21H26Cl2F3N3S	['Central Nervous System']	['Antiemetic', 'Antipsychotic']	FALSE	407.55	3.55	4.98	4.26
Enalapril maleate	Prestw-314	76095-16-4	C24H32N2O9	['Cardiovascular']	['Antihypertensive']	FALSE	376.5	1.64	2.46	2.05
Minocycline hydrochloride	Prestw-315	13614-98-7	C23H28ClN3O7	['Infectiology', 'Metabolism']	['Antibacterial']	TRUE	457.53	-0.39	-0.12	-0.26
Glibenclamide	Prestw-316	10238-21-8	C23H28ClN3O5S	['Endocrinology']	['Antidiabetic']	FALSE	494.06	2.52	4.14	3.33
Guanethidine sulfate	Prestw-317	60-02-6	C20H46N8O4S	['Central Nervous System', 'Diagnostic']	['Antihypertensive', 'Local anesthetic']	FALSE	198.36	1.05	1.35	1.2
Quinacrine dihydrochloride hydrate	Prestw-318	69-05-6	C23H36Cl3N3O3	['Infectiology', 'Metabolism']	['Antihelmintic', 'Antileishmanial', 'Antimalarial', 'Antiparasitic', 'Antiprotozoal', 'Antitrichomonal']	FALSE	400.01	3.91	5.67	4.79
Clofilium tosylate	Prestw-319	92953-10-1	C28H44ClNO3S	['Cardiovascular']	['Antiarrhythmic']	FALSE	339.04	2.13	5.84	3.98
Fluphenazine dihydrochloride	Prestw-320	146-56-5	C22H28Cl2F3N3OS	['Central Nervous System']	['Antipsychotic']	FALSE	437.58	2.95	4.44	3.7
Streptomycin sulfate	Prestw-321	3810-74-0	C42H84N14O36S3	['Infectiology', 'Metabolism']	['Antibacterial']	TRUE	581.67	-5.2	-5.96	-5.58
Alfuzosin hydrochloride	Prestw-322	81403-68-1	C19H28ClN5O4	['Cardiovascular']	['Vasodilator']	FALSE	389.51	1.4	1.53	1.46
Chlorpropamide	Prestw-323	94-20-2	C10H13ClN2O3S	['Endocrinology']	['Antidiabetic']	FALSE	276.77	1.43	2.06	1.74
Phenylpropanolamine hydrochloride	Prestw-324	154-41-6	C9H14ClNO	['Respiratory']	['Antihypotensive', 'Nasal Decongestant', 'Vasoconstrictor']	FALSE	151.23	1.36	0.8	1.08
Ascorbic acid	Prestw-325	50-81-7	C6H8O6	['Metabolism']	['Anti-oxidant', 'CNS Stimulant', 'Hemostatic']	FALSE	176.14	-2.33	-1.76	-2.04
Methyldopa (L,-)	Prestw-326	555-30-6	C10H13NO4	['Cardiovascular', 'Central Nervous System']	['Antihypertensive']	FALSE	211.24	0.49	0.63	0.56
Cefoperazone dihydrate	Prestw-327	not available	C25H31N9O10S2	['Infectiology', 'Metabolism']	['Antibacterial']	TRUE	645.75	0.87	-0.28	0.3
Zoxazolamine	Prestw-328	61-80-3	C7H5ClN2O	['Metabolism', 'Neuromuscular']	['Antigout', 'Muscle relaxant', 'Uricosuric']	FALSE	168.59	1.87	1.82	1.84
Tacrine hydrochloride	Prestw-329	1684-40-8	C13H15ClN2	['Central Nervous System']	['CNS Stimulant']	FALSE	198.29	2.21	2.79	2.5
Bisoprolol fumarate	Prestw-330	104344-23-2	C40H66N2O12	['Cardiovascular']	['Antianginal', 'Antiarrhythmic', 'Antihypertensive']	FALSE	325.5	1.6	2.03	1.81
Tremorine dihydrochloride	Prestw-331	51-73-0	C12H22Cl2N2	['Central Nervous System']	['CNS Stimulant']	FALSE	192.34	2.05	1.97	2.01
Practolol	Prestw-332	6673-35-4	C14H22N2O3	['Cardiovascular']	['Antianginal', 'Antihypertensive']	FALSE	266.38	1.19	0.75	0.97
Zidovudine, AZT	Prestw-333	30516-87-1	C10H13N5O4	['Infectiology', 'Metabolism']	['Antiviral']	FALSE	267.28	-0.57		-0.57
Sulfisoxazole	Prestw-334	127-69-5	C11H13N3O3S	['Infectiology', 'Metabolism']	['Antibacterial']	TRUE	267.34	0.86	1.39	1.12
Zaprinast	Prestw-335	37762-06-4	C13H13N5O2	['Cardiovascular']	['Erectile dysfunction treatment']	FALSE	271.31	2.68	2.63	2.65
Chlormezanone	Prestw-336	80-77-3	C11H12ClNO3S	['Central Nervous System', 'Neuromuscular']	['Anxiolytic', 'Muscle relaxant']	FALSE	273.76	1.7	1.56	1.63
Procainamide hydrochloride	Prestw-337	614-39-1	C13H22ClN3O	['Cardiovascular', 'Neuromuscular']	['Antiarrhythmic', 'Local anesthetic', 'Vasodilator']	FALSE	235.37	1.72	1.13	1.42
N6-methyladenosine	Prestw-338	1867-73-8	C11H15N5O4	['Oncology']	['Antineoplastic']	FALSE	281.31	-0.05	-1.46	-0.76
Guanfacine hydrochloride	Prestw-339	29110-48-3	C9H10Cl3N3O	['Cardiovascular', 'Central Nervous System']	['Antihypertensive']	FALSE	246.11	2.3	2	2.15
Domperidone	Prestw-340	57808-66-9	C22H24ClN5O2	['Central Nervous System']	['Antiemetic']	FALSE	425.96	2.53	2.45	2.49
Furosemide	Prestw-341	54-31-9	C12H11ClN2O5S	['Metabolism']	['Antihypertensive', 'Diuretic']	FALSE	330.77	0.43	1.71	1.07
Methapyrilene hydrochloride	Prestw-342	135-23-9	C14H20ClN3S	['Allergology', 'Central Nervous System']	['Antihistaminic', 'Sedative']	FALSE	261.43	2.45	3.06	2.75
Desipramine hydrochloride	Prestw-343	58-28-6	C18H23ClN2	['Central Nervous System']	['Antidepressant', 'CNS Stimulant']	FALSE	266.42	3.64	3.85	3.75
Clorgyline hydrochloride	Prestw-344	17780-75-5	C13H16Cl3NO	['Central Nervous System']	['Antidepressant']	FALSE	272.19	3.74	4.54	4.14
Clenbuterol hydrochloride	Prestw-345	21898-19-1	C12H19Cl3N2O	['Neuromuscular', 'Respiratory']	['Antiasthmatic', 'Bronchodilator', 'Tocolytic']	FALSE	277.22	2.74	2.37	2.56
Maprotiline hydrochloride	Prestw-346	10347-81-6	C20H24ClN	['Central Nervous System']	['Antidepressant', 'Anxiolytic']	FALSE	277.44	4.84	4.12	4.48
Thioguanosine	Prestw-347	85-31-4	C10H13N5O4S	['Metabolism', 'Oncology']	['Antineoplastic']	FALSE	299.35	-0.48	-1.14	-0.81
Chlorprothixene hydrochloride	Prestw-348	6469-93-8	C18H19Cl2NS	['Central Nervous System']	['Antiemetic', 'Antipsychotic']	FALSE	315.89	4.8	5.12	4.96
Ritodrine hydrochloride	Prestw-349	23239-51-2	C17H22ClNO3	['Neuromuscular']	['Tocolytic']	FALSE	287.39	2.15	2.6	2.38
Clozapine	Prestw-350	5786-21-0	C18H19ClN4	['Central Nervous System']	['Antiparkinsonian', 'Antipsychotic']	FALSE	326.86	2.96	3.95	3.46
Chlorthalidone	Prestw-351	77-36-1	C14H11ClN2O4S	['Metabolism']	['Antihypertensive', 'Diuretic']	FALSE	338.79	1.64	1.51	1.57
Dobutamine hydrochloride	Prestw-352	49745-95-1	C18H24ClNO3	['Cardiovascular']	['Analeptic', 'Cardiotonic', 'Positive inotropic']	FALSE	301.42	2.66	3.63	3.14
Moclobemide	Prestw-353	71320-77-9	C13H17ClN2O2	['Central Nervous System']	['Antidepressant']	FALSE	268.77	1.59	1.53	1.56
Clopamide	Prestw-354	636-54-4	C14H20ClN3O3S	['Metabolism']	['Antihypertensive', 'Diuretic']	FALSE	345.89	2.01	2.32	2.16
Hycanthone	Prestw-355	3105-97-3	C20H24N2O2S	['Infectiology']	['Antihelmintic', 'Antiparasitic']	FALSE	356.53	2.77	3.56	3.17
Adenosine 5'-monophosphate monohydrate	Prestw-356	18422-05-4	C10H16N5O8P	['Cardiovascular', 'Metabolism']	['Antiarrhythmic']	FALSE	347.26	-0.17	-2.83	-1.5
Amoxicillin	Prestw-357	26787-78-0	C16H19N3O5S	['Metabolism', 'Infectiology']	['Antibacterial']	TRUE	365.45	0.58	0.21	0.4
Pemirolast potassium	Prestw-1603	100299-08-9	C10H7KN6O	['Ophthalmology']	['Anti-inflammatory', 'Antipruritic', 'Antihistaminic']	FALSE	227.23	1.97		1.97
Dextromethorphan hydrobromide monohydrate	Prestw-359	6700-34-1	C18H28BrNO2	['Central Nervous System']	['Antitussive']	FALSE	271.44	3.63	3.67	3.65
Droperidol	Prestw-360	548-73-2	C22H22FN3O2	['Central Nervous System']	['Antipsychotic']	FALSE	379.47	3.07	3.05	3.06
Bambuterol hydrochloride	Prestw-361	81732-46-9	C18H30ClN3O5	['Neuromuscular', 'Respiratory']	['Bronchodilator', 'Tocolytic']	FALSE	367.5	1.03	1.73	1.38
Betamethasone	Prestw-362	378-44-9	C22H29FO5	['Endocrinology']	['Anti-inflammatory', 'Antipruritic', 'Immunosuppressant']	FALSE	392.51	1.85	1.64	1.75
Colchicine	Prestw-363	64-86-8	C22H25NO6	['Metabolism']	['Antigout', 'Anti-inflammatory']	FALSE	399.48	1.37	1.72	1.54
Metergoline	Prestw-364	17692-51-2	C25H29N3O2	['Central Nervous System']	['Antiprolactin']	FALSE	403.57	2.87	4.25	3.56
Brinzolamide	Prestw-365	138890-62-7	C12H21N3O5S3	['Metabolism']	['Antiglaucoma', 'Diuretic']	FALSE	383.57	-0.96	-0.12	-0.54
Ambroxol hydrochloride	Prestw-366	23828-92-4	C13H19Br2ClN2O	['Respiratory']	['Expectorant', 'Mucolytic']	FALSE	378.13	2.85	2.74	2.8
Benfluorex	Prestw-367	23602-78-0	C19H20F3NO2	['Central Nervous System']	['Anorectic', 'Antidiabetic', 'CNS Stimulant']	FALSE	351.4	4.5	4.51	4.51
Bepridil hydrochloride	Prestw-368	74764-40-2	C24H35ClN2O	['Cardiovascular']	['Antianginal', 'Antiarrhythmic', 'Antihypotensive', 'Vasodilator']	FALSE	366.6	3.87	5.26	4.57
Meloxicam	Prestw-369	71125-38-7	C14H13N3O4S2	['Metabolism']	['Anti-inflammatory']	FALSE	351.44	0.76	0.75	0.76
Benzbromarone	Prestw-370	3562-84-3	C17H12Br2O3	['Cardiovascular']	['Antianginal', 'Antigout', 'Antispastic', 'Uricosuric', 'Vasodilator']	FALSE	424.09	4.04	5.58	4.81
Ketotifen fumarate	Prestw-371	34580-14-8	C23H23NO5S	['Allergology']	['Antihistaminic']	FALSE	309.46	3.53	3.77	3.65
Debrisoquin sulfate	Prestw-372	581-88-4	C20H28N6O4S	['Cardiovascular']	['Antihypertensive']	FALSE	175.26	1.56	1.58	1.57
Amethopterin (R,S)	Prestw-373	60388-53-6	C20H22N8O5	['Immunology', 'Metabolism', 'Oncology']	['Anti-inflammatory', 'Antineoplastic', 'Immunosuppressant']	FALSE	454.5	1.31	0.38	0.85
Methylergometrine maleate	Prestw-374	57432-61-8	C24H29N3O6	['Neuromuscular']	['Hemostatic', 'Oxytocic']	FALSE	339.48	1.54	2.06	1.8
Methiothepin maleate	Prestw-375	19728-88-2	C24H28N2O4S2	['Central Nervous System']	['Antipsychotic']	FALSE	356.6	4.37	4.62	4.5
Clofazimine	Prestw-376	2030-63-9	C27H22Cl2N4	['Infectiology']	['Antibacterial']	TRUE	473.43	4.35	6.86	5.6
Nafronyl oxalate	Prestw-377	04/06/3200	C26H35NO7	['Cardiovascular', 'Neuromuscular']	['Anti-ischemic', 'Antispastic', 'Vasodilator']	FALSE	383.58	3.6	4.51	4.06
Bezafibrate	Prestw-378	41859-67-0	C19H20ClNO4	['Metabolism']	['Antilipemic', 'Hypocholesterolemic', 'Lipid-lowering']	FALSE	361.85	3.39	3.84	3.62
Nefazodone HCl	Prestw-1152	82752-99-6	C25H33Cl2N5O2	['Central Nervous System']	['Antidepressant']	FALSE	470.07	4.24	4.42	4.33
Clebopride maleate	Prestw-380	84370-95-6	C24H28ClN3O6	['Central Nervous System']	['Antiemetic', 'Antispastic']	FALSE	373.92	2.76	2.63	2.7
Lidoflazine	Prestw-381	3416-26-0	C30H35F2N3O	['Cardiovascular']	['Antianginal', 'Antiarrhythmic', 'Vasodilator']	FALSE	491.68	5.08	6.61	5.85
Betaxolol hydrochloride	Prestw-382	63659-19-8	C18H30ClNO3	['Cardiovascular', 'Ophthalmology']	['Antiglaucoma', 'Antihypertensive']	FALSE	307.48	1.99	2.58	2.28
Nicardipine hydrochloride	Prestw-383	54527-84-3	C26H30ClN3O6	['Cardiovascular']	['Antianginal', 'Antihypertensive']	FALSE	479.58	3.08	3.49	3.28
Probucol	Prestw-384	23288-49-5	C31H48O2S2	['Metabolism']	['Antilipemic', 'Hypocholesterolemic']	FALSE	516.93	7.29	9.73	8.51
Mitoxantrone dihydrochloride	Prestw-385	70476-82-3	C22H30Cl2N4O6	['Oncology']	['Antineoplastic']	FALSE	444.54	-0.35	0.02	-0.17
GBR 12909 dihydrochloride	Prestw-386	67469-78-7	C28H34Cl2F2N2O	['Central Nervous System']	['Antidepressant']	FALSE	450.62	4.91	6.11	5.51
Carbetapentane citrate	Prestw-387	23142-01-0	C26H39NO10	['Central Nervous System', 'Neuromuscular']	['Antispastic', 'Antitussive', 'Local anesthetic']	FALSE	333.52	2.9	3.85	3.38
Dequalinium dichloride	Prestw-388	522-51-0	C30H40Cl2N4	['Infectiology']	['Antibacterial', 'Antiseptic']	TRUE	456.74	4.61	6.51	5.56
Ketoconazole	Prestw-389	65277-42-1	C26H28Cl2N4O4	['Infectiology', 'Metabolism']	['Antifungal']	FALSE	531.48	3	3.61	3.3
Fusidic acid sodium salt	Prestw-390	751-94-0	C31H47NaO6	['Infectiology', 'Metabolism']	['Antibacterial']	TRUE	515.78	4.41	4.39	4.4
Terbutaline hemisulfate	Prestw-391	23031-32-5	C24H40N2O10S	['Respiratory']	['Antiasthmatic', 'Bronchodilator', 'Muscle relaxant']	FALSE	225.32	1.13	1.25	1.19
Ketanserin tartrate hydrate	Prestw-392	83846-83-7	C26H30FN3O10	['Cardiovascular']	['Antihypertensive', 'Vasodilator']	FALSE	395.47	2.97	2.99	2.98
Hemicholinium bromide	Prestw-393	312-45-8	C24H34Br2N2O4	['Neuromuscular']	['Curarizing']	FALSE	414.6	-4.79	-0.56	-2.67
Kanamycin A sulfate	Prestw-394	25389-94-0	C18H38N4O15S	['Infectiology', 'Metabolism']	['Antibacterial']	TRUE	484.58	-5.21	-7.14	-6.18
Amikacin hydrate	Prestw-395	37517-28-5	C22H47N5O15	['Infectiology', 'Metabolism']	['Antibacterial']	TRUE	585.7	-6.12	-8.32	-7.22
Etoposide	Prestw-396	33419-42-0	C29H32O13	['Oncology']	['Antineoplastic']	FALSE	588.61	0.13	0.91	0.52
Clomiphene citrate (Z,E)	Prestw-397	50-41-9	C32H36ClNO8	['Endocrinology']	[nan]	FALSE	406	5.67	6.48	6.08
Oxantel pamoate	Prestw-398	68813-55-8	C49H48N4O8	['Infectiology']	['Antihelmintic']	FALSE	388.39	4.17	4.3	4.23
Prochlorperazine dimaleate	Prestw-399	84-02-6	C28H32ClN3O8S	['Central Nervous System']	['Antiemetic', 'Antipsychotic']	FALSE	373.99	3.22	4.7	3.96
Hesperidin	Prestw-400	520-26-3	C28H34O15	['Oncology']	['Anti-haemorrhoids', 'Antineoplastic', 'Anti-oxidant']	FALSE	610.62	-2.18	-0.48	-1.33
Testosterone propionate	Prestw-401	57-85-2	C22H32O3	['Endocrinology']	['Anabolic']	FALSE	344.54	4.24	4.38	4.31
Haloprogin	Prestw-1269	777-11-7	C9H4Cl3IO	['Central Nervous System']	['Anesthetic', 'Antifungal']	FALSE	361.38	4.63	4.73	4.68
Thyroxine (L)	Prestw-403	51-48-9	C15H11I4NO4	['Endocrinology', 'Metabolism']	['Antihypothyroid', 'Antilipemic', 'Hypocholesterolemic', 'Lipid-lowering']	FALSE	776.87	1.77	4.56	3.17
Idebenone	Prestw-1288	58186-27-9	C19H30O5	['Oncology']	['Antineoplastic']	FALSE	338.49	2.15	3.18	2.67
Pepstatin A	Prestw-405	26305-03-3	C34H63N5O9	['Infectiology', 'Metabolism']	['Antiviral']	FALSE	686.02	0.58	2.6	1.59
Morpholinoethylamino-3-benzocyclohepta-(5,6-c)-pyridazine dihydrochloride	Prestw-406	115767-94-7	C19H26Cl2N4O	[nan]	[nan]	FALSE	324.47	3.07	3.39	3.23
Adamantamine fumarate	Prestw-407	80789-67-9	C24H38N2O4	['Infectiology']	['Antiviral']	FALSE	151.28	2.5	1.5	2
Butoconazole nitrate	Prestw-408	32872-77-1	C19H18Cl3N3O3S	['Infectiology', 'Metabolism']	['Antibacterial', 'Antifungal']	TRUE	411.8	5.74	6.5	6.12
Amiodarone hydrochloride	Prestw-409	19774-82-4	C25H30ClI2NO3	['Cardiovascular']	['Antianginal', 'Antiarrhythmic']	FALSE	645.35	5.11	7.24	6.17
Amphotericin B	Prestw-410	1397-89-3	C47H73NO17	['Infectiology']	['Antibacterial', 'Antifungal']	TRUE	924.21	-1.02	-0.16	-0.59
Androsterone	Prestw-411	53-41-8	C19H30O2	['Endocrinology']	['Anabolic']	FALSE	290.49	3.8	3.45	3.63
Amifostine	Prestw-1489	20537-88-6	C5H15N2O3PS	['Diagnostic']	[nan]	FALSE	214.26	-1.03	-1.59	-1.31
Carbarsone	Prestw-413	121-59-5	C7H9AsN2O4	['Infectiology']	['Antiamebic', 'Antiprotozoal']	FALSE	260.1	-1.32		-1.32
Amlodipine	Prestw-1219	88150-42-9	C20H25ClN2O5	['Cardiovascular']	['Antihypertensive']	FALSE	408.92	1.64	1.58	1.61
Modafinil	Prestw-1147	68693-11-8	C15H15NO2S	['Central Nervous System']	['CNS Stimulant']	FALSE	273.38	2.18	1.95	2.06
Bacampicillin hydrochloride	Prestw-416	37661-08-8	C21H28ClN3O7S	['Infectiology', 'Metabolism']	['Antibacterial']	TRUE	465.58	1.55	1.72	1.64
Lamivudine	Prestw-1298	134678-17-4	C8H11N3O3S	['Infectiology', 'Metabolism']	['Antiviral']	FALSE	229.29	0.01	-0.62	-0.3
Biotin	Prestw-418	58-85-5	C10H16N2O3S	['Metabolism']	[nan]	FALSE	244.35	0.56	0.64	0.6
Bisacodyl	Prestw-419	603-50-9	C22H19NO4	['Gastroenterology']	['Laxative']	FALSE	361.42	3.36	3.69	3.53
Erlotinib	Prestw-1242	183321-74-6	C22H23N3O4	['Oncology']	['Antineoplastic']	FALSE	393.48	2.9	4.31	3.61
Suloctidil	Prestw-421	54063-56-8	C20H35NOS	['Neuromuscular']	['Antiplatelet', 'Vasodilator']	FALSE	337.63	5.4	5.66	5.53
Zotepine	Prestw-1368	26615-21-4	C18H18ClNOS	['Central Nervous System']	['Antipsychotic']	FALSE	331.89	4.19	4.41	4.3
Carisoprodol	Prestw-423	78-44-4	C12H24N2O4	['Central Nervous System']	['Analgesic', 'Antipyretic', 'Muscle relaxant', 'Sedative']	FALSE	260.38	0.75	2.2	1.48
Cephalosporanic acid, 7-amino	Prestw-424	957-68-6	C10H12N2O5S	['Infectiology', 'Metabolism']	['Antibacterial']	TRUE	272.31	0.02	-1.18	-0.58
Chicago sky blue 6B	Prestw-425	01/05/2610	C34H24N6Na4O16S4	['Central Nervous System']	[nan]	FALSE	900.92	-1.03	2.36	0.67
Buflomedil hydrochloride	Prestw-426	35543-24-9	C17H26ClNO4	['Cardiovascular']	['Vasodilator']	FALSE	307.43	1.68	2.56	2.12
Dibenzepine hydrochloride	Prestw-1393	315-80-0	C18H22ClN3O	['Central Nervous System']	['Antidepressant']	FALSE	295.42	2.45	2.89	2.67
Roxatidine Acetate HCl	Prestw-428	93793-83-0	C19H29ClN2O4	['Gastroenterology']	['Antiulcer']	FALSE	348.49	1.71	1.98	1.84
Valacyclovir hydrochloride	Prestw-1505	124832-27-5	C13H21ClN6O4	['Infectiology', 'Metabolism']	['Antiviral']	FALSE	324.39	0.76	-0.6	0.08
Cisapride	Prestw-430	81098-60-4	C23H29ClFN3O4	['Gastroenterology']	['Gastroprokinetic']	FALSE	466	1.98	2.79	2.38
Pefloxacine	Prestw-1303	70458-92-3	C17H20FN3O3	['Infectiology', 'Metabolism']	['Antibacterial']	TRUE	333.4	1.67	1.81	1.74
Corticosterone	Prestw-432	50-22-6	C21H30O4	['Endocrinology']	['Anti-inflammatory', 'Immunosuppressant']	FALSE	346.51	2.41	1.95	2.18
Cyanocobalamin	Prestw-433	68-19-9	C63H88CoN14O14P	['Metabolism']	['Analgesic']	FALSE	1355.55	-1.93		-1.93
Cefadroxil	Prestw-434	50370-12-2	C16H17N3O5S	['Infectiology', 'Metabolism']	['Antibacterial']	TRUE	363.43	0.5	0.14	0.32
Cyclosporin A	Prestw-435	59865-13-3	C62H111N11O12	['Immunology']	['Immunosuppressant']	FALSE	1202.84	-0.32	5.61	2.65
Digitoxigenin	Prestw-436	143-62-4	C23H34O4	['Cardiovascular']	['Cardiotonic']	FALSE	374.57	3.75	3.38	3.56
Digoxin	Prestw-437	20830-75-5	C41H64O14	['Cardiovascular']	['Cardiotonic']	FALSE	781.05	0.96	2	1.48
Doxorubicin hydrochloride	Prestw-438	25316-40-9	C27H30ClNO11	['Infectiology', 'Oncology']	['Antibacterial', 'Antineoplastic', 'Immunosuppressant']	TRUE	543.57	-0.82	-0.02	-0.42
Carbimazole	Prestw-439	22232-54-8	C7H10N2O2S	['Metabolism']	['Antihyperthyroid']	FALSE	186.26	0.16	0.68	0.42
Epiandrosterone	Prestw-440	481-29-8	C19H30O2	['Endocrinology']	['Anabolic']	FALSE	290.49	3.8	3.45	3.63
Estradiol-17 beta	Prestw-441	50-28-2	C18H24O2	['Endocrinology']	['Antigonadotropin']	FALSE	272.42	3.63	3.81	3.72
Clobutinol hydrochloride	Prestw-1380	1215-83-4	C14H23Cl2NO	['Central Nervous System']	['Antitussive']	FALSE	255.82	3.3	3.09	3.2
Gabazine bromide	Prestw-443	105538-73-6	C15H18BrN3O3	['Central Nervous System']	['CNS Stimulant']	FALSE	288.36	1.93	2.06	2
Oxcarbazepine	Prestw-1156	28721-07-5	C15H12N2O2	['Central Nervous System']	['Anticonvulsant']	FALSE	252.29	2.19	2.13	2.16
Cyclobenzaprine hydrochloride	Prestw-445	6202-23-9	C20H22ClN	['Neuromuscular']	['Muscle relaxant']	FALSE	275.42	4.68	4.33	4.51
Carteolol hydrochloride	Prestw-446	51781-21-6	C16H25ClN2O3	['Cardiovascular', 'Ophthalmology']	['Antiglaucoma', 'Antihypertensive']	FALSE	292.42	1.31	1.28	1.29
Hydrocortisone base	Prestw-447	50-23-7	C21H30O5	['Endocrinology']	['Anti-inflammatory']	FALSE	362.51	1.62	1.22	1.42
Hydroxytacrine maleate (R,S)	Prestw-448	118909-22-1	C17H18N2O5	['Central Nervous System']	['Anti-Alzheimer']	FALSE	214.29	1.37	1.69	1.53
Pilocarpine nitrate	Prestw-449	148-72-1	C11H17N3O5	['Ophthalmology']	['Antiglaucoma']	FALSE	208.29	1.54	0.97	1.26
Dicloxacillin sodium salt hydrate	Prestw-450	13412-64-1	C19H18Cl2N3NaO6S	['Infectiology', 'Metabolism']	['Antibacterial']	TRUE	469.35	3.2	2.47	2.84
Alizapride HCl	Prestw-451	59338-87-3	C16H22ClN5O2	['Central Nervous System']	['Antiemetic']	FALSE	315.42	1.23	1.87	1.55
Stanozolol	Prestw-1161	10418-03-8	C21H32N2O	['Endocrinology']	[nan]	FALSE	328.55	4.12	3.85	3.99
Calcipotriene	Prestw-1257	112965-21-6	C27H40O3	['Dermatology', 'Metabolism']	['Antipsoriatic']	FALSE	412.67	4.38	4.68	4.53
Linezolid	Prestw-1429	165800-03-3	C16H20FN3O4	['Infectiology', 'Metabolism']	['Antibacterial']	TRUE	337.39	0.89	0.89	0.89
Mebhydroline 1,5-naphtalenedisulfonate	Prestw-455	6153-33-9	C48H48N4O6S2	['Allergology']	['Antihistaminic']	FALSE	276.41	3.26	4.07	3.66
Meclocycline sulfosalicylate	Prestw-456	73816-42-9	C29H27ClN2O14S	['Infectiology', 'Metabolism']	['Antibacterial']	TRUE	476.9	-0.47	-0.5	-0.48
Meclozine dihydrochloride	Prestw-457	1104-22-9	C25H29Cl3N2	['Allergology', 'Central Nervous System']	['Antiemetic', 'Antihistaminic', 'Sedative']	FALSE	390.99	4.88	6.21	5.54
Melatonin	Prestw-458	73-31-4	C13H16N2O2	['Central Nervous System', 'Endocrinology', 'Immunology']	['Anticonvulsant', 'Anti-oxidant', 'Immunostimulant']	FALSE	232.31	1.36	1.56	1.46
Butalbital	Prestw-1251	77-26-9	C11H16N2O3	['Central Nervous System']	['Hypnotic', 'Sedative']	FALSE	224.29	0.67	1.52	1.09
Dinoprost trometamol	Prestw-460	38362-01-5	C24H45NO8	['Endocrinology']	['Oxytocic']	FALSE	354.54	2.21	2.96	2.58
Tropisetron HCl	Prestw-461	105826-92-4	C17H21ClN2O2	['Central Nervous System']	['Antiemetic']	FALSE	284.39	2.39	1.98	2.19
Cefixime	Prestw-462	79350-37-1	C16H15N5O7S2	['Infectiology', 'Metabolism']	['Antibacterial']	TRUE	453.5	0.14	-0.19	-0.03
Metrizamide	Prestw-463	31112-62-6	C18H22I3N3O8	['Diagnostic']	['Contrastant']	FALSE	789.13	0.23	-0.94	-0.35
Quetiapine hemifumarate	Prestw-1323	111974-72-2	C46H54N6O8S2	['Central Nervous System']	['Antipsychotic']	FALSE	383.56	2.36	3.18	2.77
Tosufloxacin hydrochloride	Prestw-1464	100490-36-6	C19H16ClF3N4O3	['Infectiology', 'Metabolism']	['Antibacterial']	TRUE	404.38	2.99	2.51	2.75
Efavirenz	Prestw-1400	154598-52-4	C14H9ClF3NO2	['Infectiology', 'Metabolism']	['Antiviral']	FALSE	315.69	3.34	4.38	3.86
Rifapentine	Prestw-1157	61379-65-5	C47H64N4O12	['Infectiology', 'Metabolism']	['Antibacterial']	TRUE	877.15	1.22	4.8	3.01
Neostigmine bromide	Prestw-468	114-80-7	C12H19BrN2O2	['Diagnostic']	['Anti-fatigue']	FALSE	223.33	-1.83	0.51	-0.66
Niridazole	Prestw-469	61-57-4	C6H6N4O3S	['Infectiology', 'Metabolism']	['Antihelmintic', 'Antiparasitic', 'Antiprotozoal']	FALSE	214.23	0.26	-0.01	0.12
Ceforanide	Prestw-470	60925-61-3	C20H21N7O6S2	['Infectiology', 'Metabolism']	['Antibacterial']	TRUE	519.62	1.65	-0.14	0.76
Vatalanib	Prestw-1358	212141-54-3	C20H15ClN4	['Oncology']	['Antineoplastic']	FALSE	346.84	4.2	4.71	4.45
Itopride	Prestw-1295	122898-67-3	C20H26N2O4	['Metabolism']	[nan]	FALSE	358.48	2.15	2.71	2.43
Cefotetan	Prestw-473	69712-56-7	C17H17N7O8S4	['Infectiology', 'Metabolism']	['Antibacterial']	TRUE	575.69	0.44	-0.09	0.17
Fentiazac	Prestw-1254	18046-21-4	C17H12ClNO2S	['Metabolism']	['Anti-inflammatory']	FALSE	329.82	3.66	4.75	4.2
Brompheniramine maleate	Prestw-475	980-71-2	C20H23BrN2O4	['Allergology']	['Antihistaminic', 'Antipruritic', 'Antitussive', 'Sedative']	FALSE	319.27	3.26	3.78	3.52
Primaquine diphosphate	Prestw-476	63-45-6	C15H27N3O9P2	['Infectiology']	['Antimalarial']	FALSE	259.39	1.74	2	1.87
Progesterone	Prestw-477	57-83-0	C21H30O2	['Endocrinology']	['Progestogen']	FALSE	314.51	4.05	3.58	3.81
Felodipine	Prestw-478	72509-76-3	C18H19Cl2NO4	['Neuromuscular']	['Antianginal', 'Antihypertensive']	FALSE	384.28	3.22	3.55	3.38
Raclopride	Prestw-1325	84225-95-6	C15H20Cl2N2O3	['Central Nervous System']	[nan]	FALSE	347.27	2.6	3.06	2.83
Closantel	Prestw-1385	57808-65-8	C22H14Cl2I2N2O2	['Infectiology', 'Metabolism']	['Antihelmintic', 'Antiparasitic']	FALSE	663.08	5.6	6.73	6.17
Serotonin hydrochloride	Prestw-481	153-98-0	C10H13ClN2O	['Central Nervous System', 'Endocrinology']	['CNS Stimulant']	FALSE	176.24	1.01	1.28	1.14
Cefotiam hydrochloride	Prestw-482	61622-34-2	C18H24ClN9O4S3	['Infectiology', 'Metabolism']	['Antibacterial']	TRUE	525.71	1.61	-0.09	0.76
Rofecoxib	Prestw-1336	162011-90-7	C17H14O4S	['Metabolism']	['Anti-inflammatory']	FALSE	314.38	2.81	2.87	2.84
Benperidol	Prestw-484	2062-84-2	C22H24FN3O2	['Central Nervous System']	['Antipsychotic']	FALSE	381.49	3.14	3.04	3.09
Cefaclor hydrate	Prestw-485	70356-03-5	C15H16ClN3O5S	['Infectiology', 'Metabolism']	['Antibacterial']	TRUE	367.84	0.98	0.33	0.66
Colistin sulfate	Prestw-486	1264-72-8	C52H100N16O17S	['Infectiology']	['Antibacterial']	TRUE	1155.66	-5.7	-6.38	-6.04
Daunorubicin hydrochloride	Prestw-487	23541-50-6	C27H30ClNO10	['Infectiology', 'Oncology']	['Antibacterial', 'Antineoplastic']	TRUE	527.57	-0.1	0.44	0.17
Dosulepin hydrochloride	Prestw-488	897-15-4	C19H22ClNS	['Central Nervous System']	['Antidepressant', 'CNS Stimulant']	FALSE	295.48	4.41	4.47	4.44
Ceftazidime pentahydrate	Prestw-489	78439-06-2	C22H32N6O12S2	['Infectiology', 'Metabolism']	['Antibacterial']	TRUE	546.64	0.67	-0.31	0.18
Iobenguane sulfate	Prestw-490	103346-16-3	C8H12IN3O4S	['Oncology']	['Antineoplastic']	FALSE	275.11	2.22	1.54	1.88
Metixene hydrochloride	Prestw-491	1553-34-0	C20H24ClNS	['Central Nervous System', 'Neuromuscular']	['Antiparkinsonian', 'Antispastic']	FALSE	309.51	4.98	5.07	5.03
Nitrofural	Prestw-492	59-87-0	C6H6N4O4	['Infectiology']	['Antibacterial']	TRUE	198.16	-0.17	0.22	0.03
Omeprazole	Prestw-493	73590-58-6	C17H19N3O3S	['Gastroenterology']	['Antiulcer']	FALSE	345.46	1.13	3.12	2.12
Propylthiouracil	Prestw-494	51-52-5	C7H10N2OS	['Metabolism']	['Antihyperthyroid']	FALSE	170.26	0.83	1.38	1.11
Terconazole	Prestw-495	67915-31-5	C26H31Cl2N5O3	['Infectiology', 'Metabolism']	['Antifungal']	FALSE	532.52	4.29	4.95	4.62
Tiaprofenic acid	Prestw-496	33005-95-7	C14H12O3S	['Central Nervous System', 'Metabolism']	['Analgesic', 'Anti-inflammatory', 'Antipyretic']	FALSE	260.33	2.55	3.58	3.07
Vancomycin hydrochloride	Prestw-497	1404-93-9	C66H76Cl3N9O24	['Infectiology', 'Metabolism']	['Antibacterial']	TRUE	1449.4	-5.69	0.2	-2.75
Artemisinin	Prestw-498	63968-64-9	C15H22O5	['Infectiology']	['Antimalarial']	FALSE	282.37	2.85	3.14	2.99
Propafenone hydrochloride	Prestw-499	34183-22-7	C21H28ClNO3	['Cardiovascular']	['Antiarrhythmic']	FALSE	341.49	3	3.67	3.33
Ethamivan	Prestw-500	304-84-7	C12H17NO3	['Central Nervous System']	['Analeptic', 'CNS stimulant']	FALSE	223.3	1.71	1.66	1.69
Vigabatrin	Prestw-501	60643-86-9	C6H11NO2	['Central Nervous System']	['Anticonvulsant', 'Antiepileptic']	FALSE	129.18	-1.78	0.02	-0.88
Biperiden hydrochloride	Prestw-502	1235-82-1	C21H30ClNO	['Central Nervous System']	['Antiparkinsonian']	FALSE	311.51	3.96	3.65	3.8
Cetirizine dihydrochloride	Prestw-503	83881-52-1	C21H27Cl3N2O3	['Allergology']	['Antihistaminic', 'Antipruritic']	FALSE	388.93	2.58	3.68	3.13
Etifenin	Prestw-504	63245-28-3	C16H22N2O5	['Diagnostic']	['Chemosensitizer']	FALSE	322.4	1.35	2.39	1.87
Metaproterenol sulfate, orciprenaline sulfate	Prestw-505	5874-97-5	C22H36N2O10S	['Respiratory']	['Bronchodilator']	FALSE	211.29	0.85	1.05	0.95
Sisomicin sulfate	Prestw-506	53179-09-2	C19H39N5O11S	['Infectiology', 'Metabolism']	['Antibacterial']	TRUE	447.61	-3.01	-4.87	-3.94
Sibutramine HCl	Prestw-1159	125494-59-9	C17H27Cl2N	['Central Nervous System']	[nan]	FALSE	279.89	4.52	5.18	4.85
Acenocoumarol	Prestw-110	152-72-7	C19H15NO6	['Hematology']	['Anticoagulant']	FALSE	353.35	3.25	2.56	2.9
Bromperidol	Prestw-509	10457-90-6	C21H23BrFNO2	['Central Nervous System']	['Antipsychotic']	FALSE	420.35	4.11	3.97	4.04
Cyclizine hydrochloride	Prestw-510	303-25-3	C18H23ClN2	['Allergology', 'Central Nervous System']	['Antiemetic', 'Antihistaminic', 'Antivertigo', 'Sedative']	FALSE	266.42	3.11	3.47	3.29
Fluoxetine hydrochloride	Prestw-511	59333-67-4	C17H19ClF3NO	['Central Nervous System']	['Antidepressant']	FALSE	309.36	4.15	4.03	4.09
Iohexol	Prestw-512	66108-95-0	C19H26I3N3O9	['Diagnostic']	['Contrastant']	FALSE	821.18	-0.3	-1.84	-1.07
Norcyclobenzaprine	Prestw-513	303-50-4	C19H19N	['Gastroenterology']	['Antiulcer']	FALSE	261.39	4.46	3.79	4.12
Pyrazinamide	Prestw-514	98-96-4	C5H5N3O	['Infectiology', 'Metabolism']	['Antibacterial']	TRUE	123.13	-1.47	-1.04	-1.26
Trimethadione	Prestw-515	127-48-0	C6H9NO3	['Central Nervous System']	['Anticonvulsant', 'Antiepileptic']	FALSE	143.16	-0.36	0.49	0.06
Lovastatin	Prestw-516	75330-75-5	C24H36O5	['Metabolism']	['Hypocholesterolemic']	FALSE	404.6	3.8	4.22	4.01
Nystatine	Prestw-517	1400-61-9	C47H75NO17	['Infectiology']	['Antifungal']	FALSE	926.23	-1.42	-0.29	-0.86
Budesonide	Prestw-518	51333-22-3	C25H34O6	['Endocrinology']	['Anti-inflammatory']	FALSE	430.59	2.01	2.13	2.07
Imipenem	Prestw-519	74431-23-5	C12H17N3O4S	['Infectiology', 'Metabolism']	['Antibacterial']	TRUE	299.39	0.6	-1.42	-0.41
Sulfasalazine	Prestw-520	599-79-1	C18H14N4O5S	['Infectiology', 'Metabolism']	['Antibacterial', 'Anti-inflammatory']	TRUE	398.43	1.97	3.88	2.93
Lofexidine	Prestw-1430	31036-80-3	C11H12Cl2N2O	['Cardiovascular']	['Antihypertensive']	FALSE	259.15	2.81	3.07	2.94
Thiostrepton	Prestw-522	1393-48-2	C72H85N19O18S5	['Infectiology']	['Antibacterial']	TRUE	1665.11	-7.32	-0.4	-3.86
Miglitol	Prestw-1169	72432-03-2	C8H17NO5	['Endocrinology', 'Metabolism']	['Antidiabetic']	FALSE	207.26	-2.2	-2.44	-2.32
Tiabendazole	Prestw-524	148-79-8	C10H7N3S	['Infectiology', 'Metabolism']	['Antifungal', 'Antihelmintic', 'Antiparasitic']	FALSE	201.27	1.53	2.15	1.84
Rifampicin	Prestw-525	13292-46-1	C43H58N4O12	['Infectiology', 'Metabolism']	['Antibacterial']	TRUE	823.05	0.57	3.4	1.98
Ethionamide	Prestw-526	536-33-4	C8H10N2S	['Infectiology', 'Metabolism']	['Antibacterial']	TRUE	166.27	0.83	1.53	1.18
Tenoxicam	Prestw-527	59804-37-4	C13H11N3O4S2	['Central Nervous System', 'Metabolism']	['Analgesic', 'Anti-inflammatory', 'Antipyretic']	FALSE	337.41	0.5	0.95	0.73
Triflusal	Prestw-528	322-79-2	C10H7F3O4	['Hematology']	['Anticoagulant', 'Antiplatelet']	FALSE	248.17	2.71	2.14	2.43
Mesoridazine besylate	Prestw-529	32672-69-8	C27H32N2O4S3	['Central Nervous System']	['Antipsychotic']	FALSE	386.63	3.14	4.45	3.8
Trolox	Prestw-530	53188-07-1	C14H18O4	['Metabolism']	['Anti-oxidant']	FALSE	250.32	1.99	3.44	2.72
Pirenperone	Prestw-531	75444-65-4	C23H24FN3O2	['Central Nervous System']	[nan]	FALSE	393.5	3.69	2.71	3.2
Isoquinoline, 6,7-dimethoxy-1-methyl-1,2,3,4-tetrahydro, hydrochloride	Prestw-532	2984-97-0	C12H18ClNO2	[nan]	[nan]	FALSE	207.3	1.55	1.79	1.67
Phenacetin	Prestw-533	62-44-2	C10H13NO2	['Central Nervous System', 'Metabolism']	['Analgesic', 'Antipyretic']	FALSE	179.24	1.68	1.28	1.48
Atovaquone	Prestw-534	95233-18-4	C22H19ClO3	['Infectiology']	['Antimalarial', 'Antiprotozoal']	FALSE	366.86	4.23	5.29	4.76
Methoxamine hydrochloride	Prestw-535	61-16-5	C11H18ClNO3	['Cardiovascular']	['Antihypotensive', 'Vasoconstrictor']	FALSE	211.29	0.85	0.77	0.81
(S)-(-)-Atenolol	Prestw-953	93379-54-5	C14H22N2O3	['Cardiovascular']	['Antianginal', 'Antiarrhythmic', 'Antihypertensive']	FALSE	266.38	0.92	0.67	0.8
Piracetam	Prestw-537	7491-74-9	C6H10N2O2	['Central Nervous System']	['CNS Stimulant']	FALSE	142.18	-0.77	-1.1	-0.93
Phenindione	Prestw-538	83-12-5	C15H10O2	['Hematology']	['Anticoagulant']	FALSE	222.25	3.15	2.82	2.98
Thiocolchicoside	Prestw-539	602-41-5	C27H33NO10S	['Central Nervous System']	['Antispastic', 'Muscle relaxant']	FALSE	563.68	-0.13	0.31	0.09
Clorsulon	Prestw-540	60200-06-8	C8H8Cl3N3O4S2	['Infectiology', 'Metabolism']	['Antihelmintic']	FALSE	380.68	0.27	0.4	0.34
Ciclopirox ethanolamine	Prestw-541	41621-49-2	C14H24N2O3	['Infectiology', 'Metabolism']	['Antibacterial', 'Antifungal']	TRUE	207.3	2.5	2.12	2.31
Probenecid	Prestw-542	57-66-9	C13H19NO4S	['Metabolism']	['Antigout', 'Uricosuric']	FALSE	285.4	1.98	2.82	2.4
Betahistine mesylate	Prestw-543	54856-23-4	C10H20N2O6S2	['Allergology']	['Vasodilator']	FALSE	136.22	0.65	0.68	0.67
Tobramycin	Prestw-544	32986-56-4	C18H37N5O9	['Infectiology', 'Metabolism']	['Antibacterial']	TRUE	467.6	-4.51	-6.86	-5.68
Tetramisole hydrochloride	Prestw-545	5086-74-8	C11H13ClN2S	['Immunology', 'Infectiology']	['Antihelmintic', 'Antiparasitic', 'Immunomodulator']	FALSE	204.32	2.29	2.82	2.55
Pregnenolone	Prestw-546	145-13-1	C21H32O2	['Endocrinology']	['Anabolic', 'Anti-inflammatory']	FALSE	316.53	4.15	3.48	3.82
Molsidomine	Prestw-547	25717-80-0	C9H14N4O4	['Cardiovascular', 'Hematology']	['Antianginal', 'Anticoagulant', 'Antiplatelet', 'Vasodilator']	FALSE	242.27	0.99		0.99
Chloroquine diphosphate	Prestw-548	50-63-5	C18H32ClN3O8P2	['Metabolism']	['Anti-inflammatory', 'Antimalarial', 'Antiprotozoal']	FALSE	319.92	3.52	4.35	3.93
Trimetazidine dihydrochloride	Prestw-549	13171-25-0	C14H24Cl2N2O3	['Cardiovascular']	['Antianginal', 'Anti-ischemic', 'Vasodilator']	FALSE	266.38	0.75	1.28	1.01
Parthenolide	Prestw-550	20554-84-1	C15H20O3	['Metabolism']	['Anti-inflammatory', 'Antispastic']	FALSE	248.35	2.61	2.92	2.77
Hexetidine	Prestw-551	141-94-6	C21H45N3	['Infectiology']	['Antifungal', 'Antiseptic']	FALSE	339.69	3.97	5.7	4.83
Selegiline hydrochloride	Prestw-552	14611-52-0	C13H18ClN	['Central Nervous System']	['Antiparkinsonian']	FALSE	187.31	3.3	3.79	3.55
Pentamidine isethionate	Prestw-553	140-64-7	C23H36N4O10S2	['Infectiology']	['Antifungal', 'Antiparasitic', 'Antiprotozoal']	FALSE	340.47	3.07	2.6	2.83
Tolazamide	Prestw-554	1156-19-0	C14H21N3O3S	['Metabolism']	['Antidiabetic']	FALSE	311.45	1.62	2.5	2.06
Nifuroxazide	Prestw-555	965-52-6	C12H9N3O5	['Infectiology', 'Metabolism']	['Antibacterial']	TRUE	275.24	1.59	1.83	1.71
Mirtazapine	Prestw-1144	61337-67-5	C17H19N3	['Central Nervous System']	['Antidepressant']	FALSE	265.39	3.11	3.09	3.1
Dirithromycin	Prestw-557	62013-04-1	C42H78N2O14	['Infectiology', 'Metabolism']	['Antibacterial']	TRUE	835.22	-0.16	1.87	0.85
Gliclazide	Prestw-558	21187-98-4	C15H21N3O3S	['Metabolism']	['Anticoagulant', 'Antidiabetic']	FALSE	323.46	1.88	2.31	2.09
DO 897/99	Prestw-559	not available	C26H33Cl2N3O2	['Central Nervous System']	['Antidepressant']	FALSE	417.6	3.39	4.34	3.87
Prenylamine lactate	Prestw-560	69-43-2	C27H33NO3	['Cardiovascular', 'Central Nervous System']	['Antianginal', 'Anxiolytic', 'Vasodilator']	FALSE	329.52	5.48	5.71	5.59
Ziprasidone Hydrochloride	Prestw-1188	138982-67-9	C21H22Cl2N4OS	['Central Nervous System']	['Antipsychotic']	FALSE	412.98	3.44	4.26	3.85
Mevastatin	Prestw-1441	73573-88-3	C23H34O5	['Cardiovascular']	['Hypocholesterolemic']	FALSE	390.57	3.59	3.97	3.78
Pyridostigmine iodide	Prestw-1322	04/03/4685	C9H13IN2O2	['Central Nervous System']	[nan]	FALSE	181.24	0.32	0.75	0.53
Pentobarbital	Prestw-1491	76-74-4	C11H18N2O3	['Central Nervous System']	['Anesthetic', 'Hypnotic', 'Sedative']	FALSE	226.31	0.76	1.91	1.33
Atropine sulfate monohydrate	Prestw-565	5908-99-6	C34H50N2O11S	['Ophthalmology']	['Antispastic', 'Mydriatic']	FALSE	289.41	2.21	1.72	1.96
Eserine hemisulfate salt	Prestw-566	64-47-1	C30H44N6O8S	['Central Nervous System', 'Neuromuscular', 'Ophthalmology']	['Antiglaucoma']	FALSE	275.39	1.87	2.35	2.11
Itraconazole	Prestw-1139	84625-61-6	C35H38Cl2N8O4	['Infectiology', 'Metabolism']	['Antifungal']	FALSE	705.71	5.13	6.47	5.8
Acarbose	Prestw-1174	56180-94-0	C25H43NO18	['Endocrinology']	['Antidiabetic']	FALSE	645.69	-6.17	-6.84	-6.51
Entacapone	Prestw-1403	130929-57-6	C14H15N3O5	['Central Nervous System']	['Antiparkinsonian']	FALSE	305.32	1.11	1.61	1.36
Nicotinamide	Prestw-1449	98-92-0	C6H6N2O	['Dermatology']	[nan]	FALSE	122.14	-0.29	-0.32	-0.3
Tetracaïne hydrochloride	Prestw-571	136-47-0	C15H25ClN2O2	['Neuromuscular']	[nan]	FALSE
Mometasone furoate	Prestw-572	83919-23-7	C27H30Cl2O6	['Endocrinology']	['Anti-inflammatory']	FALSE	521.47	3.24	4.55	3.89
Troglitazone	Prestw-1467	97322-87-7	C24H27NO5S	['Metabolism']	['Antidiabetic', 'Anti-inflammatory']	FALSE	441.59	2.69	5.76	4.23
Dacarbazine	Prestw-574	04/03/4342	C6H10N6O	['Oncology']	['Antineoplastic']	FALSE	182.22	0.1	-0.34	-0.12
Tenatoprazole	Prestw-1351	113712-98-4	C16H18N4O3S	['Metabolism']	['Antiulcer']	FALSE	346.45	1.75	2.7	2.22
Acetopromazine maleate salt	Prestw-576	3598-37-6	C23H26N2O5S	['Central Nervous System']	['Antiemetic', 'Antipsychotic', 'Antitussive', 'Sedative']	FALSE	326.5	3.08	3.82	3.45
Escitalopram oxalate	Prestw-1271	128196-01-0	C22H23FN2O5	['Central Nervous System']	['Antidepressant']	FALSE	324.43	3.3	3.72	3.51
Ropinirole HCl	Prestw-1158	91374-20-8	C16H25ClN2O	['Central Nervous System']	['Antiparkinsonian']	FALSE	260.42	2.63	2.96	2.8
Lacidipine	Prestw-1297	103890-78-4	C26H33NO6	['Cardiovascular']	['Antihypertensive']	FALSE	455.6	3.09	3.82	3.46
Argatroban	Prestw-1228	74863-84-6	C23H36N6O5S	['Hematology']	['Anticoagulant']	FALSE	508.72	0.95	1.81	1.38
Reboxetine mesylate	Prestw-1328	98769-81-4	C20H27NO6S	['Central Nervous System']	['Antidepressant']	FALSE	313.43	2.23	3.08	2.66
Camylofine chlorhydrate	Prestw-1498	54-30-8	C19H34Cl2N2O2	[nan]	[nan]	FALSE	320.53	3.07	3.73	3.4
Papaverine hydrochloride	Prestw-583	61-25-6	C20H22ClNO4	['Cardiovascular', 'Gastroenterology', 'Respiratory']	['Antispastic', 'Antitussive', 'Erectile dysfunction treatment', 'Vasodilator']	FALSE	339.42	2.44	3.5	2.97
Yohimbine hydrochloride	Prestw-584	65-19-0	C21H27ClN2O3	['Cardiovascular']	['Erectile dysfunction treatment', 'Vasodilator']	FALSE	354.49	2.25	2.93	2.59
Voriconazole	Prestw-1500	137234-62-9	C16H14F3N5O	['Infectiology', 'Metabolism']	['Antifungal']	FALSE	349.35	3.68	2.07	2.88
Alfacalcidol	Prestw-1211	41294-56-8	C27H44O2	['Metabolism']	['Antiosteoporetic']	FALSE	400.71	5.31	6.53	5.92
Cilostazol	Prestw-587	73963-72-1	C20H27N5O2	['Hematology']	['Anticoagulant']	FALSE	369.52	3.8	3.58	3.69
Galanthamine hydrobromide	Prestw-588	04/04/1953	C17H22BrNO3	['Central Nervous System']	['Analgesic', 'Anti-Alzheimer', 'Anti-fatigue']	FALSE	287.39	1.93	1.44	1.69
Azelastine HCl	Prestw-1130	79307-93-0	C22H25Cl2N3O	['Immunology']	['Antihistaminic']	FALSE	381.94	4.18	4.09	4.14
Etretinate	Prestw-1409	54350-48-0	C23H30O3	['Dermatology']	['Antipsoriatic']	FALSE	354.53	4.7	6.24	5.47
Emedastine	Prestw-1274	87233-61-2	C25H34N4O9	['Allergology']	['Antihistaminic']	FALSE	302.47	2.09	2.49	2.29
Etofenamate	Prestw-1407	30544-47-9	C18H18F3NO4	['Metabolism']	['Anti-inflammatory']	FALSE	369.37	3.22	3.51	3.36
Zaleplon	Prestw-1369	151319-34-5	C17H15N5O	['Central Nervous System']	['Hypnotic', 'Sedative']	FALSE	305.37	2.27	1.85	2.06
Diclofenac sodium	Prestw-594	15307-79-6	C14H10Cl2NNaO2	['Central Nervous System', 'Metabolism']	['Anti-inflammatory']	FALSE	295.15	3.99	3.67	3.83
Exemestane	Prestw-1410	107868-30-4	C20H24O2	['Endocrinology', 'Oncology']	['Antineoplastic']	FALSE	296.44	3.65	3.33	3.49
Fomepizole	Prestw-1499	7554-65-6	C4H6N2	['Metabolism']	[nan]	FALSE	82.12	0.09	0.76	0.42
Temozolomide	Prestw-1183	85622-93-1	C6H6N6O2	['Oncology']	['Antineoplastic']	FALSE	194.18	0.08	0.05	0.07
Xylazine	Prestw-598	7361-61-7	C12H16N2S	['Central Nervous System']	['Analgesic', 'Sedative']	FALSE	220.37	2.83	3.74	3.29
Celiprolol HCl	Prestw-1132	57470-78-7	C20H34ClN3O4	['Cardiovascular']	['Antianginal', 'Antihypertensive']	FALSE	379.56	1.7	1.6	1.65
Zopiclone	Prestw-1367	43200-80-2	C17H17ClN6O3	['Central Nervous System']	['Hypnotic', 'Sedative']	FALSE	388.85	1.01	1.38	1.2
Tranilast	Prestw-1198	53902-12-8	C18H17NO5	['Allergology']	['Antiallergic']	FALSE	327.36	2.35	2.65	2.5
Tizanidine HCl	Prestw-1182	51322-75-9	C9H9Cl2N5S	['Metabolism']	['Muscle relaxant']	FALSE	253.74	1.23	2.48	1.86
Zafirlukast	Prestw-1364	107753-78-6	C31H33N3O6S	['Respiratory']	['Antiasthmatic']	FALSE	575.74	2.89	6.3	4.59
Butenafine Hydrochloride	Prestw-1252	101828-21-1	C23H28ClN	['Infectiology', 'Metabolism']	['Antifungal']	FALSE	317.51	5.34	5.8	5.57
Carbadox	Prestw-1121	05/07/6804	C11H10N4O4	['Infectiology']	['Antibacterial']	TRUE	262.25	-3.41	-0.13	-1.77
Rimantadine Hydrochloride	Prestw-1331	13392-28-4	C12H22ClN	['Infectiology']	['Antiviral']	FALSE	179.34	3.08	2.2	2.64
Eburnamonine (-)	Prestw-607	4880-88-0	C19H22N2O	['Central Nervous System']	['Vasodilator']	FALSE	294.43	2.99	3.93	3.46
Oxibendazol	Prestw-1460	20559-55-1	C12H15N3O3	['Metabolism']	[nan]	FALSE	249.3	1.42	2.51	1.97
Ipsapirone	Prestw-1292	95847-70-4	C19H23N5O3S	['Central Nervous System']	[nan]	FALSE	401.54	1.64	1.72	1.68
Hydroxychloroquine sulfate	Prestw-1284	747-36-4	C18H28ClN3O5S	['Metabolism']	['Antimalarial']	FALSE	335.92	2.71	3.46	3.08
Loracarbef	Prestw-1431	121961-22-6	C16H16ClN3O4	['Infectiology', 'Metabolism']	['Antibacterial']	TRUE	349.8	1.23	0.19	0.71
Fenipentol	Prestw-1501	583-03-9	C11H16O	['Metabolism']	['Choleretic']	FALSE	164.27	2.84	3.04	2.94
Diosmin	Prestw-1503	520-27-4	C28H32O15	['Cardiovascular']	[nan]	FALSE	608.6	-2.25	-0.45	-1.35
Carbidopa	Prestw-1177	28860-95-9	C10H14N2O4	['Central Nervous System']	['Antiparkinsonian']	FALSE	226.26	0.53	0.36	0.45
(-)-Emtricitabine	Prestw-1604	143491-57-0	C8H10FN3O3S	['Infectiology']	['Antiviral']	FALSE	247.28	0.44	-0.71	-0.13
Demecarium bromide	Prestw-616	56-94-0	C32H52Br2N4O4	['Ophthalmology']	['Antiglaucoma']	FALSE	556.88	-3.13	4.22	0.54
Quipazine dimaleate salt	Prestw-617	150323-78-7	C21H23N3O8	['Central Nervous System']	['Antiemetic']	FALSE	213.31	2.18	2.14	2.16
Acipimox	Prestw-1127	51037-30-0	C6H6N2O3	['Metabolism']	['Antilipemic']	FALSE	154.14	-2.59	-1	-1.8
Diflorasone Diacetate	Prestw-619	33564-31-7	C26H32F2O7	['Endocrinology']	['Anti-inflammatory', 'Antipruritic', 'Antipsoriatic']	FALSE	494.58	2.71	2.24	2.47
Acamprosate calcium	Prestw-1502	77337-73-6	C10H20CaN2O8S2	['Central Nervous System', 'Metabolism']	[nan]	FALSE	180.23	-0.83	-1.86	-1.35
Mizolastine	Prestw-1506	108612-45-9	C24H25FN6O	['Allergology']	[nan]	FALSE	432.55	4.18	3.81	4
Amisulpride	Prestw-1217	71675-85-9	C17H27N3O4S	['Central Nervous System']	['Antipsychotic']	FALSE	369.54	1.2	1.13	1.16
Pyridoxine hydrochloride	Prestw-623	58-56-0	C8H12ClNO3	['Metabolism']	[nan]	FALSE	169.2	-0.72	-0.51	-0.62
Mercaptopurine	Prestw-1469	50-44-2	C5H4N4S	['Immunology', 'Oncology']	['Immunosuppressant']	FALSE	152.2	0.56	0.4	0.48
Cytarabine	Prestw-1134	147-94-4	C9H13N3O5	['Oncology']	['Antineoplastic']	FALSE	243.25	-1.18	-2.43	-1.8
Racecadotril	Prestw-626	81110-73-8	C21H23NO4S	['Gastroenterology']	['Antidiarrheal']	FALSE	385.52	2.74	3.34	3.04
Folic acid	Prestw-627	59-30-3	C19H19N7O6	['Metabolism']	[nan]	FALSE	441.45	0.57	0.48	0.53
Benazepril HCl	Prestw-1129	86541-74-4	C24H29ClN2O5	['Cardiovascular']	['Antihypertensive']	FALSE	424.54	2.54	3.73	3.13
Aniracetam	Prestw-1178	72432-10-1	C12H13NO3	['Central Nervous System']	['Anti-Alzheimer']	FALSE	219.26	1.37	1.27	1.32
Dimethisoquin hydrochloride	Prestw-630	2773-92-4	C17H25ClN2O	['Neuromuscular']	['Antipruritic', 'Local anesthetic']	FALSE	272.43	3.59	4.11	3.85
Alendronate sodium	Prestw-1210	121268-17-5	C4H12NNaO7P2	['Metabolism']	['Antiosteoporetic']	FALSE	248.11	-2.61	-3.01	-2.81
Dipivefrin hydrochloride	Prestw-632	64019-93-8	C19H30ClNO5	['Ophthalmology']	['Antiglaucoma']	FALSE	351.49	2.77	3.48	3.13
Thiorphan	Prestw-633	76721-89-6	C12H15NO3S	['Gastroenterology']	['Antidiarrheal']	FALSE	253.35	1.64	1.54	1.59
Tomoxetine hydrochloride	Prestw-1463	82248-59-7	C17H22ClNO	['Central Nervous System']	[nan]	FALSE	255.39	3.53	3.58	3.55
Aceclidine Hydrochloride	Prestw-1511	6109-70-2	C9H16ClNO2	['Ophthalmology']	['Antiglaucoma']	FALSE	169.25	1.15	0.56	0.85
Penciclovir	Prestw-1488	39809-25-1	C10H15N5O3	['Infectiology', 'Metabolism']	['Antiviral']	FALSE	253.3	0.26	-1.56	-0.65
Levetiracetam	Prestw-1427	102767-28-2	C8H14N2O2	['Central Nervous System']	['Anticonvulsant']	FALSE	170.24	-0.08	-0.2	-0.14
Dexfenfluramine hydrochloride	Prestw-1392	3239-45-0	C12H17ClF3N	['Central Nervous System']	['Anorectic']	FALSE	231.29	3.79	3.36	3.57
Etoricoxib	Prestw-1408	202409-33-4	C18H15ClN2O2S	['Central Nervous System', 'Metabolism']	['Analgesic', 'Anti-inflammatory']	FALSE	358.87	2.93	3.47	3.2
Sertindole	Prestw-1341	106516-24-9	C24H26ClFN4O	['Central Nervous System']	['Antipsychotic']	FALSE	440.99	3.77	4.68	4.23
Sulmazole	Prestw-641	73384-60-8	C14H13N3O2S	['Cardiovascular', 'Metabolism']	['Cardiotonic']	FALSE	287.37	1.96	1.73	1.85
Gefitinib	Prestw-1270	184475-35-2	C22H24ClFN4O3	['Oncology']	['Antineoplastic']	FALSE	446.95	2.91	4.2	3.56
Flunisolide	Prestw-643	03/03/3385	C24H31FO6	['Endocrinology']	['Anti-inflammatory']	FALSE	434.55	1.91	0.8	1.36
N-Acetyl-DL-homocysteine Thiolactone	Prestw-644	1195-16-0	C6H9NO2S	['Respiratory']	['Expectorant']	FALSE	159.23	-0.37	-0.24	-0.3
Flurandrenolide	Prestw-645	1524-88-5	C24H33FO6	['Dermatology', 'Endocrinology']	['Anti-inflammatory', 'Antipruritic']	FALSE	436.57	2	0.82	1.41
Oxiconazole Nitrate	Prestw-1125	64211-46-7	C18H14Cl4N4O4	['Infectiology', 'Metabolism']	['Antifungal']	FALSE	429.14	4.83	5.93	5.38
Rebamipide	Prestw-1166	90098-04-7	C19H15ClN2O4	['Metabolism']	['Antiulcer']	FALSE	370.81	2.88	2.69	2.78
Nilvadipine	Prestw-1154	75530-68-6	C19H19N3O6	['Cardiovascular']	['Antianginal', 'Antihypertensive']	FALSE	385.41	1.72	2.09	1.91
Etanidazole	Prestw-649	22668-01-5	C7H10N4O4	['Oncology']	['Antineoplastic', 'Chemosensitizer']	FALSE	214.21	-0.4	-0.91	-0.65
Pinaverium bromide	Prestw-1601	53251-94-8	C26H41Br2NO4	['Neuromuscular']	['Antispastic']	FALSE	511.58	0.1	3.53	1.81
Glimepiride	Prestw-651	93479-97-1	C24H34N4O5S	['Endocrinology']	['Antidiabetic']	FALSE	490.69	1.86	3.78	2.82
Picrotoxinin	Prestw-652	17617-45-7	C15H16O6	['Central Nervous System']	['Analeptic']	FALSE	292.31	1.06	-0.18	0.44
Mepenzolate bromide	Prestw-653	76-90-4	C21H26BrNO3	['Neuromuscular']	['Antispastic', 'Antiulcer']	FALSE	340.48	-0.8	1.89	0.54
Benfotiamine	Prestw-654	22457-89-2	C19H23N4O6PS	['Metabolism']	[nan]	FALSE	466.5	1.85	-0.06	0.9
Halcinonide	Prestw-655	3093-35-4	C24H32ClFO5	['Dermatology', 'Endocrinology']	['Anti-inflammatory', 'Antipruritic']	FALSE	455.01	2.98	2.32	2.65
Lanatoside C	Prestw-656	17575-22-3	C49H76O20	['Cardiovascular']	['Cardiotonic']	FALSE	985.25	-0.76	0.63	-0.06
Benzamil hydrochloride	Prestw-657	2898-76-2	C13H15Cl2N7O	['Metabolism']	['Antihypertensive', 'Diuretic']	FALSE	319.79	2.49	1.21	1.85
Suxibuzone	Prestw-658	27470-51-5	C24H26N2O6	['Central Nervous System', 'Metabolism']	['Analgesic', 'Anti-inflammatory', 'Antipyretic']	FALSE	438.52	3.2	3.48	3.34
6-Furfurylaminopurine	Prestw-659	525-79-1	C10H9N5O	['Dermatology', 'Metabolism']	[nan]	FALSE	215.24	1.33	1.09	1.21
Avermectin B1a	Prestw-660	71751-41-2	C48H72O14	['Infectiology']	['Antihelmintic']	FALSE	873.2	1.75	4.69	3.22
Pranlukast	Prestw-1317	103177-37-3	C27H23N5O4	['Respiratory']	['Antiasthmatic']	FALSE	481.55	3.74	4.58	4.16
D,L-Penicillamine	Prestw-1477	52-66-4	C5H11NO2S	['Central Nervous System']	['Analgesic']	FALSE	149.24	-2.06	0.06	-1
Zileuton	Prestw-1365	111406-87-2	C11H12N2O2S	['Respiratory']	['Antiasthmatic']	FALSE	236.32	1.76	1.92	1.84
Loratadine	Prestw-1432	79794-75-5	C22H23ClN2O2	['Allergology']	['Antihistaminic']	FALSE	382.92	3.5	5	4.25
Tetraethylenepentamine pentahydrochloride	Prestw-1387	4961-41-5	C8H28Cl5N5	['Metabolism']	['Antilipemic']	FALSE	189.36	-1.04	-2.67	-1.85
Nisoldipine	Prestw-666	63675-72-9	C20H24N2O6	['Cardiovascular']	['Antianginal', 'Antihypertensive']	FALSE	388.46	2.77	2.96	2.86
Acefylline	Prestw-1507	652-37-9	C9H10N4O4	['Central Nervous System']	['CNS Stimulant']	FALSE	238.23	0.27	-0.43	-0.08
Acitretin	Prestw-1165	55079-83-9	C21H26O3	['Dermatology']	['Antipsoriatic']	FALSE	326.47	4.27	5.64	4.96
Zonisamide	Prestw-1162	68291-97-4	C8H8N2O3S	['Central Nervous System']	['Anticonvulsant']	FALSE	212.25	-0.02	0.75	0.36
Irsogladine maleate	Prestw-1173	84504-69-8	C13H11Cl2N5O4	['Metabolism']	['Antiulcer']	FALSE	256.11	3.19	2.44	2.82
Dydrogesterone	Prestw-671	152-62-5	C21H28O2	['Endocrinology']	['Progestogen']	FALSE	312.49	3.96	3.14	3.55
Sumatriptan succinate	Prestw-1346	103628-48-4	C18H27N3O6S	['Central Nervous System']	['Antimigraine']	FALSE	295.45	0.89	1.63	1.26
Opipramol dihydrochloride	Prestw-1456	909-39-7	C23H31Cl2N3O	['Central Nervous System']	['Antidepressant', 'Antipsychotic']	FALSE	363.55	2.5	3.36	2.93
Nalidixic acid sodium salt	Prestw-1447	08/05/3374	C12H11N2NaO3	['Infectiology', 'Metabolism']	['Antibacterial']	TRUE	231.25	1.31	0.47	0.89
Oxacillin sodium	Prestw-1475	1173-88-2	C19H18N3NaO5S	['Infectiology', 'Metabolism']	['Antibacterial']	TRUE	400.47	2.22	1.15	1.68
Beta-Escin	Prestw-676	11072-93-8	C55H86O24	['Metabolism', 'Oncology']	['Antineoplastic', 'Diuretic']	FALSE	1131.41	-2.29	-0.64	-1.47
Thiamine hydrochloride	Prestw-631	67-03-8	C12H18Cl2N4OS	['Immunology', 'Metabolism']	['Immunostimulant']	FALSE	265.4	1.13	-0.05	0.54
Tazobactam	Prestw-1349	89786-04-9	C10H12N4O5S	['Infectiology', 'Metabolism']	['Antibacterial']	TRUE	300.33	-0.01	-1.11	-0.56
Ibandronate sodium	Prestw-1285	114084-78-5	C9H22NNaO7P2	['Metabolism']	['Antiosteoporetic']	FALSE	318.26	-0.82	-1.13	-0.97
Warfarin	Prestw-1363	81-81-2	C19H16O4	['Hematology']	['Anticoagulant']	FALSE	308.35	3.2	2.66	2.93
Pranoprofen	Prestw-1318	52549-17-4	C15H13NO3	['Metabolism']	['Anti-inflammatory']	FALSE	255.29	2.81	3.02	2.92
Secnidazole	Prestw-1340	3366-95-8	C7H11N3O3	['Infectiology', 'Metabolism']	['Antiamebic']	FALSE	185.21	0.8	0.04	0.42
Pempidine tartrate	Prestw-683	546-48-5	C14H27NO6	['Cardiovascular']	['Antihypotensive', 'Vasodilator']	FALSE	155.32	2.5	2.4	2.45
Clodronate	Prestw-1381	22560-50-5	CH2Cl2Na2O6P2	['Metabolism']	[nan]	FALSE	242.87	-1.55	-0.9	-1.23
Ibutilide fumarate	Prestw-1508	122647-32-9	C44H76N4O10S2	['Cardiovascular']	['Antiarrhythmic']	FALSE	384.65	2.69	4.46	3.58
Thimerosal	Prestw-1194	54-64-8	C9H9HgNaO2S	['Infectiology']	['Antiseptic']	FALSE	381.84	2.62		2.62
Tramadol hydrochloride	Prestw-1465	27203-92-5	C16H26ClNO2	['Central Nervous System']	['Analgesic']	FALSE	263.42	2.32	2.7	2.51
Estropipate	Prestw-688	7280-37-7	C22H32N2O5S	['Endocrinology']	[nan]	FALSE	350.47	3.38	3.04	3.21
Butylscopolammonium (n-) bromide	Prestw-1253	149-64-4	C21H30BrNO4	['Central Nervous System']	['Antispastic']	FALSE	360.52	-1.34	0.8	-0.27
Irinotecan hydrochloride trihydrate	Prestw-1494	136572-09-3	C33H45ClN4O9	['Oncology']	['Antineoplastic']	FALSE	586.75	2.81	3.69	3.25
Tylosin	Prestw-1353	1401-69-0	C46H77NO17	['Infectiology', 'Metabolism']	['Antibacterial']	TRUE	916.24	-1.27	1.57	0.15
Citalopram Hydrobromide	Prestw-692	59729-32-7	C20H22BrFN2O	['Central Nervous System']	['Antidepressant']	FALSE	324.43	3.3	3.72	3.51
Promazine hydrochloride	Prestw-693	53-60-1	C17H21ClN2S	['Central Nervous System']	['Antipsychotic']	FALSE	284.46	3.26	4.08	3.67
Sulfamerazine	Prestw-694	127-79-7	C11H12N4O2S	['Infectiology', 'Metabolism']	['Antibacterial']	TRUE	264.34	0.78	1.07	0.92
Venlafaxine	Prestw-1170	93413-69-5	C17H27NO2	['Central Nervous System']	['Antidepressant']	FALSE	277.45	2.56	3.02	2.79
Ethotoin	Prestw-696	86-35-1	C11H12N2O2	['Central Nervous System']	['Anticonvulsant']	FALSE	204.25	0.96	1.22	1.09
3-alpha-Hydroxy-5-beta-androstan-17-one	Prestw-697	53-42-9	C19H30O2	['Endocrinology']	[nan]	FALSE	290.49	3.8	3.45	3.63
Tetrahydrozoline hydrochloride	Prestw-698	522-48-5	C13H17ClN2	['Cardiovascular']	['Nasal Decongestant', 'Vasoconstrictor']	FALSE	200.31	2.84	2.38	2.61
Hexestrol	Prestw-699	84-16-2	C18H22O2	['Endocrinology', 'Oncology']	['Antineoplastic']	FALSE	270.4	4.04	5.14	4.59
Cefmetazole sodium salt	Prestw-700	56796-39-5	C15H16N7NaO5S3	['Infectiology', 'Metabolism']	['Antibacterial']	TRUE	470.59	1	-0.63	0.18
Trihexyphenidyl-D,L Hydrochloride	Prestw-701	58947-95-8	C20H32ClNO	['Central Nervous System']	['Antiparkinsonian']	FALSE	301.52	3.83	4.42	4.12
Succinylsulfathiazole	Prestw-702	116-43-8	C13H13N3O5S2	['Infectiology', 'Metabolism']	['Antibacterial']	TRUE	355.43	0.56	0.73	0.64
Famprofazone	Prestw-703	22881-35-2	C24H31N3O	['Central Nervous System', 'Metabolism']	['Analgesic', 'Antipyretic']	FALSE	377.58	4.39	4.85	4.62
Bromopride	Prestw-704	4093-35-0	C14H22BrN3O2	['Central Nervous System']	['Antiemetic']	FALSE	344.29	2.11	1.86	1.99
Methyl benzethonium chloride	Prestw-705	25155-18-4	C28H44ClNO2	['Infectiology']	['Antibacterial']	TRUE	426.73	1.39	5.31	3.35
Chlorcyclizine hydrochloride	Prestw-706	1620-21-9	C18H22Cl2N2	['Allergology', 'Central Nervous System']	['Antiemetic', 'Antihistaminic', 'Sedative']	FALSE	300.86	3.61	4.14	3.87
Diphenylpyraline hydrochloride	Prestw-707	132-18-3	C19H24ClNO	['Allergology', 'Central Nervous System']	['Antihistaminic', 'Antipruritic', 'Sedative']	FALSE	281.43	3.34	3.36	3.35
Benzethonium chloride	Prestw-708	121-54-0	C27H42ClNO2	['Infectiology']	['Antibacterial', 'Antiseptic']	TRUE	412.7	1.19	4.82	3
Trioxsalen	Prestw-709	3902-71-4	C14H12O3	['Dermatology']	[nan]	FALSE	228.26	2.76	3.28	3.02
Doxofylline	Prestw-1136	69975-86-6	C11H14N4O4	['Respiratory']	['Bronchodilator']	FALSE	266.29	0.55	-0.34	0.1
Sulfabenzamide	Prestw-711	127-71-9	C13H12N2O3S	['Infectiology', 'Metabolism']	['Antibacterial']	TRUE	276.34	1.61	1.44	1.53
Benzocaine	Prestw-712	94-09-7	C9H11NO2	['Neuromuscular']	['Local anesthetic']	FALSE	165.21	1.78	1.29	1.54
Dipyrone	Prestw-713	5907-38-0	C13H16N3NaO4S	['Central Nervous System', 'Metabolism']	['Analgesic', 'Antiasthmatic', 'Antipyretic', 'Bronchodilator']	FALSE	310.39	1.06	0.08	0.57
Isosorbide dinitrate	Prestw-714	87-33-2	C6H8N2O8	['Cardiovascular']	['Antianginal']	FALSE	236.16	-0.05	-0.42	-0.23
Sulfachloropyridazine	Prestw-715	80-32-0	C10H9ClN4O2S	['Infectiology', 'Metabolism']	['Antibacterial']	TRUE	284.75	1.45	1.84	1.65
Pramoxine hydrochloride	Prestw-716	637-58-1	C17H28ClNO3	['Neuromuscular']	['Local anesthetic']	FALSE	293.45	2.02	3.01	2.52
Finasteride	Prestw-717	98319-26-7	C23H36N2O2	['Endocrinology']	['Anti-alopecia', 'Antineoplastic']	FALSE	372.61	3.65	3.17	3.41
Fluorometholone	Prestw-718	426-13-1	C22H29FO4	['Endocrinology']	['Anti-inflammatory']	FALSE	376.51	2.64	2.03	2.34
Cephalothin sodium salt	Prestw-719	58-71-9	C16H15N2NaO6S2	['Infectiology', 'Metabolism']	['Antibacterial']	TRUE	395.47	1.05	-0.19	0.43
Cefuroxime sodium salt	Prestw-720	56238-63-2	C16H15N4NaO8S	['Infectiology', 'Metabolism']	['Antibacterial']	TRUE	423.42	-0.86	-0.81	-0.84
Althiazide	Prestw-721	5588-16-9	C11H14ClN3O4S3	['Metabolism']	['Antihypertensive', 'Diuretic']	FALSE	383.94	0.57	1.49	1.03
Isopyrin hydrochloride	Prestw-722	18342-39-7	C14H20ClN3O	['Central Nervous System', 'Metabolism']	['Analgesic', 'Anti-inflammatory', 'Antipyretic']	FALSE	245.36	2.58	1.58	2.08
Phenethicillin potassium salt	Prestw-723	132-93-4	C17H19KN2O5S	['Infectiology', 'Metabolism']	['Antibacterial']	TRUE	363.45	1.57	1.03	1.3
Sulfamethoxypyridazine	Prestw-724	80-35-3	C11H12N4O3S	['Infectiology', 'Metabolism']	['Antibacterial']	TRUE	280.34	1.51	1.49	1.5
Deferoxamine mesylate	Prestw-725	138-14-7	C26H52N6O11S	['Diagnostic', 'Hematology']	['Chelating']	FALSE	560.79	0.55	-2	-0.73
Mephentermine hemisulfate	Prestw-726	1212-72-2	C22H36N2O4S	['Cardiovascular']	['Antihypotensive', 'Vasoconstrictor']	FALSE	163.29	2.84	2.27	2.55
Liranaftate	Prestw-1140	88678-31-3	C18H20N2O2S	['Infectiology', 'Metabolism']	['Antifungal']	FALSE	328.47	4.22	5.7	4.96
Sulfadimethoxine	Prestw-728	122-11-2	C12H14N4O4S	['Infectiology', 'Metabolism']	['Antibacterial']	TRUE	310.37	1.44	1.83	1.64
Sulfanilamide	Prestw-729	63-74-1	C6H8N2O2S	['Infectiology', 'Metabolism']	['Antibacterial']	TRUE	172.23	-0.11	-0.09	-0.1
Balsalazide Sodium	Prestw-730	80573-04-2	C17H13N3Na2O6	['Gastroenterology']	['Anti-inflammatory']	FALSE	355.33	1.93	1.09	1.51
Sulfaquinoxaline sodium salt	Prestw-731	967-80-6	C14H11N4NaO2S	['Infectiology', 'Metabolism']	['Antibacterial']	TRUE	299.36	1.84		1.84
Streptozotocin	Prestw-732	18883-66-4	C8H15N3O7	['Oncology']	['Antineoplastic']	FALSE	265.26	-2.59	-2.28	-2.44
Metoprolol-(+,-) (+)-tartrate salt	Prestw-733	56392-17-7	C34H56N2O12	['Cardiovascular']	['Antiarrhythmic', 'Antihypertensive']	FALSE	267.41	1.65	1.76	1.71
Flumethasone	Prestw-734	2135-17-3	C22H28F2O5	['Metabolism']	['Anti-inflammatory']	FALSE	410.5	1.96	1.48	1.72
Flecainide acetate	Prestw-735	54143-56-5	C19H24F6N2O5	['Cardiovascular']	['Antiarrhythmic']	FALSE	414.39	2.51	3.57	3.04
Cefazolin sodium salt	Prestw-736	27164-46-1	C14H13N8NaO4S3	['Metabolism', 'Infectiology']	['Antibacterial']	TRUE	453.56	1.07	-1.37	-0.15
Trimetozine	Prestw-1702	635-41-6	C14H19NO5	['Central Nervous System']	['Sedative']	FALSE	281.34	0.56	0.88	0.72
Folinic acid calcium salt	Prestw-738	6035-45-6	C20H21CaN7O7	['Hematology']	['Antianemic']	FALSE	471.48	0.17	-2.72	-1.28
Levonordefrin	Prestw-739	829-74-3	C9H13NO3	['Cardiovascular']	['Vasoconstrictor']	FALSE	183.23	0.25	0.27	0.26
Ebselen	Prestw-740	60940-34-3	C13H9NOSe	['Metabolism']	['Anti-inflammatory']	FALSE	274.19	3.11	3.23	3.17
Nadide	Prestw-741	53-84-9	C21H27N7O14P2	['Metabolism']	[nan]	FALSE	663.49	-0.5	-5.07	-2.78
Sulfamethizole	Prestw-742	144-82-1	C9H10N4O2S2	['Metabolism', 'Infectiology']	['Antibacterial']	TRUE	270.37	0.67	0.78	0.72
Medrysone	Prestw-743	2668-66-8	C22H32O3	['Metabolism']	['Anti-inflammatory']	FALSE	344.54	3.43	2.66	3.05
Flunixin meglumine	Prestw-744	42461-84-7	C21H28F3N3O7	['Central Nervous System', 'Metabolism']	['Analgesic', 'Anti-inflammatory', 'Antipyretic']	FALSE	296.27	3.48	3.8	3.64
Glycopyrrolate	Prestw-746	596-51-0	C19H28BrNO3	['Gastroenterology', 'Neuromuscular']	['Antispastic']	FALSE	318.48	-1.01	1.46	0.23
Aprepitant	Prestw-1600	170729-80-3	C23H21F7N4O3	['Metabolism']	['Antiemetic']	FALSE	534.48	4.74	5.04	4.89
Monensin sodium salt	Prestw-748	22373-78-0	C36H61NaO11	['Infectiology']	['Antibacterial']	TRUE	669.97	1.92	2.78	2.35
Isoetharine mesylate salt	Prestw-749	7279-75-6	C14H25NO6S	['Respiratory']	['Bronchodilator']	FALSE	239.35	1.4	1.95	1.68
Mevalonic-D, L acid lactone	Prestw-750	674-26-0	C6H10O3	['Cardiovascular']	['Antilipemic']	FALSE	130.16	0.15	-0.29	-0.07
Terazosin hydrochloride	Prestw-751	63590-64-7	C19H26ClN5O4	['Cardiovascular']	['Antihypertensive']	FALSE	387.49	1.4	1.49	1.44
Phenazopyridine hydrochloride	Prestw-752	136-40-3	C11H12ClN5	['Central Nervous System']	['Analgesic']	FALSE	213.27	2.3	2.63	2.47
Demeclocycline hydrochloride	Prestw-753	64-73-3	C21H22Cl2N2O8	['Metabolism', 'Infectiology']	['Antibacterial']	TRUE	464.89	-0.61	-0.65	-0.63
Fenoprofen calcium salt dihydrate	Prestw-754	53746-45-5	C30H30CaO8	['Metabolism']	['Anti-inflammatory']	FALSE	241.28	3.2	2.81	3.01
Piperacillin sodium salt	Prestw-755	59703-84-3	C23H26N5NaO7S	['Metabolism', 'Infectiology']	['Antibacterial']	TRUE	516.61	0.39	-0.47	-0.04
Diethylstilbestrol	Prestw-756	56-53-1	C18H20O2	['Endocrinology', 'Oncology']	[nan]	FALSE	268.38	3.96	5.09	4.52
Chlorotrianisene	Prestw-757	569-57-3	C23H21ClO3	['Endocrinology', 'Oncology']	['Antineoplastic']	FALSE	380.89	4.76	5.61	5.19
Ribostamycin sulfate salt	Prestw-758	53797-35-6	C17H36N4O14S	['Metabolism', 'Infectiology']	['Antibacterial']	TRUE	454.55	-4.75	-6.63	-5.69
Methacholine chloride	Prestw-759	62-51-1	C8H18ClNO2	['Diagnostic', 'Respiratory']	[nan]	FALSE	160.27	-2.46	-0.82	-1.64
Pipenzolate bromide	Prestw-760	125-51-9	C22H28BrNO3	['Gastroenterology', 'Neuromuscular']	['Antispastic']	FALSE	354.51	-0.59	2.24	0.83
Butamben	Prestw-761	94-25-7	C11H15NO2	['Central Nervous System']	['Anesthetic']	FALSE	193.27	2.38	2.27	2.32
Sulfapyridine	Prestw-762	144-83-2	C11H11N3O2S	['Metabolism', 'Infectiology']	['Antibacterial']	TRUE	249.32	1.14	1.43	1.29
Meclofenoxate hydrochloride	Prestw-763	3685-84-5	C12H17Cl2NO3	['Central Nervous System']	['CNS Stimulant']	FALSE	257.74	2.12	2.54	2.33
Furaltadone hydrochloride	Prestw-764	3759-92-0	C13H17ClN4O6	['Infectiology']	['Antibacterial']	TRUE	324.33	0.51	0.96	0.73
Ethoxyquin	Prestw-765	91-53-2	C14H19NO	['Metabolism']	['Antifungal']	FALSE	217.34	2.83	3.22	3.02
Tinidazole	Prestw-766	19387-91-8	C8H13N3O4S	['Infectiology']	['Antiamebic', 'Antibacterial']	TRUE	247.31	1	0.15	0.57
Guanadrel sulfate	Prestw-767	22195-34-2	C20H40N6O8S	['Cardiovascular']	['Antihypertensive']	FALSE	213.32	0.67	0.46	0.56
Vidarabine	Prestw-768	5536-17-4	C10H13N5O4	['Metabolism']	['Antiviral']	FALSE	267.28	-0.35	-2.02	-1.18
Sulfameter	Prestw-769	651-06-9	C11H12N4O3S	['Metabolism', 'Infectiology']	['Antibacterial']	TRUE	280.34	0.29	0.77	0.53
Isopropamide iodide	Prestw-770	71-81-8	C23H33IN2O	['Metabolism']	['Antiulcer']	FALSE	353.58	0.42	2.78	1.6
Alclometasone dipropionate	Prestw-771	66734-13-2	C28H37ClO7	['Metabolism']	['Anti-inflammatory']	FALSE	521.1	3.1	3.64	3.37
Leflunomide	Prestw-772	75706-12-6	C12H9F3N2O2	['Immunology']	['Immunosuppressant']	FALSE	270.23	2.37	2.16	2.26
Norgestrel-(-)-D	Prestw-773	797-63-7	C21H28O2	['Endocrinology']	['Contraceptive']	FALSE	312.49	4.05	4.63	4.34
Fluocinonide	Prestw-774	356-12-7	C26H32F2O7	['Metabolism']	['Anti-inflammatory']	FALSE	494.58	2.39	1.31	1.85
Sulfamethazine sodium salt	Prestw-775	1981-58-4	C12H13N4NaO2S	['Metabolism', 'Infectiology']	['Antibacterial']	TRUE	277.36	1.47		1.47
Guaifenesin	Prestw-776	93-14-1	C10H14O4	['Respiratory']	['Bronchodilator', 'Expectorant']	FALSE	198.24	0.56	0.75	0.65
Alexidine dihydrochloride	Prestw-777	22573-93-9	C26H58Cl2N10	['Infectiology']	['Antibacterial']	TRUE	508.92	4.1	7.09	5.6
Proadifen hydrochloride	Prestw-778	62-68-0	C23H32ClNO2	['Neuromuscular']	['Local anesthetic']	FALSE	353.55	4.51	5.38	4.95
Zomepirac sodium salt	Prestw-779	64092-48-4	C15H13ClNNaO3	['Metabolism']	['Anti-inflammatory']	FALSE	290.74	2.52	3.23	2.87
Cinoxacin	Prestw-780	28657-80-9	C12H10N2O5	['Metabolism', 'Infectiology']	['Antibacterial']	TRUE	262.24	0.73	1.39	1.06
Clobetasol propionate	Prestw-781	25122-46-7	C25H32ClFO5	['Metabolism']	['Anti-inflammatory']	FALSE	467.02	3.41	3.89	3.65
Podophyllotoxin	Prestw-782	518-28-5	C22H22O8	['Metabolism']	['Antiviral']	FALSE	414.44	1.51	2.11	1.81
Clofibric acid	Prestw-783	882-09-7	C10H11ClO3	['Metabolism']	['Antilipemic']	FALSE	214.66	2.38	2.73	2.55
Bendroflumethiazide	Prestw-784	73-48-3	C15H14F3N3O4S2	['Cardiovascular']	['Antihypertensive', 'Diuretic']	FALSE	421.46	1.58	2.18	1.88
Dicumarol	Prestw-785	66-76-2	C19H12O6	['Hematology']	['Anticoagulant']	FALSE	336.31	2.92	2.74	2.83
Methimazole	Prestw-786	60-56-0	C4H6N2S	['Endocrinology']	[nan]	FALSE	114.19	0.35	0.82	0.59
Merbromin	Prestw-787	129-16-8	C20H8Br2HgNa2O6	['Infectiology']	['Antibacterial']	TRUE	704.67	2.6		2.6
Hexylcaine hydrochloride	Prestw-788	532-76-3	C16H24ClNO2	['Dermatology']	['Anesthetic']	FALSE	261.4	3.04	3.52	3.28
Drofenine hydrochloride	Prestw-789	548-66-3	C20H32ClNO2	['Neuromuscular']	['Antispastic']	FALSE	317.52	3.71	4.72	4.22
Cycloheximide	Prestw-790	66-81-9	C15H23NO4	['Infectiology']	['Antibacterial']	TRUE	281.39	1.02	0.79	0.91
(R) -Naproxen sodium salt	Prestw-791	23979-41-1	C14H13NaO3	['Metabolism']	['Anti-inflammatory']	FALSE	229.27	2.76	2.15	2.45
Propidium iodide	Prestw-792	25535-16-4	C27H34I2N4	['Infectiology']	['Antibacterial']	TRUE	414.65	0.61	3.02	1.82
Cloperastine hydrochloride	Prestw-793	14984-68-0	C20H25Cl2NO	['Respiratory']	['Antitussive']	FALSE	329.9	4.06	4.97	4.51
Eucatropine hydrochloride	Prestw-794	536-93-6	C17H26ClNO3	['Neuromuscular', 'Ophthalmology']	['Antiglaucoma']	FALSE	291.43	2.21	2.25	2.23
Isocarboxazid	Prestw-795	59-63-2	C12H13N3O2	['Central Nervous System']	['Antidepressant']	FALSE	231.28	1.45	1.23	1.34
Lithocholic acid	Prestw-796	434-13-9	C24H40O3	['Metabolism']	['Cholagogue', 'Choleretic']	FALSE	376.64	4.87	5.16	5.02
Methotrimeprazine maleat salt	Prestw-797	7104-38-3	C23H28N2O5S	['Central Nervous System']	['Analgesic', 'Antiemetic', 'Sedative']	FALSE	328.52	3.16	4.51	3.84
Dienestrol	Prestw-798	84-17-3	C18H18O2	['Endocrinology']	[nan]	FALSE	266.36	3.88	4.64	4.26
Pridinol methanesulfonate salt	Prestw-799	6856-31-1	C21H29NO4S	['Central Nervous System']	['Antiparkinsonian']	FALSE	295.46	3.57	3.81	3.69
Amrinone	Prestw-800	60719-84-8	C10H9N3O	['Cardiovascular']	[nan]	FALSE	187.22	0.31	-1.19	-0.44
Carbinoxamine maleate salt	Prestw-801	3505-38-2	C20H23ClN2O5	['Allergology', 'Metabolism']	['Antihistaminic']	FALSE	290.82	2.3	3.33	2.81
Methazolamide	Prestw-802	554-57-4	C5H8N4O3S2	['Metabolism', 'Ophthalmology']	['Antiglaucoma', 'Diuretic']	FALSE	236.31	-0.77	0.68	-0.04
Pyrithyldione	Prestw-803	77-04-3	C9H13NO2	['Central Nervous System']	['Hypnotic', 'Sedative']	FALSE	167.23	0.54	0.77	0.66
Spectinomycin dihydrochloride	Prestw-804	21736-83-4	C14H26Cl2N2O7	['Metabolism', 'Infectiology']	['Antibacterial']	TRUE	332.4	-2.05	-2.47	-2.26
Piromidic acid	Prestw-805	19562-30-2	C14H16N4O3	['Metabolism', 'Infectiology']	['Antibacterial']	TRUE	288.34	1.81	1.38	1.59
Trimipramine maleate salt	Prestw-806	521-78-8	C24H30N2O4	['Central Nervous System']	['Antidepressant']	FALSE	294.48	4.1	4.84	4.47
Chloropyramine hydrochloride	Prestw-807	6170-42-9	C16H21Cl2N3	['Allergology']	['Antihistaminic']	FALSE	289.84	3.38	3.77	3.57
Furazolidone	Prestw-808	67-45-8	C8H7N3O5	['Metabolism']	[nan]	FALSE	225.18	0.51	1.1	0.81
Dichlorphenamide	Prestw-809	120-97-8	C6H6Cl2N2O4S2	['Ophthalmology']	['Antiglaucoma']	FALSE	305.18	0.2	0.82	0.51
Sulconazole nitrate	Prestw-810	61318-91-0	C18H16Cl3N3O3S	['Metabolism']	['Antifungal']	FALSE	397.77	5.25	5.73	5.49
Auranofin	Prestw-1233	34031-32-8	C20H34AuO9PS	['Metabolism']	['Analgesic']	FALSE	678.55	1.45		1.45
Cromolyn disodium salt	Prestw-812	15826-37-6	C23H14Na2O11	['Allergology', 'Metabolism', 'Respiratory']	['Antiasthmatic', 'Anti-inflammatory']	FALSE	466.37	-0.04	0.36	0.16
Bucladesine sodium salt	Prestw-813	16980-89-5	C18H23N5NaO8P	['Cardiovascular']	[nan]	FALSE	468.43	2.68	0.02	1.35
Cefsulodin sodium salt	Prestw-814	52152-93-9	C22H19N4NaO8S2	['Metabolism', 'Infectiology']	['Antibacterial']	TRUE	531.59	0.16	-1.68	-0.76
Fosfosal	Prestw-815	6064-83-1	C7H7O6P	['Central Nervous System']	['Analgesic']	FALSE	218.11	1.11	0.2	0.66
Suprofen	Prestw-816	40828-46-4	C14H12O3S	['Central Nervous System', 'Metabolism']	['Analgesic', 'Anti-inflammatory']	FALSE	260.33	2.55	3.29	2.92
Deflazacort	Prestw-1509	14484-47-0	C25H31NO6	['Immunology', 'Metabolism']	['Anti-inflammatory', 'Immunosuppressant']	FALSE	441.57	2.3	1.6	1.95
Nadolol	Prestw-818	42200-33-9	C17H27NO4	['Cardiovascular']	['Antianginal', 'Antihypertensive']	FALSE	309.45	1.36	1.15	1.25
Moxalactam disodium salt	Prestw-819	64953-12-4	C20H18N6Na2O9S	['Metabolism', 'Infectiology']	['Antibacterial']	TRUE	518.51	1.33	-1.68	-0.18
Aminophylline	Prestw-820	317-34-0	C16H24N10O4	['Cardiovascular', 'Central Nervous System', 'Metabolism', 'Respiratory']	['Bronchodilator', 'CNS Stimulant', 'Diuretic', 'Muscle relaxant', 'Vasodilator']	FALSE	180.19	0.4	-0.31	0.05
Azlocillin sodium salt	Prestw-821	37091-65-9	C20H22N5NaO6S	['Metabolism', 'Infectiology']	['Antibacterial']	TRUE	460.54	0.53	-0.38	0.07
Clidinium bromide	Prestw-822	3485-62-9	C22H26BrNO3	['Neuromuscular']	['Antispastic']	FALSE	352.49	-0.59	1.8	0.6
Sulfamonomethoxine	Prestw-823	1220-83-3	C11H12N4O3S	['Metabolism']	['Antibacterial']	TRUE	280.34	1.51	1.33	1.42
Benzthiazide	Prestw-824	91-33-8	C15H14ClN3O4S3	['Cardiovascular']	['Antihypertensive', 'Diuretic']	FALSE	431.98	1.79	2.5	2.15
Trichlormethiazide	Prestw-825	133-67-5	C8H8Cl3N3O4S2	['Cardiovascular']	['Antihypertensive', 'Diuretic']	FALSE	380.68	0.36	1.36	0.86
Oxalamine citrate salt	Prestw-826	1949-20-8	C20H27N3O8	['Central Nervous System', 'Metabolism', 'Respiratory']	['Anti-inflammatory', 'Antispastic', 'Antitussive']	FALSE	245.36	3.26	2.43	2.85
Propantheline bromide	Prestw-827	50-34-0	C23H30BrNO3	['Neuromuscular']	['Antispastic']	FALSE	368.54	0.16	3.18	1.67
Viloxazine hydrochloride	Prestw-1361	35604-67-2	C13H20ClNO3	['Central Nervous System']	['Antidepressant']	FALSE	237.33	1.01	1.47	1.24
Dimethadione	Prestw-829	695-53-4	C5H7NO3	['Central Nervous System']	['Anticonvulsant']	FALSE	129.13	-0.74	0.28	-0.23
Ethaverine hydrochloride	Prestw-830	985-13-7	C24H30ClNO4	['Central Nervous System']	['Antispastic']	FALSE	395.54	3.31	4.9	4.11
Butacaine	Prestw-831	149-16-6	C18H30N2O2	['Dermatology']	['Anesthetic']	FALSE	306.5	3.37	3.8	3.58
Cefoxitin sodium salt	Prestw-832	33564-30-6	C16H16N3NaO7S2	['Metabolism', 'Infectiology']	['Antibacterial']	TRUE	426.49	-0.02	-0.38	-0.2
Ifosfamide	Prestw-833	3778-73-2	C7H15Cl2N2O2P	['Oncology']	['Antineoplastic']	FALSE	261.11	1.97	0.86	1.41
Novobiocin sodium salt	Prestw-834	1476-53-5	C31H35N2NaO11	['Metabolism', 'Infectiology']	['Antibacterial']	TRUE	611.68	0.62	2.72	1.67
Tetrahydroxy-1,4-quinone hydrate	Prestw-835	123334-16-7	C6H6O7	['Dermatology']	['Keratolytic']	FALSE	172.1	-2.26	-1.84	-2.05
Indoprofen	Prestw-836	31842-01-0	C17H15NO3	['Central Nervous System', 'Metabolism']	['Analgesic', 'Anti-inflammatory']	FALSE	281.33	2.82	2.68	2.75
Carbenoxolone disodium salt	Prestw-837	7421-40-1	C34H48Na2O7	['Metabolism']	['Antiulcer']	FALSE	568.82	4.94	4.33	4.64
Iocetamic acid	Prestw-838	16034-77-8	C12H13I3N2O3	['Diagnostic']	['Contrastant']	FALSE	613.97	3.44	2.31	2.88
Ganciclovir	Prestw-839	82410-32-0	C9H13N5O4	['Metabolism']	['Antiviral']	FALSE	255.27	-0.38	-1.96	-1.17
Ethopropazine hydrochloride	Prestw-840	1094-08-2	C19H25ClN2S	['Central Nervous System']	['Antiparkinsonian']	FALSE	312.52	3.73	5.09	4.41
Olanzapine	Prestw-1455	132539-06-1	C17H20N4S	['Central Nervous System']	['Antipsychotic']	FALSE	312.48	2.31	3.22	2.76
Trimeprazine tartrate	Prestw-842	4330-99-8	C40H50N4O6S2	['Allergology', 'Central Nervous System', 'Dermatology']	['Antihistaminic', 'Antipruritic', 'Sedative']	FALSE	298.49	3.5	4.52	4.01
Nafcillin sodium salt monohydrate	Prestw-843	7177-50-6	C21H23N2NaO6S	['Metabolism', 'Infectiology']	['Antibacterial']	TRUE	413.51	2.6	1.84	2.22
Procyclidine hydrochloride	Prestw-844	1508-76-5	C19H30ClNO	['Central Nervous System']	['Antiparkinsonian', 'Muscle relaxant']	FALSE	287.49	3.6	3.96	3.78
Amiprilose hydrochloride	Prestw-845	60414-06-4	C14H28ClNO6	['Immunology']	['Immunomodulator']	FALSE	305.42	-0.42	-1.17	-0.79
Ethynylestradiol 3-methyl ether	Prestw-846	72-33-3	C21H26O2	['Endocrinology']	[nan]	FALSE	310.47	4.23	5.11	4.67
(-) -Levobunolol hydrochloride	Prestw-847	27912-14-7	C17H26ClNO3	['Ophthalmology']	['Antiglaucoma']	FALSE	291.43	2.32	2.36	2.34
Iodixanol	Prestw-848	92339-11-2	C35H44I6N6O15	['Diagnostic']	['Contrastant']	FALSE	1550.25	-1.81	-2.28	-2.04
Clinafloxacin	Prestw-1379	105956-97-6	C17H17ClFN3O3	['Infectiology', 'Metabolism']	['Antibacterial']	TRUE	365.82	1.91	1.73	1.82
Equilin	Prestw-850	474-86-2	C18H20O2	['Endocrinology']	[nan]	FALSE	268.38	3.46	3.52	3.49
Paroxetine Hydrochloride	Prestw-851	110429-35-1	C19H21ClFNO3	['Central Nervous System']	['Antidepressant', 'CNS Stimulant']	FALSE	329.4	3.29	3.23	3.26
Nylidrin	Prestw-1454	447-41-6	C19H25NO2	['Cardiovascular']	['Vasodilator']	FALSE	299.45	3.16	3.71	3.43
Liothyronine	Prestw-853	03/02/6893	C15H12I3NO4	['Endocrinology']	[nan]	FALSE	650.98	1.34	3.98	2.66
Roxithromycin	Prestw-854	80214-83-1	C41H76N2O15	['Metabolism', 'Infectiology']	['Antibacterial']	TRUE	837.19	-0.32	1.67	0.67
Beclomethasone dipropionate	Prestw-855	08/09/5534	C28H37ClO7	['Metabolism']	['Anti-inflammatory']	FALSE	521.1	3.1	4	3.55
Tolmetin sodium salt dihydrate	Prestw-856	64490-92-2	C15H18NNaO5	['Metabolism']	['Anti-inflammatory']	FALSE	256.3	2	2.56	2.28
(+) -Levobunolol hydrochloride	Prestw-857	47141-41-3	C17H26ClNO3	['Ophthalmology']	['Antiglaucoma']	FALSE	291.43	2.32	2.36	2.34
Doxazosin mesylate	Prestw-858	77883-43-3	C24H29N5O8S	['Cardiovascular']	['Antihypertensive']	FALSE	451.53	1.32	2.59	1.96
Fluvastatin sodium salt	Prestw-859	93957-55-2	C24H25FNNaO4	['Cardiovascular']	['Antilipemic']	FALSE	410.5	3.35	3.54	3.44
Methylhydantoin-5-(L)	Prestw-860	40856-73-3	C4H6N2O2	['Central Nervous System']	['Anticonvulsant']	FALSE	114.12	-1.15	-0.57	-0.86
Gabapentin	Prestw-861	60142-96-3	C9H17NO2	['Central Nervous System']	['Anticonvulsant']	FALSE	171.27	1.15	0.97	1.06
Raloxifene hydrochloride	Prestw-862	82640-04-8	C28H28ClNO4S	['Endocrinology', 'Oncology']	[nan]	FALSE	473.63	3.51	6.41	4.96
Etidronic acid, disodium salt	Prestw-863	7414-83-7	C2H6Na2O7P2	['Metabolism']	['Antiosteoporetic', 'Chelating']	FALSE	204.02	-2.83	-2.85	-2.84
Methylhydantoin-5-(D)	Prestw-864	55147-68-7	C4H6N2O2	[nan]	[nan]	FALSE	114.12	-1.15	-0.57	-0.86
Simvastatin	Prestw-865	79902-63-9	C25H38O5	['Cardiovascular']	['Antilipemic']	FALSE	418.63	4	4.64	4.32
Azacytidine-5	Prestw-866	320-67-2	C8H12N4O5	['Oncology']	['Antineoplastic']	FALSE	244.24	-1.01	-1.86	-1.44
Paromomycin sulfate	Prestw-867	1263-89-4	C23H47N5O18S	['Metabolism', 'Infectiology']	['Antiamebic', 'Antibacterial']	TRUE	615.73	-6.45	-8.67	-7.56
Acetaminophen	Prestw-868	103-90-2	C8H9NO2	['Central Nervous System']	['Analgesic', 'Antipyretic']	FALSE	151.18	1.06	0.68	0.87
Phthalylsulfathiazole	Prestw-869	85-73-4	C17H13N3O5S2	['Metabolism', 'Infectiology']	['Antibacterial']	TRUE	403.47	1.62	2.18	1.9
Luteolin	Prestw-870	491-70-3	C15H10O6	['Respiratory']	['Expectorant']	FALSE	286.25	0.99	2.07	1.53
Iopamidol	Prestw-871	60166-93-0	C17H22I3N3O8	['Diagnostic']	['Contrastant']	FALSE	777.12	0	-1.08	-0.54
Iopromide	Prestw-872	73334-07-3	C18H24I3N3O8	['Diagnostic']	['Contrastant']	FALSE	791.15	0.21	-0.84	-0.31
Theophylline monohydrate	Prestw-873	5967-84-0	C7H10N4O3	['Cardiovascular', 'Central Nervous System', 'Respiratory']	['Bronchodilator', 'CNS Stimulant', 'Diuretic', 'Vasodilator']	FALSE	180.19	0.4	-0.31	0.05
Theobromine	Prestw-874	83-67-0	C7H8N4O2	['Cardiovascular', 'Respiratory']	['Bronchodilator', 'Diuretic']	FALSE	180.19	0.4	-0.31	0.05
Reserpine	Prestw-875	50-55-5	C33H40N2O9	['Central Nervous System']	['Antipsychotic']	FALSE	608.75	1.76	4.35	3.05
Bicalutamide	Prestw-1239	90357-06-5	C18H14F4N2O4S	['Endocrinology', 'Oncology']	['Antineoplastic']	FALSE	430.41	2.74	2.93	2.83
Scopolamine hydrochloride	Prestw-877	55-16-3	C17H22ClNO4	['Central Nervous System']	['Antiemetic']	FALSE	303.39	1.42	0.82	1.12
Ioversol	Prestw-878	87771-40-2	C18H24I3N3O9	['Diagnostic']	['Contrastant']	FALSE	807.15	-0.5	-1.79	-1.15
Rabeprazole Sodium salt	Prestw-1495	117976-89-3	C18H21N3NaO3S	['Metabolism']	['Antiulcer']	FALSE	359.49	1.1	2.58	1.84
Carbachol	Prestw-880	51-83-2	C6H15ClN2O2	['Cardiovascular']	['Antihypertensive', 'Vasodilator']	FALSE	147.23	-3.95	-1.4	-2.68
Niacin	Prestw-881	59-67-6	C6H5NO2	['Cardiovascular']	['Antilipemic', 'Vasodilator']	FALSE	123.12	0.12	0.28	0.2
Bemegride	Prestw-882	64-65-3	C8H13NO2	['Central Nervous System', 'Respiratory']	['CNS stimulant']	FALSE	155.22	0.72	0.58	0.65
Digoxigenin	Prestw-883	1672-46-4	C23H34O5	['Diagnostic']	[nan]	FALSE	390.57	2.96	2.28	2.62
Meglumine	Prestw-884	6284-40-8	C7H17NO5	['Metabolism', 'Respiratory']	['Antileishmanial', 'Antiseptic', 'Expectorant']	FALSE	195.25	-2.14	-2.8	-2.47
Dolasetron mesilate	Prestw-1510	115956-13-3	C20H26N2O7S	['Central Nervous System']	['Antiemetic']	FALSE	324.41	1.99	2.11	2.05
Clioquinol	Prestw-886	130-26-7	C9H5ClINO	['Metabolism']	['Antiamebic', 'Antifungal', 'Antiseptic']	FALSE	305.5	3.38	2.99	3.18
Oxybenzone	Prestw-887	131-57-7	C14H12O3	['Dermatology']	[nan]	FALSE	228.26	3.18	2.95	3.07
Promethazine hydrochloride	Prestw-888	58-33-3	C17H21ClN2S	['Allergology', 'Central Nervous System']	['Antihistaminic', 'Sedative']	FALSE	284.46	3.26	4.39	3.83
Diacerein	Prestw-1167	13739-02-1	C19H12O8	['Immunology']	['Antiarthritic']	FALSE	368.31	2.15	1.95	2.05
Esmolol hydrochloride	Prestw-1137	81161-17-3	C16H26ClNO4	['Cardiovascular']	['Antiarrhythmic']	FALSE	295.42	1.84	1.98	1.91
Cortisol acetate	Prestw-1486	50-03-3	C23H32O6	['Metabolism']	['Anti-inflammatory']	FALSE	404.55	2	1.6	1.8
Flubendazol	Prestw-1416	31430-15-6	C16H12FN3O3	['Metabolism']	[nan]	FALSE	313.31	2.81	3.26	3.03
Felbinac	Prestw-893	5728-52-9	C14H12O2	['Central Nervous System', 'Metabolism']	['Analgesic', 'Anti-inflammatory']	FALSE	212.26	3.25	2.99	3.12
Butylparaben	Prestw-894	94-26-8	C11H14O3	['Metabolism']	['Antifungal']	FALSE	194.25	2.38	2.75	2.56
Aminohippuric acid	Prestw-895	61-78-9	C9H10N2O3	['Diagnostic']	[nan]	FALSE	194.21	0.51	-0.04	0.23
N-Acetyl-L-leucine	Prestw-896	1188-21-2	C8H15NO3	['Central Nervous System']	['Antivertigo']	FALSE	173.24	0.72	0.65	0.68
Pipemidic acid	Prestw-897	51940-44-4	C14H17N5O3	['Metabolism', 'Infectiology']	['Antibacterial']	TRUE	303.36	1.06	0.35	0.7
Dioxybenzone	Prestw-898	131-53-3	C14H12O4	['Dermatology']	[nan]	FALSE	244.26	2.37	2.68	2.53
Adrenosterone	Prestw-899	382-45-6	C19H24O3	['Endocrinology']	[nan]	FALSE	300.43	2.67	1.94	2.31
Methylatropine nitrate	Prestw-900	52-88-0	C18H26N2O6	['Neuromuscular', 'Ophthalmology']	['Antispastic', 'Mydriatic']	FALSE	304.45	-1.24	0.37	-0.44
Hymecromone	Prestw-901	90-33-5	C10H8O3	['Metabolism']	['Muscle relaxant']	FALSE	176.18	2	2.08	2.04
Abacavir Sulfate	Prestw-1512	188062-50-2	C28H38N12O6S	['Infectiology', 'Metabolism']	['Antiviral']	FALSE	286.38	2.43	0.63	1.53
Diloxanide furoate	Prestw-903	3736-81-0	C14H11Cl2NO4	['Metabolism']	['Antiamebic']	FALSE	328.16	2.14	3.17	2.66
Metyrapone	Prestw-904	54-36-4	C14H14N2O	['Endocrinology']	[nan]	FALSE	226.3	1.47	1.85	1.66
Urapidil hydrochloride	Prestw-905	64887-14-5	C20H30ClN5O3	['Cardiovascular']	['Antihypertensive', 'Vasodilator']	FALSE	387.54	1.55	1.43	1.49
Fluspirilen	Prestw-906	1841-19-6	C29H31F2N3O	['Central Nervous System']	['Antipsychotic']	FALSE	475.63	5.3	5.55	5.42
S-(+)-ibuprofen	Prestw-907	51146-56-6	C13H18O2	['Central Nervous System', 'Metabolism']	['Analgesic', 'Anti-inflammatory']	FALSE	206.31	3.23	3.58	3.41
Ethynodiol diacetate	Prestw-908	297-76-7	C24H32O4	['Endocrinology']	['Contraceptive']	FALSE	384.56	4.58	4.97	4.78
Nabumetone	Prestw-909	42924-53-8	C15H16O2	['Central Nervous System', 'Metabolism']	['Analgesic', 'Anti-inflammatory']	FALSE	228.31	3.04	2.8	2.92
Nisoxetine hydrochloride	Prestw-910	57754-86-6	C17H22ClNO2	['Central Nervous System']	['Antidepressant']	FALSE	271.39	2.96	3.07	3.02
(+)-Isoproterenol (+)-bitartrate salt	Prestw-911	14638-70-1	C15H23NO9	['Respiratory']	['Antiasthmatic', 'Bronchodilator', 'Vasodilator']	FALSE	211.29	0.85	1.05	0.95
Monobenzone	Prestw-912	103-16-2	C13H12O2	['Dermatology']	[nan]	FALSE	200.25	2.79	3.13	2.96
2-Aminobenzenesulfonamide	Prestw-913	3306-62-5	C6H8N2O2S	['Metabolism']	['Diuretic']	FALSE	172.23	-0.11	-0.09	-0.1
Estrone	Prestw-914	53-16-7	C18H22O2	['Endocrinology']	[nan]	FALSE	270.4	3.54	3.77	3.66
Lorglumide sodium salt	Prestw-915	97964-56-2	C22H31Cl2N2NaO4	['Metabolism']	['Antiulcer']	FALSE	458.45	4.05	4.79	4.42
Nitrendipine	Prestw-916	39562-70-4	C18H20N2O6	['Cardiovascular']	['Antihypertensive']	FALSE	360.4	2.31	2.12	2.21
Flurbiprofen	Prestw-917	5104-49-4	C15H13FO2	['Central Nervous System', 'Metabolism']	['Analgesic', 'Anti-inflammatory']	FALSE	244.28	3.9	3.66	3.78
Nimodipine	Prestw-918	66085-59-4	C21H26N2O7	['Cardiovascular']	['Vasodilator']	FALSE	418.49	2.25	2.36	2.31
Bacitracin	Prestw-919	1405-87-4	C66H103N17O16S	['Metabolism']	['Antibacterial']	TRUE	1422.93	-4.01	0.05	-1.98
L(-)-vesamicol hydrochloride	Prestw-920	112709-59-8	C17H26ClNO	['Neuromuscular']	[nan]	FALSE	259.43	3.13	3.41	3.27
Nizatidine	Prestw-921	76963-41-2	C12H21N5O2S2	['Metabolism']	['Antiulcer']	FALSE	331.52	0.39	1.07	0.73
Thioperamide maleate	Prestw-922	106243-16-7	C19H28N4O4S	['Central Nervous System']	['Antiemetic']	FALSE	292.5	2.21	2.64	2.43
Xamoterol hemifumarate	Prestw-923	73210-73-8	C36H54N6O14	['Cardiovascular']	[nan]	FALSE	339.44	-0.57	-0.28	-0.42
Rolipram	Prestw-924	61413-54-5	C16H21NO3	['Central Nervous System']	['Antidepressant', 'Antipsychotic', 'Antipsychotic']	FALSE	275.38	2.09	2.35	2.22
Thonzonium bromide	Prestw-925	553-08-2	C32H55BrN4O	['Dermatology']	['Antiseptic']	FALSE	511.91	2.56	7.89	5.23
Idazoxan hydrochloride	Prestw-926	79944-56-2	C11H13ClN2O2	['Central Nervous System']	['Antiparkinsonian', 'Antipsychotic']	FALSE	204.25	1.18	1.19	1.18
Quinapril HCl	Prestw-927	82586-55-8	C25H31ClN2O5	['Cardiovascular']	['Antihypertensive']	FALSE	438.57	2.48	3.66	3.07
Nilutamide	Prestw-928	63612-50-0	C12H10F3N3O4	['Oncology']	['Antineoplastic']	FALSE	317.25	2.23	2.25	2.24
Ketorolac tromethamine	Prestw-929	74103-07-4	C19H24N2O6	['Central Nervous System', 'Metabolism']	['Analgesic', 'Anti-inflammatory', 'Antipyretic']	FALSE	255.29	2	2.81	2.4
Protriptyline hydrochloride	Prestw-930	1225-55-4	C19H22ClN	['Central Nervous System']	['Antidepressant']	FALSE	263.41	4.53	4.04	4.29
Propofol	Prestw-931	2078-54-8	C12H18O	['Central Nervous System']	['Anesthetic', 'Sedative']	FALSE	178.3	3.39	3.95	3.67
S(-)Eticlopride hydrochloride	Prestw-932	97612-24-3	C17H26Cl2N2O3	['Central Nervous System']	[nan]	FALSE	340.89	2.83	3.34	3.09
Primidone	Prestw-933	125-33-7	C12H14N2O2	['Central Nervous System']	['Anticonvulsant']	FALSE	218.28	1.24	0.93	1.09
Flucytosine	Prestw-934	2022-85-7	C4H4FN3O	['Metabolism']	['Antifungal']	FALSE	129.11	0.17	-1.08	-0.45
(-)-MK 801 hydrogen maleate	Prestw-935	77086-19-2	C20H19NO4	['Central Nervous System']	['Anticonvulsant']	FALSE	221.32	3.51	3.04	3.27
Bephenium hydroxynaphthoate	Prestw-936	3818-50-6	C28H29NO4	['Metabolism']	[nan]	FALSE	256.4	-0.15	2.18	1.01
Dehydroisoandosterone 3-acetate	Prestw-937	853-23-6	C21H30O3	['Endocrinology']	[nan]	FALSE	330.51	4.03	3.58	3.8
Benserazide hydrochloride	Prestw-938	14919-77-8	C10H16ClN3O5	['Central Nervous System']	['Antiparkinsonian']	FALSE	257.28	-1.11	-1.52	-1.32
Iodipamide	Prestw-939	606-17-7	C20H14I6N2O6	['Diagnostic']	['Contrastant']	FALSE	1139.76	4.9	5.54	5.22
Allopurinol	Prestw-1213	315-30-0	C5H4N4O	['Metabolism']	[nan]	FALSE	136.13	0.18	-0.65	-0.24
Pentetic acid	Prestw-941	67-43-6	C14H23N3O10	['Oncology']	['Chelating', 'Radioprotectant']	FALSE	393.4	-1.68	-1.06	-1.37
Bretylium tosylate	Prestw-942	61-75-6	C18H24BrNO3S	['Cardiovascular', 'Central Nervous System']	['Anesthetic', 'Antiarrhythmic', 'Antihypertensive']	FALSE	243.19	-0.16	1.65	0.74
Pralidoxime chloride	Prestw-943	51-15-0	C7H9ClN2O	['Neuromuscular']	[nan]	FALSE	137.18	0.47	1.06	0.76
Phenoxybenzamine hydrochloride	Prestw-944	63-92-3	C18H23Cl2NO	['Cardiovascular']	['Antihypertensive']	FALSE	303.86	4	4.58	4.29
Salmeterol	Prestw-945	89365-50-4	C25H37NO4	['Respiratory']	['Bronchodilator']	FALSE	415.63	2.87	4.23	3.55
Altretamine	Prestw-946	645-05-6	C9H18N6	['Oncology']	['Antineoplastic']	FALSE	210.33	2.22	2	2.11
Prazosin hydrochloride	Prestw-947	19237-84-4	C19H22ClN5O4	['Cardiovascular']	['Antihypertensive']	FALSE	383.45	1.24	2.11	1.67
Timolol maleate salt	Prestw-948	26921-17-5	C17H28N4O7S	['Cardiovascular', 'Ophthalmology']	['Antianginal', 'Antiarrhythmic', 'Antiglaucoma', 'Antihypertensive']	FALSE	316.48	1.22	1.13	1.18
(+,-)-Octopamine hydrochloride	Prestw-949	770-05-8	C8H12ClNO2	['Cardiovascular']	[nan]	FALSE	153.2	0.48	0.16	0.32
Stavudine	Prestw-1279	3056-17-5	C10H12N2O4	['Infectiology', 'Metabolism']	['Antiviral']	FALSE	224.24	0.14	-0.51	-0.19
Crotamiton	Prestw-951	483-63-6	C13H17NO	['Dermatology', 'Metabolism']	['Antipruritic']	FALSE	203.31	3.01	3.09	3.05
Toremifene	Prestw-1197	89778-26-7	C26H28ClNO	['Endocrinology', 'Oncology']	['Antineoplastic']	FALSE	406	5.4	6.3	5.85
(R)-(+)-Atenolol	Prestw-536	56715-13-0	C14H22N2O3	['Cardiovascular']	['Antianginal', 'Antiarrhythmic', 'Antihypertensive', 'Antimigraine']	FALSE	266.38	0.92	0.67	0.8
Tyloxapol	Prestw-954	25301-02-4	C59H96O12	['Respiratory']	['Mucolytic']	FALSE	997.55	4.99	11.59	8.29
Florfenicol	Prestw-955	73231-34-2	C12H14Cl2FNO4S	['Metabolism', 'Infectiology']	['Antibacterial']	TRUE	358.24	1.7	1.59	1.64
Megestrol acetate	Prestw-956	595-33-5	C24H32O4	['Endocrinology', 'Oncology']	['Antineoplastic', 'Contraceptive']	FALSE	384.56	3.69	3.23	3.46
Deoxycorticosterone	Prestw-957	64-85-7	C21H30O3	['Endocrinology', 'Metabolism']	['Anti-inflammatory']	FALSE	330.51	3.21	3.12	3.17
Urosiol	Prestw-958	128-13-2	C24H40O4	['Metabolism']	[nan]	FALSE	392.64	4.07	3.99	4.03
Proparacaine hydrochloride	Prestw-959	09/06/5875	C16H27ClN2O3	['Central Nervous System']	['Anesthetic']	FALSE	294.44	2.37	2.63	2.5
Aminocaproic acid	Prestw-960	60-32-2	C6H13NO2	['Allergology', 'Hematology']	['Antifibrinolytic', 'Hemostatic']	FALSE	131.2	-1.68	0.29	-0.69
Denatonium benzoate	Prestw-961	3734-33-6	C28H34N2O3	['Neuromuscular']	[nan]	FALSE	325.52	0.26	3.07	1.66
Canrenone	Prestw-1259	976-71-6	C22H28O3	['Endocrinology']	['Diuretic']	FALSE	340.5	4.15	3.38	3.77
Enilconazole	Prestw-963	35554-44-0	C14H14Cl2N2O	['Metabolism']	['Antifungal']	FALSE	297.2	3.14	3.35	3.24
Methacycline hydrochloride	Prestw-964	3963-95-9	C22H23ClN2O8	['Metabolism', 'Infectiology']	['Antibacterial']	TRUE	442.46	-0.95	-1.16	-1.06
Floxuridine	Prestw-1415	50-91-9	C9H11FN2O5	['Oncology']	['Antineoplastic', 'Antiviral']	FALSE	246.22	-0.41	-1.77	-1.09
Sotalol hydrochloride	Prestw-966	959-24-0	C12H21ClN2O3S	['Cardiovascular']	['Antianginal', 'Antiarrhythmic', 'Antihypertensive']	FALSE	272.41	0.71	0.97	0.84
Gestrinone	Prestw-1267	16320-04-0	C21H24O2	['Endocrinology']	['Contraceptive']	FALSE	308.45	3.87	4.13	4
Decamethonium bromide	Prestw-968	541-22-0	C16H38Br2N2	['Neuromuscular']	['Muscle relaxant']	FALSE	258.56	-3.74	1.13	-1.31
Darifenacin hydrobromide	Prestw-1514	133099-07-7	C28H31BrN2O2	['Neuromuscular']	[nan]	FALSE	426.6	3.97	4.56	4.26
Indatraline hydrochloride	Prestw-1602	86939-10-8	C16H16Cl3N	['Central Nervous System']	['Antidepressant']	FALSE	292.22	4.92	4.54	4.73
Remoxipride Hydrochloride	Prestw-971	73220-03-8	C16H24BrClN2O3	['Central Nervous System']	['Antipsychotic']	FALSE	371.31	2.2	2.73	2.47
THIP Hydrochloride	Prestw-972	85118-33-8	C6H9ClN2O2	['Central Nervous System']	['Sedative']	FALSE	140.16	0.31	0.46	0.38
Pirlindole mesylate	Prestw-973	60762-57-4	C16H22N2O3S	['Central Nervous System']	['Antidepressant']	FALSE	226.35	2.55	3.48	3.01
Pronethalol hydrochloride	Prestw-974	51-02-5	C15H20ClNO	['Cardiovascular']	['Antianginal', 'Antiarrhythmic', 'Antihypertensive']	FALSE	229.35	2.85	2.49	2.67
Naftopidil dihydrochloride	Prestw-975	57149-08-3	C24H30Cl2N2O3	['Cardiovascular']	['Antihypertensive']	FALSE	392.54	2.65	3.96	3.31
Tracazolate hydrochloride	Prestw-976	41094-88-6	C16H25ClN4O2	['Central Nervous System']	['Anticonvulsant', 'Sedative']	FALSE	304.44	2.48	2.56	2.52
Zardaverine	Prestw-977	101975-10-4	C12H10F2N2O3	['Respiratory']	['Bronchodilator']	FALSE	268.24	1.72	2.24	1.98
Memantine Hydrochloride	Prestw-978	41100-52-1	C12H22ClN	['Central Nervous System', 'Metabolism']	['Anti-Alzheimer', 'Antiparkinsonian', 'Antispastic']	FALSE	179.34	3.08	1.91	2.49
Ozagrel hydrochloride	Prestw-979	78712-43-3	C13H13ClN2O2	['Cardiovascular', 'Hematology']	['Antianginal']	FALSE	228.27	1.76	1.58	1.67
Piribedil hydrochloride	Prestw-980	78213-63-5	C16H19ClN4O2	['Cardiovascular', 'Central Nervous System']	['Antiparkinsonian', 'Vasodilator']	FALSE	298.38	1.85	2.04	1.95
Nitrocaramiphen hydrochloride	Prestw-981	98636-73-8	C18H27ClN2O4	['Central Nervous System']	[nan]	FALSE	334.46	3.25	3.87	3.56
Nandrolone	Prestw-982	434-22-0	C18H26O2	['Endocrinology', 'Hematology']	['Antianemic']	FALSE	274.44	3.46	3.13	3.3
Dimaprit dihydrochloride	Prestw-983	23256-33-9	C6H17Cl2N3S	['Metabolism']	[nan]	FALSE	161.31	0.54	0.59	0.57
Oxfendazol	Prestw-1459	53716-50-0	C15H13N3O3S	['Metabolism']	[nan]	FALSE	315.38	2.17	2.66	2.41
Guaiacol	Prestw-1268	90-05-1	C7H8O2	['Respiratory']	['Expectorant']	FALSE	124.15	1.25	1.55	1.4
Proscillaridin A	Prestw-986	466-06-8	C30H42O8	['Cardiovascular']	[nan]	FALSE	530.72	2.58	2.34	2.46
Pramipexole dihydrochloride	Prestw-1316	104632-25-9	C10H19Cl2N3S	['Central Nervous System']	['Antiparkinsonian']	FALSE	211.37	1.61	1.38	1.5
Norgestimate	Prestw-1452	35189-28-7	C23H31NO3	['Endocrinology']	[nan]	FALSE	369.55	4.37	5.1	4.74
Chlormadinone acetate	Prestw-1374	302-22-7	C23H29ClO4	['Endocrinology', 'Oncology']	['Antineoplastic']	FALSE	404.97	3.69	3.15	3.42
Phenylbutazone	Prestw-1310	50-33-9	C19H20N2O2	['Metabolism']	['Anti-inflammatory']	FALSE	308.41	3.7	3.95	3.83
Gliquidone	Prestw-991	33342-05-1	C27H33N3O6S	['Endocrinology']	['Antidiabetic']	FALSE	527.7	2.46	4.21	3.34
Pizotifen malate	Prestw-992	07/11/5189	C23H27NO5S	['Allergology', 'Cardiovascular', 'Central Nervous System']	['Antihistaminic', 'Antimigraine', 'Sedative']	FALSE	295.48	4.22	4.34	4.28
Ribavirin	Prestw-993	36791-04-5	C8H12N4O5	['Metabolism']	['Antiviral']	FALSE	244.24	-1.28	-2.74	-2.01
Cyclopenthiazide	Prestw-994	742-20-1	C13H18ClN3O4S2	['Cardiovascular']	['Antihypertensive', 'Diuretic']	FALSE	379.93	1.18	2.12	1.65
Fluvoxamine maleate	Prestw-995	61718-82-9	C19H25F3N2O6	['Central Nervous System']	['Antidepressant', 'CNS Stimulant']	FALSE	318.38	3.01	2.74	2.88
Prothionamide	Prestw-1321	14222-60-7	C9H12N2S	['Infectiology', 'Metabolism']	['Antibacterial']	TRUE	180.3	1.15	1.99	1.57
Fluticasone propionate	Prestw-997	80474-14-2	C25H31F3O5S	['Cardiovascular', 'Metabolism']	['Anti-inflammatory', 'Vasodilator']	FALSE	500.63	3.41	3.95	3.68
Zuclopenthixol dihydrochloride	Prestw-998	633-59-0	C22H27Cl3N2OS	['Central Nervous System']	['Antipsychotic', 'Antiviral', 'Sedative']	FALSE	401.01	3.58	4.54	4.06
Proguanil hydrochloride	Prestw-999	637-32-1	C11H17Cl2N5	['Metabolism']	['Antimalarial']	FALSE	253.77	2.6	3.09	2.84
Lymecycline	Prestw-1000	992-21-2	C29H38N4O10	['Metabolism']	['Antibacterial']	TRUE	602.71	-1.16	-1.35	-1.25
Alfadolone acetate	Prestw-1001	23930-37-2	C23H34O5	['Central Nervous System']	['Anesthetic']	FALSE	390.57	2.86	2.3	2.58
Alfaxalone	Prestw-1002	23930-19-0	C21H32O3	['Central Nervous System']	['Anesthetic']	FALSE	332.53	3.31	2.38	2.85
Azapropazone	Prestw-1003	13539-59-8	C16H20N4O2	['Central Nervous System', 'Metabolism']	['Analgesic', 'Anti-inflammatory']	FALSE	300.4	2.53	2.92	2.73
Meptazinol hydrochloride	Prestw-1004	59263-76-2	C15H24ClNO	['Central Nervous System']	['Analgesic']	FALSE	233.39	2.9	3.51	3.21
Apramycin	Prestw-1005	37321-09-8	C21H41N5O11	['Metabolism', 'Infectiology']	['Antibacterial']	TRUE	539.67	-4.82	-7.02	-5.92
Epitiostanol	Prestw-1006	2363-58-8	C19H30OS	['Oncology']	['Antineoplastic']	FALSE	306.56	4.83	4.03	4.43
Fursultiamine Hydrochloride	Prestw-1007	2105-43-3	C17H27ClN4O3S2	['Metabolism']	['Anti-Alzheimer']	FALSE	398.61	1.29	0.25	0.77
Gabexate mesilate	Prestw-1008	56974-61-9	C17H27N3O7S	['Hematology', 'Metabolism']	['Anticoagulant']	FALSE	321.42	2.43	2.35	2.39
Pivampicillin	Prestw-1009	33817-20-8	C22H29N3O6S	['Metabolism', 'Infectiology']	['Antibacterial']	TRUE	463.61	2.1	2.1	2.1
Lodoxamide	Prestw-1746	53882-12-5	C11H6ClN3O6	['Allergology']	['Antihistaminic']	FALSE	311.65	-0.12	0.11	0
Flucloxacillin sodium	Prestw-1011	1847-24-1	C19H16ClFN3NaO5S	['Metabolism', 'Infectiology']	['Antibacterial']	TRUE	452.9	3.09	2.02	2.55
Trapidil	Prestw-1012	15421-84-8	C10H15N5	['Cardiovascular']	['Vasodilator']	FALSE	205.3	2.27	1.6	1.93
Deptropine citrate	Prestw-1013	2169-75-7	C29H35NO8	['Allergology', 'Cardiovascular', 'Respiratory']	['Antihistaminic', 'Bronchodilator', 'Vasodilator']	FALSE	333.51	4.22	4.48	4.35
Sertraline	Prestw-1014	79617-96-2	C17H17Cl2N	['Central Nervous System']	['Antidepressant', 'CNS Stimulant']	FALSE	306.25	5.15	5	5.07
Ethamsylate	Prestw-1015	2624-44-4	C10H17NO5S	['Cardiovascular', 'Hematology']	['Antiplatelet', 'Hemostatic']	FALSE	190.19	-0.23	0.26	0.02
Moxonidine	Prestw-1016	75438-57-2	C9H12ClN5O	['Cardiovascular']	['Antihypertensive']	FALSE	241.71	1.62	1.27	1.45
Etilefrine hydrochloride	Prestw-1017	534-87-2	C10H16ClNO2	['Cardiovascular']	['Vasoconstrictor']	FALSE	181.26	1.1	0.94	1.02
Alprostadil	Prestw-1018	745-65-3	C20H34O5	['Cardiovascular']	['Erectile dysfunction treatment', 'Vasodilator']	FALSE	354.54	2.21	3.48	2.84
Tribenoside	Prestw-1019	10310-32-4	C29H34O6	['Cardiovascular']	[nan]	FALSE	478.63	2.41	4.22	3.32
Rimexolone	Prestw-1020	49697-38-3	C24H34O3	['Metabolism']	['Anti-inflammatory']	FALSE	370.58	3.77	3.72	3.75
Isradipine	Prestw-1021	75695-93-1	C19H21N3O5	['Cardiovascular']	['Antianginal', 'Antihypertensive']	FALSE	371.43	1.72	2.17	1.94
Nifekalant	Prestw-1774	130636-43-0	C19H27N5O5	['Cardiovascular']	['Antiarrhythmic']	FALSE	405.51	1.95	1.47	1.71
Isometheptene mucate	Prestw-1023	7492-31-1	C24H48N2O8	['Cardiovascular']	['Antimigraine', 'Vasoconstrictor']	FALSE	210.16	-2.63	-2.52	-2.58
Nifurtimox	Prestw-1024	23256-30-6	C10H13N3O5S	['Metabolism']	[nan]	FALSE	287.33	1.05	1.17	1.11
Letrozole	Prestw-1025	112809-51-5	C17H11N5	['Oncology']	['Antineoplastic']	FALSE	285.33	3.1	2.75	2.93
Arbutin	Prestw-1026	497-76-7	C12H16O7	['Metabolism', 'Infectiology']	['Antibacterial']	TRUE	272.28	-1.18	-0.61	-0.89
Tocainide hydrochloride	Prestw-1027	71395-14-7	C11H17ClN2O	['Cardiovascular', 'Central Nervous System']	['Anesthetic', 'Antiarrhythmic']	FALSE	192.29	1.7	1.55	1.63
Benzathine benzylpenicillin	Prestw-1028	5928-84-7	C48H56N6O10S2	['Metabolism', 'Infectiology']	['Antibacterial']	TRUE	350.43	1.33	1.33	1.33
Risperidone	Prestw-1029	106266-06-2	C23H27FN4O2	['Central Nervous System']	['Antipsychotic']	FALSE	410.54	3.61	3.32	3.47
Torsemide	Prestw-1030	56211-40-6	C16H20N4O3S	['Cardiovascular']	['Antihypertensive', 'Diuretic']	FALSE	348.47	0.86	2.13	1.5
Halofantrine hydrochloride	Prestw-1031	36167-63-2	C26H31Cl3F3NO	['Metabolism']	['Antimalarial']	FALSE	500.47	6.66	8.2	7.43
Articaine hydrochloride	Prestw-1032	23964-57-0	C13H21ClN2O3S	['Central Nervous System']	['Anesthetic']	FALSE	284.42	1.35	2.18	1.76
Nomegestrol acetate	Prestw-1033	58652-20-3	C23H30O4	['Endocrinology']	['Contraceptive']	FALSE	370.53	3.48	3.02	3.25
Pancuronium bromide	Prestw-1034	15500-66-0	C35H60Br2N2O4	['Neuromuscular']	['Muscle relaxant']	FALSE	572.97	-2.03	2.79	0.38
Molindone hydrochloride	Prestw-1035	15622-65-8	C16H25ClN2O2	['Central Nervous System']	['Antipsychotic']	FALSE	276.42	1.51	2.14	1.83
Alcuronium chloride	Prestw-1036	15180-03-7	C44H50Cl2N4O2	['Neuromuscular']	['Muscle relaxant']	FALSE	666.98	-2.38	1.49	-0.45
Zalcitabine	Prestw-1037	7481-89-2	C9H13N3O3	['Metabolism']	['Antiviral']	FALSE	211.25	0.33	-1.02	-0.35
Methyldopate hydrochloride	Prestw-1038	2508-79-4	C12H18ClNO4	['Cardiovascular']	['Antihypertensive']	FALSE	239.3	1.06	1.23	1.14
Levocabastine hydrochloride	Prestw-1039	79547-78-7	C26H30ClFN2O2	['Allergology']	['Antihistaminic']	FALSE	420.57	4.23	5.11	4.67
Pyrvinium pamoate	Prestw-1040	3546-41-6	C75H70N6O6	['Metabolism']	[nan]	FALSE	386.37	4.17	2.94	3.55
Etomidate	Prestw-1041	33125-97-2	C14H16N2O2	['Central Nervous System']	['Anesthetic', 'Hypnotic']	FALSE	244.32	2.37	2.38	2.37
Tridihexethyl chloride	Prestw-1042	4310-35-4	C21H36ClNO	['Neuromuscular']	['Antispastic']	FALSE	318.58	0.37	3.19	1.78
Penbutolol sulfate	Prestw-1043	38363-32-5	C36H60N2O8S	['Cardiovascular']	['Antianginal', 'Antiarrhythmic', 'Antihypertensive']	FALSE	291.48	2.8	3.57	3.19
Prednicarbate	Prestw-1044	73771-04-7	C27H36O8	['Metabolism']	['Anti-Inflammatory']	FALSE	488.63	2.37	3.61	2.99
Sertaconazole nitrate	Prestw-1045	99592-39-9	C20H16Cl3N3O4S	['Metabolism', 'Infectiology']	['Antibacterial', 'Antifungal']	TRUE	437.79	4.77	5.84	5.31
Repaglinide	Prestw-1046	135062-02-1	C27H36N2O4	['Endocrinology']	['Antidiabetic']	FALSE	452.65	3.71	5.28	4.5
Piretanide	Prestw-1047	55837-27-9	C17H18N2O5S	['Cardiovascular']	['Antihypertensive', 'Diuretic']	FALSE	362.44	1.37	2.45	1.91
Piperacetazine	Prestw-1048	3819-00-9	C24H30N2O2S	['Central Nervous System']	['Antipsychotic']	FALSE	410.63	2.98	4.21	3.6
Oxyphenbutazone	Prestw-1049	129-20-4	C19H20N2O3	['Metabolism']	['Anti-inflammatory']	FALSE	324.41	3.18	3.69	3.43
Quinethazone	Prestw-1050	73-49-4	C10H12ClN3O3S	['Cardiovascular']	['Antihypertensive', 'Diuretic']	FALSE	289.77	0.8	0.97	0.88
Moricizine hydrochloride	Prestw-1051	31883-05-3	C22H26ClN3O4S	['Cardiovascular']	['Antiarrhythmic']	FALSE	427.57	1.38	3.08	2.23
Iopanoic acid	Prestw-1052	96-83-3	C11H12I3NO2	['Diagnostic']	['Contrastant']	FALSE	570.94	4.48	3.83	4.16
Pivmecillinam hydrochloride	Prestw-1053	32887-03-9	C21H34ClN3O5S	['Metabolism', 'Infectiology']	['Antibacterial']	TRUE	439.64	3.27	3.55	3.41
Levopropoxyphene napsylate	Prestw-1054	5714-90-9	C32H37NO5S	['Central Nervous System', 'Respiratory']	['Analgesic', 'Antitussive']	FALSE	339.52	4.3	4.71	4.5
Piperidolate hydrochloride	Prestw-1055	129-77-1	C21H26ClNO2	['Neuromuscular']	['Antispastic']	FALSE	323.47	3.69	4.19	3.94
Trifluridine	Prestw-1056	70-00-8	C10H11F3N2O5	['Metabolism']	['Antiviral']	FALSE	296.23	0.17	-0.78	-0.31
Oxprenolol hydrochloride	Prestw-1057	6452-73-9	C15H24ClNO3	['Cardiovascular']	['Antianginal', 'Antiarrhythmic', 'Antihypertensive']	FALSE	265.39	1.83	2.23	2.03
Ondansetron Hydrochloride	Prestw-1058	103639-04-9	C18H20ClN3O	['Central Nervous System']	['Antianemic']	FALSE	293.4	2.46	2.63	2.55
Propoxycaine hydrochloride	Prestw-1059	550-83-4	C16H27ClN2O3	['Central Nervous System']	['Anesthetic']	FALSE	294.44	2.37	2.63	2.5
Oxaprozin	Prestw-1060	21256-18-8	C18H15NO3	['Central Nervous System', 'Metabolism']	['Analgesic', 'Anti-inflammatory']	FALSE	293.34	3.39	3.56	3.48
Phensuximide	Prestw-1061	86-34-0	C11H11NO2	['Central Nervous System']	['Anticonvulsant']	FALSE	189.23	1.36	0.91	1.14
Ioxaglic acid	Prestw-1062	59017-64-0	C24H21I6N5O8	['Diagnostic']	['Contrastant']	FALSE	1268.9	2.27	2.16	2.21
Naftifine hydrochloride	Prestw-1063	65473-14-5	C21H22ClN	['Infectiology', 'Metabolism']	['Antifungal']	FALSE	287.43	4.83	4.86	4.85
Meprylcaine hydrochloride	Prestw-1064	956-03-6	C14H22ClNO2	['Neuromuscular']	['Local anesthetic']	FALSE	235.36	2.93	2.74	2.83
Milrinone	Prestw-1065	78415-72-2	C12H9N3O	['Cardiovascular']	['Vasodilator']	FALSE	211.24	0.8	0.36	0.58
Methantheline bromide	Prestw-1066	53-46-3	C21H26BrNO3	['Neuromuscular']	['Antispastic']	FALSE	340.48	-0.27	2.43	1.08
Ticarcillin sodium	Prestw-1067	74682-62-5	C15H15N2NaO6S2	['Infectiology', 'Metabolism']	['Antibacterial']	TRUE	383.46	0.88	-0.12	0.38
Thiethylperazine dimalate	Prestw-1068	52239-63-1	C30H41N3O10S2	['Central Nervous System']	['Antiemetic', 'Antivertigo']	FALSE	399.68	3.44	4.92	4.18
Mesalamine	Prestw-1069	89-57-6	C7H7NO3	['Metabolism']	['Anti-inflammatory']	FALSE	153.15	1.1	0.42	0.76
Vorinostat	Prestw-1362	149647-78-9	C14H20N2O3	['Oncology']	['Antineoplastic']	FALSE	264.36	2.06	1.64	1.85
Imidurea	Prestw-1071	39236-46-9	C11H16N8O8	['Infectiology']	['Antifungal']	FALSE	388.35	-3.04	-4.02	-3.53
Lansoprazole	Prestw-1072	103577-45-3	C16H14F3N3O2S	['Metabolism']	['Antiulcer']	FALSE	369.4	1.75	3.66	2.7
Bethanechol chloride	Prestw-1073	590-63-6	C7H17ClN2O2	['Metabolism']	[nan]	FALSE	161.26	-3.6	-1.03	-2.31
Cyproterone acetate	Prestw-1074	427-51-0	C24H29ClO4	['Endocrinology']	['Antineoplastic', 'Contraceptive']	FALSE	416.98	3.89	3.03	3.46
(R)-Propranolol hydrochloride	Prestw-1075	13071-11-9	C16H22ClNO2	['Cardiovascular']	['Antianginal', 'Antiarrhythmic', 'Antihypertensive', 'Antimigraine']	FALSE	259.38	2.53	2.54	2.54
Ciprofibrate	Prestw-1076	52214-84-3	C13H14Cl2O3	['Metabolism']	['Hypocholesterolemic']	FALSE	289.17	2.79	2.93	2.86
Formestane	Prestw-1420	566-48-3	C19H26O3	['Endocrinology', 'Oncology']	['Antineoplastic']	FALSE	302.45	2.76	2.73	2.75
Benzylpenicillin sodium	Prestw-1078	69-57-8	C16H17N2NaO4S	['Infectiology', 'Metabolism']	['Antibacterial']	TRUE	333.42	1.82	0.63	1.23
Chlorambucil	Prestw-1079	305-03-3	C14H19Cl2NO2	['Oncology']	['Antineoplastic']	FALSE	304.24	3.43	3.87	3.65
Methiazole	Prestw-1080	108579-67-5	C12H15N3O2S	['Infectiology', 'Metabolism']	['Antihelmintic']	FALSE	265.37	2.2	2.92	2.56
(S)-propranolol hydrochloride	Prestw-1081	04/10/4199	C16H22ClNO2	['Cardiovascular']	['Antianginal', 'Antiarrhythmic', 'Antihypertensive']	FALSE	259.38	2.53	2.54	2.54
(-)-Eseroline fumarate salt	Prestw-1082	104015-29-4	C17H22N2O5	['Central Nervous System']	['Analgesic']	FALSE	218.33	2.22	2.32	2.27
Isosorbide mononitrate	Prestw-1294	16051-77-7	C6H9NO6	['Cardiovascular']	['Antianginal']	FALSE	191.16	-0.74	-0.91	-0.82
Levalbuterol hydrochloride	Prestw-1516	50293-90-8	C13H22ClNO3	['Respiratory']	['Antiasthmatic', 'Bronchodilator']	FALSE	239.35	1.13	0.92	1.02
Topiramate	Prestw-1493	97240-79-4	C12H21NO8S	['Central Nervous System']	['Anticonvulsant', 'Antimigraine']	FALSE	339.41	-0.26	-1.81	-1.03
D-cycloserine	Prestw-1086	68-41-7	C3H6N2O2	['Infectiology', 'Metabolism']	['Antibacterial']	TRUE	102.11	-1.5	-1.68	-1.59
2-Chloropyrazine	Prestw-1087	14508-49-7	C4H3ClN2	['Cardiovascular']	[nan]	FALSE	114.54	-0.14	0.4	0.13
(+,-)-Synephrine	Prestw-1088	94-07-5	C9H13NO2	['Cardiovascular']	['Vasoconstrictor']	FALSE	167.23	0.79	0.59	0.69
(S)-(-)-Cycloserine	Prestw-1089	339-72-0	C3H6N2O2	['Infectiology', 'Metabolism']	['Antibacterial']	TRUE	102.11	-1.5	-1.68	-1.59
Homosalate	Prestw-1090	118-56-9	C16H22O3	['Dermatology']	['Radioprotectant']	FALSE	262.38	3.82	3.99	3.9
Spaglumic acid	Prestw-1091	4910-46-7	C11H16N2O8	['Allergology', 'Cardiovascular']	['Antiallergic', 'Vasodilator']	FALSE	304.29	-1.15	-1.9	-1.52
Ranolazine	Prestw-1092	95635-55-5	C24H33N3O4	['Cardiovascular']	['Antianginal']	FALSE	427.6	1.6	3.2	2.4
Misoprostol	Prestw-1443	59122-46-2	C22H38O5	['Metabolism']	['Antiulcer']	FALSE	382.6	2.65	3.8	3.22
Sulfadoxine	Prestw-1094	2447-57-6	C12H14N4O4S	['Infectiology', 'Metabolism']	['Antibacterial']	TRUE	310.37	1.04	1.31	1.17
Cyclopentolate hydrochloride	Prestw-1095	5870-29-1	C17H26ClNO3	['Metabolism']	[nan]	FALSE	291.43	2.21	2.49	2.35
Estriol	Prestw-1096	50-27-1	C18H24O3	['Endocrinology']	[nan]	FALSE	288.42	2.8	2.85	2.82
(-)-Isoproterenol hydrochloride	Prestw-1097	5984-95-2	C11H18ClNO3	['Cardiovascular', 'Respiratory']	['Bronchodilator', 'Vasodilator']	FALSE	211.29	0.85	1.05	0.95
Sarafloxacin	Prestw-1339	98105-99-8	C20H17F2N3O3	['Infectiology', 'Metabolism']	['Antibacterial']	TRUE	385.4	2.24	2.72	2.48
Nialamide	Prestw-1099	51-12-7	C16H18N4O2	['Central Nervous System']	['Antidepressant']	FALSE	298.38	1.16	0.36	0.76
Toltrazuril	Prestw-1195	69004-03-1	C18H14F3N3O4S	['Infectiology']	['Anticoccidial']	FALSE	425.42	2.77	6.05	4.41
Perindopril	Prestw-1101	82834-16-0	C19H32N2O5	['Cardiovascular']	['Antihypertensive']	FALSE	368.53	1.67	2.73	2.2
Fexofenadine HCl	Prestw-1102	153439-40-8	C32H40ClNO4	['Allergology']	['Antihistaminic']	FALSE	501.72	4.09	5.62	4.85
4-aminosalicylic acid	Prestw-1202	65-49-6	C7H7NO3	['Infectiology', 'Metabolism']	['Antibacterial', 'Antifungal']	TRUE	153.15	0	0.42	0.21
Clonixin Lysinate	Prestw-1104	55837-30-4	C19H25ClN4O4	['Central Nervous System', 'Infectiology']	['Analgesic', 'Antifungal']	FALSE	262.71	3.09	3.52	3.31
Verteporfin	Prestw-1105	129497-78-5	C41H42N4O8	['Ophthalmology']	[nan]	FALSE	718.87	2.44	7.76	5.1
Meropenem	Prestw-1106	96036-03-2	C17H25N3O5S	['Infectiology', 'Metabolism']	['Antibacterial']	TRUE	383.52	0.73	-1.34	-0.31
Ramipril	Prestw-1107	87333-19-5	C23H32N2O5	['Cardiovascular', 'Metabolism']	['Antihypertensive']	FALSE	416.57	2.29	3.31	2.8
Mephenytoin	Prestw-1108	50-12-4	C12H14N2O2	['Central Nervous System']	['Anticonvulsant']	FALSE	218.28	1.24	1.6	1.42
Rifabutin	Prestw-1109	72559-06-9	C46H62N4O11	['Infectiology', 'Metabolism']	['Antibacterial']	TRUE	847.12	2.26	3.72	2.99
Parbendazole	Prestw-1110	14255-87-9	C13H17N3O2	['Infectiology', 'Metabolism']	[nan]	FALSE	247.33	2.2	3.51	2.85
Mecamylamine hydrochloride	Prestw-1111	826-39-1	C11H22ClN	['Cardiovascular']	['Antihypertensive']	FALSE	167.33	2.79	2.18	2.49
Procarbazine hydrochloride	Prestw-1112	366-70-1	C12H20ClN3O	['Oncology']	['Antineoplastic']	FALSE	221.34	1.99	0.88	1.44
Viomycin sulfate	Prestw-1113	37883-00-4	C25H45N13O14S	['Infectiology', 'Metabolism']	['Antibacterial']	TRUE	685.81	-5.51	-8.56	-7.03
Saquinavir mesylate	Prestw-1114	149845-06-7	C39H54N6O8S	['Immunology', 'Infectiology', 'Metabolism']	['Antiviral']	FALSE	670.94	1.63	3.88	2.76
Ronidazole	Prestw-1115	7681-76-7	C6H8N4O4	['Infectiology', 'Metabolism']	['Antibacterial', 'Antiprotozoal', 'Antitrichomonal']	TRUE	200.18	-0.35	-0.09	-0.22
Dorzolamide hydrochloride	Prestw-1116	130693-82-2	C10H17ClN2O4S3	['Cardiovascular']	['Antiglaucoma', 'Antihypertensive']	FALSE	324.49	-0.03	0.27	0.12
Azaperone	Prestw-1117	1649-18-9	C19H22FN3O	['Central Nervous System']	['Antipsychotic', 'Sedative']	FALSE	327.44	3.35	3.37	3.36
Cefepime hydrochloride	Prestw-1118	123171-59-5	C19H25ClN6O5S2	['Infectiology', 'Metabolism']	['Antibacterial']	TRUE	481.64	-2.77	-1.24	-2
Clocortolone pivalate	Prestw-1119	34097-16-0	C27H36ClFO5	['Endocrinology']	['Anti-inflammatory']	FALSE	495.08	3.81	4.34	4.07
Nadifloxacin	Prestw-1120	124858-35-1	C19H21FN2O4	['Infectiology', 'Metabolism']	['Antibacterial']	TRUE	360.42	2.14	1.84	1.99
Buspirone hydrochloride	Prestw-1283	33386-08-2	C21H32ClN5O2	['Central Nervous System']	[nan]	FALSE	385.57	2.21	2.02	2.12
Anastrozole	Prestw-1222	120511-73-1	C17H19N5	['Oncology']	['Antineoplastic']	FALSE	293.41	2.8	2.97	2.88
Doxycycline hydrochloride	Prestw-1399	10592-13-9	C22H25ClN2O8	['Metabolism']	['Antibacterial']	TRUE	444.48	-0.88	-0.97	-0.92
Sulbactam	Prestw-1345	68373-14-8	C8H11NO5S	['Infectiology', 'Metabolism']	['Antibacterial']	TRUE	233.27	0.16	-0.59	-0.21
Fleroxacin	Prestw-1414	79660-72-3	C17H18F3N3O3	['Infectiology']	['Antibacterial']	TRUE	369.38	1.91	2.06	1.98
Clavulanate potassium salt	Prestw-1315	58001-44-8	C8H8KNO5	['Infectiology', 'Metabolism']	['Antibacterial']	TRUE	198.17	-0.15	-2.02	-1.09
Valproic acid	Prestw-1482	99-66-1	C8H16O2	['Central Nervous System']	['Anticonvulsant']	FALSE	144.24	2.06	2.72	2.39
Mepivacaine hydrochloride	Prestw-1280	1722-62-9	C15H23ClN2O	['Neuromuscular']	['Local anesthetic']	FALSE	246.39	2.38	3.09	2.74
Rifaximin	Prestw-1478	80621-81-4	C43H51N3O11	['Infectiology', 'Metabolism']	['Antibacterial']	TRUE	785.97	1.82	4.99	3.41
Estradiol Valerate	Prestw-1473	979-32-8	C23H32O3	['Endocrinology']	['Contraceptive']	FALSE	356.55	4.64	5.77	5.2
Acetylcysteine	Prestw-1206	616-91-1	C5H9NO3S	['Metabolism']	['Mucolytic']	FALSE	163.22	-0.35	-0.5	-0.42
Melengestrol acetate	Prestw-1435	2919-66-6	C25H32O4	['Endocrinology']	[nan]	FALSE	396.57	3.81	3.42	3.61
Bromhexine hydrochloride	Prestw-1246	611-75-6	C14H21Br2ClN2	['Respiratory']	['Expectorant']	FALSE	376.16	3.93	4.51	4.22
Anethole-trithione	Prestw-1223	532-11-6	C10H8OS3	['Metabolism']	['Choleretic']	FALSE	240.39	2.78	3.64	3.21
Amcinonide	Prestw-1476	51022-69-6	C28H35FO7	['Metabolism']	['Anti-inflammatory']	FALSE	502.63	2.68	2.4	2.54
Caffeine	Prestw-1256	58-08-2	C8H10N4O2	['Central Nervous System']	['CNS Stimulant']	FALSE	194.22	0.74	-0.1	0.32
Carvedilol	Prestw-1262	72956-09-3	C24H26N2O4	['Cardiovascular']	['Antihypertensive']	FALSE	406.52	2.2	4.01	3.11
Methenamine	Prestw-1282	100-97-0	C6H12N4	['Infectiology']	['Antibacterial']	TRUE	140.22	1.11	0.09	0.6
Phentermine hydrochloride	Prestw-1308	1197-21-3	C10H16ClN	['Central Nervous System']	[nan]	FALSE	149.26	2.55	1.84	2.19
Diclazuril	Prestw-1394	101831-37-2	C17H9Cl3N4O2	['Metabolism']	[nan]	FALSE	407.65	3.16	4.19	3.68
Famciclovir	Prestw-1249	104227-87-4	C14H19N5O4	['Infectiology', 'Metabolism']	['Antiviral']	FALSE	321.38	1.41	-0.43	0.49
Dopamine hydrochloride	Prestw-1398	62-31-7	C8H12ClNO2	['Cardiovascular']	['Antihypertensive']	FALSE	153.2	0.74	0.72	0.73
Cefdinir	Prestw-1263	91832-40-5	C14H13N5O5S2	['Infectiology', 'Metabolism']	['Antibacterial']	TRUE	395.46	0.34	-0.07	0.14
Carprofen	Prestw-1261	53716-49-7	C15H12ClNO2	['Metabolism']	['Anti-inflammatory']	FALSE	273.73	3.18	4.09	3.64
Celecoxib	Prestw-1371	169590-42-5	C17H14F3N3O2S	['Metabolism']	['Anti-inflammatory']	FALSE	381.41	3.18	4.55	3.87
Candesartan	Prestw-1258	139481-59-7	C24H20N6O3	['Cardiovascular']	['Antihypertensive']	FALSE	440.5	4.55	4.51	4.53
Fludarabine	Prestw-1483	21679-14-1	C10H12FN5O4	['Oncology']	['Antineoplastic']	FALSE	285.27	0.07	-1.45	-0.69
Cladribine	Prestw-1484	4291-63-8	C10H12ClN5O3	['Oncology']	['Antineoplastic']	FALSE	285.72	0.95	-0.4	0.28
Vardenafil	Prestw-1356	224785-90-4	C23H32N6O4S	['Cardiovascular']	['Erectile dysfunction treatment']	FALSE	488.68	2.94	3.35	3.14
Fluconazole	Prestw-1417	86386-73-4	C13H12F2N6O	['Metabolism']	['Antifungal']	FALSE	306.31	3.49	0.75	2.12
5-fluorouracil	Prestw-1203	51-21-8	C4H3FN2O2	['Oncology']	['Antineoplastic']	FALSE	130.09	-0.23	-1.1	-0.67
Mesna	Prestw-1487	19767-45-4	C2H5NaO3S2	['Oncology']	['Chemoprotectant']	FALSE	141.21	-0.92	-0.69	-0.8
Mitotane	Prestw-1444	53-19-0	C14H10Cl4	['Endocrinology', 'Oncology']	['Antineoplastic']	FALSE	320.04	5.93	5.75	5.84
Ambrisentan	Prestw-1497	177036-94-1	C22H22N2O4	['Cardiovascular']	['Antihypertensive']	FALSE	378.46	2.8	3.74	3.27
Triclosan	Prestw-1479	3380-34-5	C12H7Cl3O2	['Infectiology']	['Antibacterial', 'Antifungal', 'Antiseptic']	TRUE	289.54	3.84	5.12	4.48
Enoxacin	Prestw-1401	84294-96-2	C15H17FN4O3	['Infectiology', 'Metabolism']	['Antibacterial']	TRUE	320.36	2.05	1.2	1.62
Olopatadine hydrochloride	Prestw-1307	140462-76-6	C21H24ClNO3	['Allergology']	['Antihistaminic']	FALSE	337.45	3.07	3.55	3.31
Granisetron	Prestw-1187	109889-09-0	C18H24N4O	['Endocrinology']	['Antiemetic']	FALSE	312.46	2.25	2.4	2.32
Anthralin	Prestw-1224	1143-38-0	C14H10O3	['Dermatology']	['Antipsoriatic']	FALSE	226.24	3.18	2.84	3.01
Lamotrigine	Prestw-1492	84057-84-1	C9H7Cl2N5	['Central Nervous System']	['Anticonvulsant']	FALSE	256.11	2.79	2.43	2.61
Clofibrate	Prestw-1383	637-07-0	C12H15ClO3	['Metabolism']	['Antilipemic']	FALSE	242.72	2.93	3.33	3.13
Cyclophosphamide	Prestw-1481	50-18-0	C7H15Cl2N2O2P	['Immunology', 'Oncology']	['Antineoplastic', 'Immunosuppressant']	FALSE	261.11	1.97	0.86	1.41
Aripiprazole	Prestw-1229	129722-12-9	C23H27Cl2N3O2	['Central Nervous System']	['Antipsychotic']	FALSE	448.43	3.61	5	4.3
Ethinylestradiol	Prestw-1405	57-63-6	C20H24O2	['Endocrinology']	['Contraceptive']	FALSE	296.44	4	4.86	4.43
Fluocinolone acetonide	Prestw-1419	67-73-2	C24H30F2O6	['Metabolism']	['Anti-inflammatory']	FALSE	452.54	2.01	0.93	1.47
Sparfloxacin	Prestw-1343	110871-86-8	C19H22F2N4O3	['Infectiology', 'Metabolism']	['Antibacterial']	TRUE	392.45	2	1.62	1.81
Desloratadine	Prestw-1390	100643-71-8	C19H19ClN2	['Allergology']	['Antihistaminic']	FALSE	310.85	3.76	4.21	3.98
Clarithromycin	Prestw-1378	81103-11-9	C38H69NO13	['Infectiology', 'Metabolism']	['Antibacterial']	TRUE	748.08	0.04	2.06	1.05
Tripelennamine hydrochloride	Prestw-1199	154-69-8	C16H22ClN3	['Allergology']	['Antihistaminic']	FALSE	255.4	2.87	3.1	2.99
Tulobuterol	Prestw-1352	41570-61-0	C12H18ClNO	['Respiratory']	['Bronchodilator']	FALSE	227.76	2.78	2.45	2.61
Topotecan	Prestw-1196	123948-87-8	C23H23N3O5	['Oncology']	['Antineoplastic']	FALSE	421.49	1.57	1.55	1.56
Atorvastatin	Prestw-1232	134523-00-5	C33H35FN2O5	['Metabolism']	[nan]	FALSE	558.7	4.1	5.53	4.81
Azithromycin	Prestw-1234	83905-01-5	C38H72N2O12	['Infectiology', 'Metabolism']	['Antibacterial']	TRUE	749.12	0.14	2.08	1.11
Ibudilast	Prestw-1286	50847-11-5	C14H18N2O	['Metabolism']	['Anti-inflammatory']	FALSE	230.34	2.45	3.86	3.15
Losartan	Prestw-1433	114798-26-4	C22H23ClN6O	['Cardiovascular']	['Antihypertensive']	FALSE	422.96	4.55	4.8	4.68
Benztropine mesylate	Prestw-1236	132-17-2	C22H29NO4S	['Central Nervous System']	['Antiparkinsonian']	FALSE	307.47	3.79	3.88	3.83
Vecuronium bromide	Prestw-1359	50700-72-6	C34H57BrN2O4	['Metabolism']	['Muscle relaxant']	FALSE	557.93	1.47	4.15	2.81
Telmisartan	Prestw-1350	144701-48-4	C33H30N4O2	['Cardiovascular']	['Antihypertensive']	FALSE	514.67	5.7	7.77	6.74
Nalmefene hydrochloride	Prestw-1490	58895-64-0	C21H26ClNO3	['Central Nervous System']	[nan]	FALSE	339.47	2.85	2.8	2.82
Bifonazole	Prestw-1241	60628-96-8	C22H18N2	['Infectiology', 'Metabolism']	['Antifungal']	FALSE	310.42	4.44	4.64	4.54
Gatifloxacin	Prestw-1265	112811-59-3	C19H22FN3O4	['Infectiology', 'Metabolism']	['Antibacterial']	TRUE	375.44	1.38	1.77	1.57
Bosentan	Prestw-1244	147536-97-8	C27H29N5O6S	['Cardiovascular']	['Vasodilator']	FALSE	551.68	2.69	4.42	3.55
Gemcitabine	Prestw-1266	95058-81-4	C9H11F2N3O4	['Oncology']	['Antineoplastic']	FALSE	263.23	-0.12	-1.42	-0.77
Olmesartan	Prestw-1190	144689-63-4	C29H30N6O6	['Cardiovascular']	['Antihypertensive']	FALSE	558.65	4.19	4.72	4.46
Racepinephrine HCl	Prestw-1480	329-63-5	C9H14ClNO3	['Cardiovascular', 'Respiratory']	['Bronchodilator', 'Vasoconstrictor']	FALSE	183.23	0.25	0.32	0.29
Montelukast	Prestw-1189	158966-92-8	C35H36ClNO3S	['Respiratory']	['Antiasthmatic']	FALSE	586.24	5.66	8.26	6.96
Docetaxel	Prestw-1180	114977-28-5	C43H53NO14	['Oncology']	['Antineoplastic']	FALSE	807.97	1.27	2.66	1.97
Cilnidipine	Prestw-1376	132203-70-4	C27H28N2O7	['Cardiovascular']	['Antihypertensive']	FALSE	492.57	3.21	3.69	3.45
Imiquimod	Prestw-1291	99011-02-6	C14H16N4	['Dermatology', 'Immunology', 'Infectiology', 'Oncology']	['Antiviral']	FALSE	240.34	2.37	2.72	2.55
Fosinopril	Prestw-1423	98048-97-6	C30H46NO7P	['Cardiovascular']	['Antihypertensive']	FALSE	563.74	4.09	5.44	4.77
Imatinib	Prestw-1290	152459-95-5	C29H31N7O	['Oncology']	['Antineoplastic']	FALSE	493.67	2.91	4.22	3.56
Moxifloxacin	Prestw-1446	151096-09-2	C21H24FN3O4	['Infectiology', 'Metabolism']	['Antibacterial']	TRUE	401.48	1.82	1.98	1.9
Formoterol fumarate	Prestw-1421	43229-80-7	C42H52N4O12	['Respiratory']	['Antiasthmatic']	FALSE	344.45	1.66	1.93	1.79
Rufloxacin	Prestw-1338	101363-10-4	C17H18FN3O3S	['Infectiology', 'Metabolism']	['Antibacterial']	TRUE	363.45	1.67	1.82	1.74
Pravastatin	Prestw-1319	81093-37-0	C23H36O7	['Metabolism']	['Antilipemic']	FALSE	424.59	2.05	2.13	2.09
Rosiglitazone Hydrochloride	Prestw-1337	122320-73-4	C18H20ClN3O3S	['Metabolism']	['Antidiabetic']	FALSE	357.47	1.91	3.38	2.64
Rivastigmine	Prestw-1334	123441-03-2	C14H22N2O2	['Central Nervous System']	[nan]	FALSE	250.38	2.12	2.6	2.36
Sildenafil	Prestw-1342	139755-83-2	C22H30N6O4S	['Cardiovascular']	['Antihypertensive', 'Erectile dysfunction treatment']	FALSE	474.65	1.51	2.77	2.14
Acetylsalicylic acid	Prestw-1207	50-78-2	C9H8O4	['Central Nervous System']	['Analgesic', 'Anti-inflammatory', 'Antipyretic']	FALSE	180.17	1.7	1.2	1.45
Hexachlorophene	Prestw-1472	70-30-4	C13H6Cl6O2	['Infectiology']	['Antiseptic']	FALSE	406.89	4.8	7.26	6.03
Nelfinavir mesylate	Prestw-1764	159989-65-8	C33H49N3O7S2	['Infectiology', 'Oncology']	['Antiviral', 'Antineoplastic']	FALSE	567.87	3.51	5.37	4.44
Silodosin	Prestw-1749	160970-54-7	C25H32F3N3O4	['Cardiovascular']	['Antihypertensive']	FALSE	495.6	2.38	3.45	2.92
Trimebutine	Prestw-1777	39133-31-8	C22H29NO5	['Neuromuscular']	['Antispastic']	FALSE	387.52	3	4.12	3.56
Nevirapine	Prestw-1739	129618-40-2	C15H14N4O	['Infectiology']	['Antiviral']	FALSE	266.33	2.16	2.29	2.23
Doxapram hydrochloride	Prestw-1707	7081-53-0	C24H31ClN2O2	['Respiratory', 'Cardiovascular']	['Analeptic', 'Eupneic']	FALSE	378.56	3.12	3.04	3.08
Amlexanox	Prestw-1718	68302-57-8	C16H14N2O4	['Allergology', 'Dermatology']	['Anti-inflammatory', 'Immunomodulator']	FALSE	298.32	3.02	2.94	2.98
Amorolfine hydrochloride	Prestw-1719	78613-38-4	C21H36ClNO	['Infectiology', 'Dermatology']	['Antifungal']	FALSE	317.57	4.05	5.3	4.67
Enrofloxacin	Prestw-1786	93106-60-6	C19H22FN3O3	['Infectiology']	['Antibacterial']	TRUE	359.44	2.14	2.29	2.22
Ubenimex	Prestw-1784	58970-76-6	C16H24N2O4	['Oncology', 'Immunology']	['Antineoplastic', 'Immunomodulator']	FALSE	308.42	1.12	1.33	1.22
Troxipide	Prestw-1778	99777-81-8	C15H22N2O4	['Metabolism']	['Antiulcer']	FALSE	294.39	0.82	1.08	0.95
Ipriflavone	Prestw-1773	35212-22-7	C18H16O3	['Metabolism']	['Antiosteoporetic']	FALSE	280.34	3.04	3.58	3.31
Ezetimibe	Prestw-1762	163222-33-1	C24H21F2NO3	['Metabolism', 'Gastroenterology', 'Cardiovascular']	['Hypocholesterolemic']	FALSE	409.46	4.94	4.61	4.78
Rizatriptan benzoate	Prestw-1761	145202-66-0	C22H25N5O2	['Central Nervous System', 'Cardiovascular']	['Antimigraine', 'Vasoconstrictor']	FALSE	269.39	2.38	2.07	2.23
Tegaserod maleate	Prestw-1760	189188-57-6	C20H27N5O5	['Gastroenterology']	['Gastroprokinetic']	FALSE	301.44	2.38	3.52	2.95
Pantoprazole sodium	Prestw-1758	138786-67-1	C16H14F2N3NaO4S	['Metabolism']	['Antiulcer']	FALSE	382.4	0.63		0.63
Tegafur	Prestw-1753	17902-23-7	C8H9FN2O3	['Oncology']	['Antineoplastic']	FALSE	200.19	0.81	-0.62	0.09
Tolcapone	Prestw-1732	134308-13-7	C14H11NO5	['Central Nervous System']	['Antiparkinsonian']	FALSE	273.26	2.4	3.08	2.74
Altrenogest	Prestw-1716	850-52-2	C21H26O2	['Endocrinology']	['Progestogen']	FALSE	310.47	3.87	3.42	3.65
Felbamate	Prestw-1711	25451-15-4	C11H14N2O4	['Central Nervous System']	['Antiepileptic']	FALSE	238.27	0.2	0.98	0.59
Estramustine	Prestw-1709	2998-57-4	C23H31Cl2NO3	['Oncology']	['Antineoplastic']	FALSE	440.45	4.25	5.38	4.81
(R)-Duloxetine hydrochloride	Prestw-1708	116539-60-7	C18H20ClNOS	[nan]	[nan]	FALSE	297.45	3.3	3.95	3.62
Donepezil hydrochloride	Prestw-1706	120011-70-3	C24H30ClNO3	['Central Nervous System']	['Anti-Alzheimer', 'Antipsychotic', 'CNS Stimulant']	FALSE	379.54	3.52	4.57	4.04
1,8-Dihydroxyanthraquinone	Prestw-1703	117-10-2	C14H8O4	['Gastroenterology']	['Laxative', 'Antiemetic']	FALSE	240.22	2.3	2.27	2.28
Nitazoxanide	Prestw-1733	55981-09-4	C12H9N3O5S	['Infectiology']	['Antiprotozoal']	FALSE	307.31	2	1.4	1.7
Nateglinide	Prestw-1748	105816-04-4	C19H27NO3	['Endocrinology']	['Antidiabetic']	FALSE	317.47	3	4.06	3.53
Avobenzone	Prestw-1721	70356-09-1	C20H22O3	['Dermatology']	['Cytoprotectant']	FALSE	310.42	3.77	4.54	4.15
Algestone acetophenide	Prestw-1715	24356-94-3	C29H36O4	['Endocrinology', 'Dermatology']	['Contraceptive', 'Anti-inflammatory']	FALSE	448.65	4.47	4.24	4.35
Actarit	Prestw-1763	18699-02-0	C10H11NO3	['Immunology']	['Anti-inflammatory', 'Immunomodulator']	FALSE	193.22	1.33	0.59	0.96
Ethoxzolamide	Prestw-1710	452-35-7	C9H10N2O3S2	['Ophthalmology', 'Gastroenterology', 'Central Nervous System']	['Antiglaucoma', 'Antiulcer', 'Diuretic', 'Antiepileptic']	FALSE	258.35	0.02	1.62	0.82
Azatadine maleate	Prestw-1722	3978-86-7	C28H30N2O8	['Allergology', 'Central Nervous System']	['Antihistaminic']	FALSE	290.44	3.49	4.08	3.79
Aminacrine	Prestw-1717	90-45-9	C13H10N2	['Infectiology', 'Dermatology']	['Antiseptic']	FALSE	194.25	2.44	2.61	2.52
Pidotimod	Prestw-1792	121808-62-6	C9H12N2O4S	['Immunology']	['Immunostimulant']	FALSE	244.3	-0.61	-0.75	-0.68
Benidipine hydrochloride	Prestw-1766	91599-74-5	C28H32ClN3O6	['Cardiovascular']	['Antihypertensive']	FALSE	505.62	3.48	3.98	3.73
Perospirone	Prestw-1770	150915-41-6	C23H30N4O2S	['Central Nervous System']	['Antipsychotic']	FALSE	426.64	2.91	4.04	3.48
Cefpiramide	Prestw-1726	70797-11-4	C25H24N8O7S2	['Infectiology']	['Antibacterial']	TRUE	612.71	2.02	0.54	1.28
Fenoldopam	Prestw-1713	67227-56-9	C16H16ClNO3	['Cardiovascular']	['Antihypertensive', 'Vasodilator']	FALSE	305.78	2.3	2.98	2.64
Adapalene	Prestw-1714	106685-40-9	C28H28O3	['Dermatology']	['Keratolytic', 'Anti-inflammatory']	FALSE	412.56	5.53	6.25	5.89
Diatrizoic acid dihydrate	Prestw-1705	50978-11-5	C11H13I3N2O6	['Diagnostic']	['Contrastant']	FALSE	613.92	2.76	1.41	2.08
Dofetilide	Prestw-1743	115256-11-6	C19H27N3O5S2	['Cardiovascular']	['Antiarrhythmic']	FALSE	441.63	1.14	2.62	1.88
Phenprobamate	Prestw-1776	673-31-4	C10H13NO2	['Central Nervous System', 'Neuromuscular']	['Muscle relaxant', 'Sedative', 'Anticonvulsant', 'Anxiolytic']	FALSE	179.24	1.55	2.17	1.86
Cefuroxime axetil	Prestw-1730	64544-07-6	C20H22N4O10S	['Infectiology']	['Antibacterial']	TRUE	510.53	-0.2	0.12	-0.04
Anagrelide	Prestw-1720	68475-42-3	C10H7Cl2N3O	['Hematology', 'Oncology']	['Thrombolytic']	FALSE	256.1	2.45	2.7	2.58
Clopidogrel	Prestw-1701	113665-84-2	C16H16ClNO2S	['Cardiovascular']	['Antiplatelet']	FALSE	321.85	3.11	3.84	3.48
Benzoxiquine	Prestw-1723	86-75-9	C16H11NO2	['Infectiology', 'Dermatology']	['Antiseptic']	FALSE	249.28	3.3	3.45	3.37
Phenothiazine	Prestw-1785	92-84-2	C12H9NS	['Central Nervous System']	['Antipsychotic', 'Antiemetic', 'Antimigraine']	FALSE	199.29	2.86	3.67	3.26
Enalaprilat dihydrate	Prestw-1769	84680-54-6	C18H28N2O7	['Cardiovascular']	['Antihypertensive']	FALSE	348.44	1.18	1.86	1.52
Pregabalin	Prestw-1791	148553-50-8	C8H17NO2	['Central Nervous System']	['Anticonvulsant', 'Anxiolytic']	FALSE	159.26	1.22	0.86	1.04
Homoveratrylamine	Prestw-1787	120-20-7	C10H16ClNO2	['Cardiovascular']	['Antihypertensive']	FALSE	181.26	1.36	1.22	1.29
Zoledronic acid hydrate	Prestw-1731	165800-06-6	C5H12N2O8P2	['Oncology', 'Metabolism']	['Antiosteoporetic']	FALSE	272.11	-2.7	-2.69	-2.7
Cefpodoxime proxetil	Prestw-1727	87239-81-4	C21H27N5O9S2	['Infectiology']	['Antibacterial']	TRUE	557.67	0.78	1.01	0.89
Irbesartan	Prestw-1736	138402-11-6	C25H28N6O	['Cardiovascular']	['Antihypertensive']	FALSE	428.59	5.11	4.84	4.97
Indinavir sulfate	Prestw-1737	157810-81-6	C36H49N5O8S	['Infectiology']	['Antiviral']	FALSE	613.88	1.72	3.19	2.46
Terbinafine	Prestw-1750	91161-71-6	C21H25N	['Infectiology']	['Antifungal']	FALSE	291.47	4.98	5.34	5.16
Histamine dihydrochloride	Prestw-1700	56-92-8	C5H11Cl2N3	['Oncology', 'Neuromuscular']	['Antineoplastic', 'Analgesic']	FALSE	111.17	-0.34	-0.71	-0.53
Rasagiline	Prestw-1734	136236-51-6	C12H13N	['Central Nervous System']	['Antiparkinsonian']	FALSE	171.26	3.03	3.12	3.07
Flumethasone pivalate	Prestw-1712	2002-29-1	C27H36F2O6	['Dermatology']	['Anti-inflammatory']	FALSE	494.63	2.94	3.41	3.17
Lofepramine	Prestw-1756	23047-25-8	C26H27ClN2O	['Central Nervous System']	['Antidepressant', 'Anxiolytic', 'Sedative']	FALSE	419	4.98	6.52	5.75
Valdecoxib	Prestw-1759	181695-72-7	C16H14N2O3S	['Metabolism', 'Immunology']	['Antiarthritic', 'Anti-inflammatory']	FALSE	314.39	2.05	2.72	2.39
Besifloxacin hydrochloride	Prestw-1740	141388-76-3	C19H22Cl2FN3O3	['Ophthalmology', 'Infectiology']	['Antibacterial']	TRUE	393.88	2.36	2.77	2.57
Ritonavir	Prestw-1782	155213-67-5	C37H48N6O5S2	['Infectiology']	['Antiviral']	FALSE	721.05	1.52	5.51	3.52
Epirubicin hydrochloride	Prestw-1752	56390-09-1	C27H30ClNO11	['Oncology']	['Antineoplastic']	FALSE	543.57	-0.82	-0.02	-0.42
Loteprednol etabonate	Prestw-1741	82034-46-6	C24H31ClO7	['Ophthalmology', 'Allergology']	['Anti-inflammatory']	FALSE	467	2.79	3.73	3.26
Tolterodine tartrate	Prestw-1744	209747-05-7	C26H37NO7	['Neuromuscular']	['Muscle relaxant']	FALSE	325.54	4.67	5.64	5.15
Lomerizine hydrochloride	Prestw-1775	101477-54-7	C27H31ClF2N2O3	['Central Nervous System', 'Cardiovascular']	['Antimigraine']	FALSE	468.59	3.65	5.42	4.54
Ampiroxicam	Prestw-1772	99464-64-9	C20H21N3O7S	['Immunology', 'Metabolism']	['Anti-inflammatory', 'Analgesic']	FALSE	447.51	1.47	2.06	1.76
Alosetron hydrochloride	Prestw-1781	122852-69-1	C17H19ClN4O	['Central Nervous System', 'Gastroenterology']	['Antidiarrheal']	FALSE	294.39	1.85	1.87	1.86
Risedronic acid monohydrate	Prestw-1738	105462-24-6	C7H13NO8P2	['Metabolism']	['Antiosteoporetic']	FALSE	283.13	-2.13	-1.74	-1.94
Palonosetron hydrochloride	Prestw-1783	135729-62-3	C19H25ClN2O	['Central Nervous System']	['Antiemetic']	FALSE	296.45	3.35	2.74	3.05
Oxymetholone	Prestw-1780	434-07-1	C21H32O3	['Endocrinology']	['Anabolic']	FALSE	332.53	3.31	2.97	3.14
Latanoprost	Prestw-1765	145773-22-4	C26H40O5	['Ophthalmology']	['Antiglaucoma']	FALSE	432.66	3.31	4.36	3.84
Cisatracurium besylate	Prestw-1745	64228-79-1	C65H82N2O18S2	['Neuromuscular']	['Muscle relaxant']	FALSE	929.27	-4.77	5.81	0.52
Pemetrexed disodium	Prestw-1794	357166-30-4	C20H19N5Na2O6	['Oncology']	['Antineoplastic']	FALSE	425.44	1.63	-0.19	0.72
Raltitrexed	Prestw-1793	112887-68-0	C21H22N4O6S	['Oncology']	['Antineoplastic']	FALSE	458.54	1.36	1.58	1.47
Ceftibuten	Prestw-1729	97519-39-6	C15H14N4O6S2	['Infectiology']	['Antibacterial']	TRUE	410.47	0.33	-0.49	-0.08
Valsartan	Prestw-1735	137862-53-4	C24H29N5O3	['Cardiovascular']	['Vasodilator', 'Antihypertensive']	FALSE	435.58	4.15	4.53	4.34
Milnacipran hydrochloride	Prestw-1788	101152-94-7	C15H23ClN2O	['Central Nervous System']	['Antidepressant', 'Analgesic']	FALSE	246.39	2.12	1.29	1.7
Triclabendazole	Prestw-1768	68786-66-3	C14H9Cl3N2OS	['Infectiology']	['Antihelmintic']	FALSE	359.67	4.23	5.98	5.11
Brimondine L-Tartrate	Prestw-1751	70359-46-5	C15H16BrN5O6	['Ophthalmology']	['Antiglaucoma']	FALSE	292.16	1.05	1.9	1.48
Desonide	Prestw-1704	638-94-8	C24H32O6	['Dermatology']	['Antipsoriatic']	FALSE	416.56	1.81	0.96	1.38
Cefprozil	Prestw-1728	121123-17-9	C18H19N3O5S	['Infectiology']	['Antibacterial']	TRUE	389.47	0.9	0.61	0.76
