# Supplementary material for: Low-cost anti-mycobacterial drug discovery using engineered E. coli
Source: Nat Commun. 2022 Jul 7;13:3905. doi: 10.1038/s41467-022-31570-3 (PMC9262897; doi:10.1038/s41467-022-31570-3)
Supplement: Supplementary file 4 — Source Data [file 41467_2022_31570_MOESM4_ESM.zip › Source data/Fig 6/CG Validation Diethylstilbestrol.csv]

Strain	Replicate	Diethylstilbestrol (μM)	15560.0	28008.0	50414.0	90744.0	163340.0	294012.0	529221.0	952599.0	1714678.0	3086420.0	5555556.0	10000000.0
TESEC	Rep 1	0.7	0.2302	0.2611	0.2683	0.2783	0.2405	0.2429	0.2043	0.2114	0.206	0.1761	0.2215	0.1756
TESEC	Rep 1	1.5	0.2237	0.222	0.1909	0.197	0.2365	0.2322	0.2303	0.2258	0.2345	0.1718	0.1783	0.1687
TESEC	Rep 1	3.5	0.192	0.1932	0.183	0.2111	0.2008	0.2031	0.243	0.2306	0.205	0.1972	0.1973	0.1264
TESEC	Rep 1	7.8	0.0744	0.1119	0.1216	0.1476	0.1885	0.1869	0.1798	0.215	0.1616	0.2046	0.2077	0.1372
TESEC	Rep 1	17.6	0.1287	0.0684	0.0551	0.1006	0.0654	0.156	0.1183	0.2074	0.084	0.0722	0.0849	0.1442
TESEC	Rep 1	39.5	0.0467	0.0735	0.0526	0.0459	0.1347	0.0465	0.0456	0.0518	0.0551	0.0781	0.0565	0.0601
TESEC	Rep 1	88.9	0.0507	0.0467	0.0456	0.0481	0.0474	0.0474	0.1251	0.0484	0.0484	0.1423	0.0532	0.0523
TESEC	Rep 1	200.0	0.0559	0.0939	0.0464	0.0587	0.0508	0.0484	0.0493	0.0532	0.0458	0.051	0.056	0.0489
TESEC	Rep 2	0.7	0.2322	0.1417	0.149	0.1514	0.2153	0.2223	0.2195	0.1967	0.2033	0.1863	0.1158	0.1869
TESEC	Rep 2	1.5	0.2162	0.1155	0.1838	0.2112	0.2069	0.2023	0.1941	0.2194	0.183	0.2043	0.193	0.1899
TESEC	Rep 2	3.5	0.1356	0.151	0.1582	0.1442	0.1729	0.2008	0.146	0.2047	0.1781	0.2178	0.1945	0.1807
TESEC	Rep 2	7.8	0.087	0.0877	0.1002	0.084	0.1046	0.118	0.1041	0.1749	0.1639	0.1401	0.1644	0.1453
TESEC	Rep 2	17.6	0.0767	0.047	0.0471	0.0482	0.0639	0.1169	0.1193	0.0453	0.1023	0.0572	0.0586	0.0646
TESEC	Rep 2	39.5	0.0495	0.0701	0.0471	0.0488	0.1372	0.0456	0.0503	0.0751	0.0482	0.0974	0.0628	0.1522
TESEC	Rep 2	88.9	0.0462	0.0484	0.1415	0.0786	0.0509	0.1193	0.0507	0.0462	0.052	0.0538	0.0514	0.0941
TESEC	Rep 2	200.0	0.0573	0.0574	0.0762	0.1051	0.0491	0.0609	0.0578	0.0667	0.0523	0.1317	0.091	0.0682
TESEC	Rep 3	0.7	0.2466	0.2675	0.2964	0.3272	0.3062	0.4057	0.1975	0.1907	0.2022	0.1691	0.1679	0.1603
TESEC	Rep 3	1.5	0.2009	0.1332	0.1994	0.247	0.238	0.2321	0.2182	0.2388	0.2055	0.2305	0.2237	0.1925
TESEC	Rep 3	3.5	0.1804	0.2013	0.1631	0.2146	0.1972	0.2148	0.2134	0.2286	0.2039	0.1967	0.2028	0.201
TESEC	Rep 3	7.8	0.1042	0.125	0.135	0.1127	0.1597	0.2084	0.162	0.2171	0.2524	0.2072	0.1858	0.2047
TESEC	Rep 3	17.6	0.1163	0.0633	0.0773	0.0629	0.1019	0.1087	0.2298	0.0775	0.0662	0.1336	0.1097	0.1188
TESEC	Rep 3	39.5	0.0616	0.0746	0.0463	0.0466	0.0456	0.0469	0.0754	0.122	0.0477	0.1393	0.0497	0.0465
TESEC	Rep 3	88.9	0.0479	0.132	0.05	0.052	0.1372	0.0482	0.0471	0.0475	0.0467	0.0468	0.056	0.0512
TESEC	Rep 3	200.0	0.0604	0.0512	0.0524	0.0513	0.0533	0.0532	0.0786	0.0554	0.0469	0.0523	0.0845	0.0464
Wild type	Rep 1	0.7	0.2847	0.3056	0.3058	0.3026	0.2498	0.1996	0.1816	0.1716	0.121	0.1219	0.1337	0.1169
Wild type	Rep 1	1.5	0.2368	0.2071	0.2296	0.2552	0.234	0.2329	0.1534	0.1081	0.1024	0.1069	0.1068	0.1007
Wild type	Rep 1	3.5	0.2063	0.1922	0.1896	0.2081	0.2134	0.2028	0.1473	0.1061	0.1038	0.1108	0.1145	0.1326
Wild type	Rep 1	7.8	0.1471	0.1588	0.1571	0.157	0.1989	0.1773	0.1333	0.124	0.1029	0.1091	0.1282	0.1318
Wild type	Rep 1	17.6	0.0563	0.2007	0.1009	0.1653	0.1455	0.055	0.1221	0.073	0.1454	0.0546	0.1303	0.1401
Wild type	Rep 1	39.5	0.0473	0.0474	0.0726	0.0441	0.1438	0.0477	0.206	0.0484	0.2558	0.1273	0.1	0.1565
Wild type	Rep 1	88.9	0.1533	0.0681	0.053	0.1336	0.1283	0.0495	0.0601	0.148	0.1346	0.0552	0.0514	0.0551
Wild type	Rep 1	200.0	0.0878	0.0468	0.084	0.0505	0.0552	0.0635	0.1173	0.0928	0.0506	0.0607	0.045	0.1167
Wild type	Rep 2	0.7	0.2505	0.2589	0.2194	0.2571	0.2185	0.2491	0.1805	0.1143	0.1119	0.0868	0.1065	0.1154
Wild type	Rep 2	1.5	0.2663	0.2368	0.2265	0.2341	0.2191	0.2189	0.1594	0.1137	0.099	0.1052	0.1127	0.1235
Wild type	Rep 2	3.5	0.1938	0.1879	0.2013	0.1976	0.2097	0.2079	0.1246	0.0878	0.1083	0.1169	0.1191	0.1322
Wild type	Rep 2	7.8	0.1093	0.1055	0.1071	0.1213	0.1038	0.1116	0.1293	0.1437	0.1017	0.1071	0.1113	0.0986
Wild type	Rep 2	17.6	0.0861	0.0724	0.0814	0.0483	0.0895	0.0482	0.0452	0.1098	0.1285	0.1154	0.052	0.1154
Wild type	Rep 2	39.5	0.057	0.072	0.1374	0.0866	0.0473	0.0469	0.115	0.0514	0.0579	0.1349	0.0788	0.1315
Wild type	Rep 2	88.9	0.0696	0.0542	0.0885	0.0474	0.1322	0.0497	0.1305	0.0472	0.1044	0.1405	0.0508	0.1258
Wild type	Rep 2	200.0	0.0617	0.0805	0.0493	0.1	0.053	0.1352	0.049	0.1102	0.0491	0.1592	0.1053	0.0621
Wild type	Rep 3	0.7	0.298	0.2859	0.2878	0.2862	0.2653	0.2228	0.2043	0.1304	0.1224	0.1496	0.1428	0.1334
Wild type	Rep 3	1.5	0.2284	0.2316	0.2327	0.2242	0.2076	0.2152	0.1673	0.113	0.1092	0.1125	0.1157	0.1301
Wild type	Rep 3	3.5	0.2341	0.1961	0.1861	0.2108	0.1965	0.1923	0.1523	0.114	0.106	0.1151	0.1248	0.134
Wild type	Rep 3	7.8	0.1448	0.3587	0.1827	0.187	0.187	0.1646	0.1073	0.1286	0.1311	0.0921	0.1169	0.1237
Wild type	Rep 3	17.6	0.1758	0.0534	0.3726	0.0581	0.0964	0.052	0.1134	0.1043	0.0975	0.1252	0.1031	0.1338
Wild type	Rep 3	39.5	0.1267	0.1466	0.0818	0.0943	0.1339	0.0482	0.095	0.052	0.1275	0.08	0.095	0.0619
Wild type	Rep 3	88.9	0.0512	0.05	0.1143	0.089	0.051	0.0486	0.1226	0.1301	0.1167	0.1367	0.084	0.0585
Wild type	Rep 3	200.0	0.0508	0.0503	0.1308	0.0739	0.0507	0.1103	0.1448	0.1045	0.1322	0.0484	0.0493	0.0731
