# Supplementary material for: Low-cost anti-mycobacterial drug discovery using engineered E. coli
Source: Nat Commun. 2022 Jul 7;13:3905. doi: 10.1038/s41467-022-31570-3 (PMC9262897; doi:10.1038/s41467-022-31570-3)
Supplement: Supplementary file 4 — Source Data [file 41467_2022_31570_MOESM4_ESM.zip › Source data/Fig 6/TESEC Asd Screen DF 384.csv]

Treatment	Plate 384	Replicate	A01	A02	A03	A04	A05	A06	A07	A08	A09	A10	A11	A12	A13	A14	A15	A16	A17	A18	A19	A20	A21	A22	A23	A24	B01	B02	B03	B04	B05	B06	B07	B08	B09	B10	B11	B12	B13	B14	B15	B16	B17	B18	B19	B20	B21	B22	B23
Background	Plate 1	Rep A	0.0404	0.0405	0.0404	0.0405	0.0407	0.0406	0.0404	0.0404	0.0407	0.0402	0.0404	0.0402	0.0489	0.0431	0.0402	0.04	0.0419	0.0433	0.0404	0.04	0.0403	0.0404	0.0402	0.0401	0.0406	0.0428	0.0406	0.0406	0.0405	0.0482	0.0407	0.0444	0.0404	0.0407	0.0403	0.0404	0.0406	0.0406	0.0405	0.0486	0.0411	0.0404	0.0402	0.0403	0.0402	0.0401	0.0432
Background	Plate 1	Rep B	0.0426	0.0403	0.0403	0.0407	0.0406	0.053	0.0401	0.0404	0.0403	0.0469	0.0406	0.0402	0.0545	0.0403	0.0404	0.0399	0.0402	0.0403	0.0403	0.04	0.0402	0.0415	0.0401	0.0404	0.0405	0.0404	0.0411	0.0407	0.0406	0.0408	0.0407	0.0456	0.0402	0.0405	0.0402	0.0404	0.0405	0.0406	0.0405	0.0678	0.041	0.0403	0.0406	0.0401	0.0403	0.0403	0.0402
Background	Plate 1	Rep C	0.0409	0.0463	0.0415	0.063	0.0406	0.0407	0.0406	0.0405	0.0407	0.0404	0.0422	0.0404	0.0412	0.0405	0.0608	0.0403	0.0405	0.0553	0.0405	0.0403	0.0406	0.0405	0.0405	0.0406	0.0406	0.0428	0.0407	0.0407	0.0407	0.0411	0.0407	0.0426	0.0411	0.0407	0.0405	0.0406	0.041	0.0408	0.0406	0.0601	0.0414	0.0405	0.0406	0.0402	0.0404	0.0404	0.0404
Background	Plate 2	Rep A	0.0406	0.0405	0.0405	0.0408	0.0409	0.0406	0.0403	0.0419	0.0405	0.0421	0.0401	0.0406	0.0562	0.0408	0.0407	0.0531	0.0401	0.0712	0.0408	0.0808	0.0404	0.0418	0.0404	0.0403	0.0407	0.0405	0.0417	0.0466	0.0409	0.0521	0.0443	0.0412	0.0411	0.0405	0.0406	0.0407	0.0409	0.0404	0.0429	0.0411	0.0406	0.0403	0.0408	0.0422	0.0427	0.0401	0.0402
Background	Plate 2	Rep B	0.0407	0.0406	0.0408	0.0425	0.0462	0.0419	0.0404	0.0422	0.0411	0.0416	0.0402	0.0649	0.0405	0.0407	0.041	0.0567	0.0401	0.0911	0.0402	0.1066	0.0403	0.0486	0.0407	0.0409	0.041	0.0414	0.0408	0.0446	0.0408	0.0425	0.0409	0.0405	0.0412	0.0405	0.0406	0.0576	0.0409	0.0405	0.0508	0.042	0.0407	0.0404	0.0404	0.0415	0.0404	0.0532	0.0404
Background	Plate 2	Rep C	0.0405	0.0407	0.0406	0.0409	0.0423	0.0441	0.0404	0.0428	0.0405	0.0418	0.0408	0.0406	0.0404	0.041	0.0408	0.043	0.0542	0.0806	0.0407	0.0863	0.0403	0.0447	0.0504	0.0404	0.0407	0.0404	0.0644	0.0457	0.0408	0.0429	0.0413	0.0837	0.0411	0.0409	0.0408	0.0407	0.0605	0.0408	0.0491	0.0418	0.0409	0.0403	0.0407	0.0415	0.0402	0.0403	0.0404
Background	Plate 3	Rep A	0.0404	0.0405	0.0406	0.0409	0.041	0.0474	0.0406	0.0406	0.0487	0.0441	0.0406	0.0408	0.0816	0.0404	0.0407	0.0402	0.0408	0.0406	0.0408	0.0402	0.0414	0.0552	0.0403	0.0405	0.0403	0.0406	0.0407	0.0405	0.0412	0.0561	0.0615	0.0407	0.0403	0.0403	0.0403	0.0407	0.041	0.0433	0.0406	0.0407	0.041	0.041	0.0407	0.0405	0.0649	0.0404	0.0408
Background	Plate 3	Rep B	0.0405	0.0411	0.0406	0.0411	0.041	0.0407	0.0532	0.0609	0.0559	0.0671	0.0408	0.0407	0.0726	0.0407	0.041	0.0403	0.0407	0.0406	0.0612	0.0401	0.041	0.0406	0.0403	0.0402	0.0406	0.0405	0.0416	0.0408	0.0407	0.0404	0.0663	0.0774	0.0407	0.041	0.0408	0.0413	0.0413	0.0664	0.0536	0.041	0.0412	0.0409	0.0406	0.0407	0.0837	0.0404	0.0405
Background	Plate 3	Rep C	0.0405	0.0416	0.0417	0.0413	0.0411	0.0405	0.0408	0.041	0.0404	0.0403	0.0404	0.0405	0.0717	0.0445	0.0408	0.0454	0.0408	0.0407	0.0407	0.0404	0.0411	0.0406	0.0403	0.0403	0.0407	0.0408	0.0409	0.0407	0.0439	0.0404	0.0405	0.0419	0.0649	0.0703	0.0456	0.0407	0.0412	0.0462	0.0409	0.0732	0.041	0.0406	0.0412	0.0406	0.0868	0.0426	0.0403
Background	Plate 4	Rep A	0.0406	0.0407	0.0459	0.0406	0.041	0.0405	0.0411	0.0409	0.0429	0.0495	0.0405	0.0734	0.0411	0.0422	0.0412	0.0404	0.0406	0.0428	0.0407	0.0404	0.0409	0.0409	0.0406	0.0403	0.0411	0.0407	0.041	0.0513	0.0408	0.0407	0.041	0.0409	0.0406	0.0404	0.0407	0.0408	0.0406	0.041	0.0405	0.0595	0.0406	0.0406	0.042	0.0412	0.0439	0.0406	0.0409
Background	Plate 4	Rep B	0.0701	0.0404	0.0407	0.0407	0.0411	0.041	0.0408	0.063	0.0426	0.0411	0.0405	0.077	0.041	0.0407	0.0413	0.0404	0.0404	0.042	0.0408	0.0406	0.0411	0.0449	0.0406	0.0404	0.0406	0.0405	0.041	0.0535	0.041	0.0409	0.0409	0.041	0.0406	0.0405	0.0403	0.0786	0.0408	0.0413	0.0404	0.0573	0.043	0.0435	0.0438	0.0405	0.0442	0.0409	0.0428
Background	Plate 4	Rep C	0.0407	0.0407	0.041	0.0409	0.0413	0.0408	0.0411	0.0413	0.0436	0.0558	0.0408	0.0979	0.0412	0.0417	0.0416	0.0405	0.0404	0.0416	0.041	0.0577	0.0412	0.0411	0.0405	0.0404	0.0787	0.0408	0.0411	0.0532	0.041	0.0411	0.041	0.074	0.0412	0.0412	0.0404	0.0411	0.0408	0.0412	0.07	0.0528	0.0407	0.0407	0.0415	0.0405	0.0421	0.0407	0.0403
High	Plate 1	Rep A	0.3648	0.3613	0.4009	0.3571	0.3806	0.3581	0.3616	0.3703	0.3363	0.378	0.2358	0.3737	0.3463	0.3568	0.3615	0.3718	0.3551	0.3661	0.307	0.3561	0.3907	0.3896	0.3322	0.3914	0.3993	0.3597	0.4072	0.2889	0.4029	0.2336	0.389	0.3315	0.375	0.3572	0.3475	0.3789	0.368	0.3458	0.3993	0.4269	0.1996	0.3555	0.2128	0.2988	0.3975	0.2773	0.3626
High	Plate 1	Rep B	0.3906	0.3442	0.4044	0.4117	0.399	0.4018	0.346	0.3847	0.3815	0.3379	0.2639	0.3735	0.3028	0.3872	0.3705	0.3457	0.3769	0.3597	0.3893	0.3786	0.348	0.387	0.3901	0.3747	0.4054	0.4115	0.3638	0.3204	0.3965	0.1495	0.3537	0.3241	0.3698	0.4019	0.3849	0.3856	0.3675	0.3493	0.3801	0.394	0.2281	0.365	0.2195	0.3618	0.3416	0.4075	0.3896
High	Plate 1	Rep C	0.4047	0.402	0.3855	0.3638	0.3465	0.3767	0.374	0.3969	0.3972	0.3828	0.3489	0.4291	0.3955	0.3794	0.4288	0.3899	0.3451	0.3925	0.4058	0.3994	0.4016	0.403	0.3805	0.3681	0.3915	0.4128	0.4157	0.4343	0.406	0.2668	0.4029	0.3334	0.3975	0.4202	0.407	0.3275	0.3374	0.411	0.384	0.409	0.1611	0.4113	0.1872	0.408	0.4275	0.2806	0.4129
High	Plate 2	Rep A	0.4063	0.4422	0.0612	0.3426	0.2147	0.2072	0.3577	0.3569	0.3835	0.0498	0.3789	0.3869	0.3827	0.2575	0.4092	0.3484	0.3139	0.0632	0.2751	0.2647	0.41	0.3982	0.39	0.4273	0.424	0.421	0.358	0.365	0.2764	0.115	0.3949	0.2913	0.3843	0.4481	0.3552	0.3793	0.0475	0.3297	0.0512	0.4103	0.1379	0.3441	0.1159	0.137	0.2953	0.4384	0.3536
High	Plate 2	Rep B	0.4298	0.3895	0.0631	0.2681	0.2328	0.2393	0.3923	0.3495	0.4245	0.0522	0.4481	0.4339	0.3048	0.1588	0.431	0.3025	0.4319	0.0632	0.269	0.2921	0.3851	0.3855	0.329	0.3014	0.337	0.343	0.3401	0.4662	0.2656	0.1765	0.3969	0.3259	0.4005	0.4707	0.3704	0.2787	0.0603	0.3638	0.0574	0.4243	0.1359	0.293	0.1103	0.1468	0.2697	0.4512	0.3172
High	Plate 2	Rep C	0.3751	0.4129	0.0589	0.398	0.2718	0.2809	0.4268	0.3567	0.3896	0.0528	0.2957	0.4372	0.381	0.1669	0.3999	0.4071	0.4795	0.0623	0.1823	0.2962	0.3779	0.4638	0.3952	0.377	0.4325	0.32	0.3844	0.4241	0.2522	0.1123	0.2153	0.3888	0.2863	0.4346	0.2733	0.3585	0.0598	0.2895	0.0654	0.4291	0.1475	0.3294	0.1121	0.1435	0.3039	0.4523	0.343
High	Plate 3	Rep A	0.2957	0.2952	0.2046	0.2528	0.2909	0.3352	0.3756	0.362	0.3331	0.3718	0.3169	0.1468	0.0611	0.2978	0.3203	0.3236	0.1532	0.2652	0.3093	0.3011	0.0508	0.2602	0.2512	0.2518	0.3118	0.2957	0.2731	0.4101	0.3037	0.3191	0.3872	0.2807	0.0777	0.3363	0.3118	0.2589	0.1306	0.0505	0.1584	0.2189	0.0569	0.1343	0.2912	0.2436	0.0643	0.2554	0.2342
High	Plate 3	Rep B	0.3606	0.2613	0.2138	0.3172	0.252	0.2581	0.3822	0.2861	0.2854	0.3865	0.287	0.1476	0.0631	0.2891	0.3427	0.2731	0.1655	0.2577	0.3488	0.3032	0.0504	0.2506	0.2397	0.2436	0.2463	0.2734	0.2718	0.407	0.3585	0.3596	0.4497	0.2721	0.075	0.2999	0.3068	0.2433	0.1631	0.07	0.1653	0.2026	0.0592	0.1384	0.3032	0.2216	0.0586	0.2425	0.2438
High	Plate 3	Rep C	0.282	0.2913	0.2757	0.2144	0.2415	0.2775	0.2682	0.2686	0.2522	0.308	0.2413	0.1211	0.0621	0.2306	0.2744	0.2943	0.1618	0.2744	0.2968	0.3484	0.0525	0.2443	0.2529	0.3154	0.2675	0.2574	0.2331	0.3748	0.3649	0.2747	0.3567	0.2344	0.0838	0.3396	0.246	0.1768	0.1296	0.0597	0.1906	0.2479	0.0519	0.1433	0.3428	0.2053	0.0615	0.2291	0.2326
High	Plate 4	Rep A	0.3854	0.3914	0.415	0.4048	0.1751	0.3794	0.0632	0.195	0.0568	0.4104	0.0889	0.0638	0.3387	0.254	0.2719	0.3995	0.3342	0.179	0.1478	0.3376	0.0513	0.4199	0.386	0.3765	0.3618	0.3525	0.3619	0.1956	0.3438	0.199	0.0513	0.1841	0.4239	0.3434	0.092	0.2121	0.4998	0.3942	0.4324	0.2344	0.3182	0.0455	0.0563	0.3725	0.3955	0.269	0.4175
High	Plate 4	Rep B	0.4338	0.4012	0.4076	0.4611	0.2799	0.3232	0.0811	0.2359	0.0576	0.4567	0.0817	0.0567	0.1979	0.3145	0.1444	0.4144	0.3965	0.1707	0.1284	0.3864	0.0525	0.4469	0.401	0.4144	0.4299	0.4076	0.3244	0.2345	0.3698	0.3786	0.0589	0.2433	0.3778	0.4428	0.076	0.3936	0.5645	0.3948	0.4182	0.1858	0.3974	0.0457	0.0564	0.4068	0.3771	0.4125	0.4209
High	Plate 4	Rep C	0.3878	0.3887	0.381	0.4252	0.1968	0.3446	0.063	0.1833	0.0579	0.4465	0.0933	0.0576	0.1893	0.2778	0.2328	0.4005	0.3752	0.1757	0.193	0.3726	0.0502	0.3891	0.3956	0.4398	0.4278	0.1331	0.3254	0.214	0.3046	0.3272	0.0615	0.1871	0.3691	0.4116	0.0864	0.3214	0.5407	0.3893	0.3966	0.2899	0.3816	0.0484	0.0581	0.4052	0.4382	0.3785	0.4128
Low	Plate 1	Rep A	0.3533	0.3627	0.391	0.3771	0.4296	0.391	0.3928	0.399	0.3897	0.3821	0.3969	0.394	0.3586	0.3994	0.3945	0.3924	0.3885	0.3839	0.3777	0.4123	0.3719	0.3817	0.3978	0.3822	0.3852	0.3757	0.3634	0.3614	0.4253	0.4134	0.3363	0.387	0.3937	0.4145	0.3965	0.4071	0.4206	0.3956	0.2317	0.3829	0.3177	0.4143	0.2604	0.3865	0.3814	0.3954	0.4128
Low	Plate 1	Rep B	0.3877	0.3968	0.3971	0.3645	0.394	0.3924	0.3431	0.3916	0.381	0.3877	0.3609	0.4182	0.4093	0.3797	0.4314	0.3954	0.3937	0.3877	0.4062	0.3783	0.4074	0.4037	0.3868	0.4071	0.4295	0.4167	0.4004	0.4026	0.418	0.3919	0.3931	0.4141	0.4213	0.4114	0.4092	0.406	0.3616	0.3945	0.1965	0.3973	0.3215	0.4116	0.2268	0.3997	0.392	0.449	0.4403
Low	Plate 1	Rep C	0.4125	0.4542	0.4709	0.3915	0.4494	0.4625	0.4456	0.4172	0.4407	0.4408	0.4353	0.4527	0.4707	0.4692	0.4592	0.4492	0.3766	0.4583	0.4405	0.4513	0.3688	0.4243	0.4345	0.4829	0.5002	0.4784	0.5222	0.4269	0.4506	0.3367	0.4367	0.4537	0.4492	0.4648	0.4461	0.4585	0.4466	0.4473	0.1971	0.4459	0.385	0.4399	0.264	0.4434	0.427	0.4125	0.4287
Low	Plate 2	Rep A	0.4149	0.4583	0.0538	0.4128	0.372	0.3284	0.3507	0.3044	0.3812	0.0494	0.4299	0.3823	0.4117	0.4265	0.4287	0.4615	0.2734	0.0675	0.3914	0.2997	0.4871	0.4735	0.4585	0.46	0.4799	0.4144	0.3443	0.3328	0.3253	0.1385	0.3139	0.3861	0.45	0.3552	0.432	0.4042	0.0469	0.4095	0.0608	0.4226	0.2578	0.4734	0.0566	0.1807	0.3883	0.4431	0.4418
Low	Plate 2	Rep B	0.5021	0.4786	0.0524	0.4921	0.3835	0.3327	0.4116	0.3268	0.5085	0.0501	0.5121	0.5004	0.4755	0.5101	0.498	0.4626	0.4109	0.0603	0.317	0.3513	0.5244	0.5161	0.4804	0.4748	0.4361	0.4769	0.5102	0.354	0.4063	0.1609	0.4739	0.5214	0.5099	0.499	0.488	0.5091	0.0573	0.4548	0.0608	0.5168	0.2662	0.5135	0.0776	0.1261	0.4893	0.4861	0.4571
Low	Plate 2	Rep C	0.4572	0.4248	0.0523	0.4562	0.3282	0.1663	0.4641	0.2456	0.409	0.0508	0.3942	0.3979	0.4867	0.4932	0.3244	0.448	0.2582	0.0729	0.2399	0.362	0.3891	0.521	0.4248	0.4608	0.457	0.459	0.3602	0.402	0.2878	0.1446	0.2988	0.3936	0.3408	0.3417	0.3541	0.349	0.0472	0.3593	0.0515	0.4478	0.2661	0.4424	0.0695	0.1394	0.3981	0.4206	0.3969
Low	Plate 3	Rep A	0.4474	0.4552	0.4174	0.4394	0.4797	0.4255	0.4576	0.443	0.4458	0.403	0.4355	0.1713	0.0625	0.4212	0.4965	0.3911	0.2916	0.4042	0.4174	0.4425	0.055	0.4266	0.4197	0.454	0.4549	0.4665	0.4287	0.4499	0.4547	0.4541	0.4211	0.4657	0.0774	0.3974	0.4194	0.4809	0.2144	0.0605	0.4389	0.3456	0.057	0.2459	0.4572	0.2998	0.0564	0.4317	0.4134
Low	Plate 3	Rep B	0.3453	0.4299	0.3306	0.4216	0.4105	0.3938	0.4333	0.4261	0.4439	0.3999	0.4205	0.1209	0.0523	0.4077	0.4252	0.4102	0.3383	0.3777	0.4196	0.4401	0.0508	0.4276	0.4347	0.4178	0.4751	0.454	0.4413	0.463	0.424	0.4615	0.4576	0.4309	0.0782	0.4785	0.4294	0.4291	0.2862	0.0532	0.4356	0.3295	0.0524	0.2778	0.4176	0.3541	0.054	0.4538	0.4399
Low	Plate 3	Rep C	0.4765	0.4672	0.4128	0.4605	0.4706	0.4664	0.4832	0.446	0.4621	0.3746	0.4866	0.1315	0.0582	0.4707	0.3828	0.4771	0.3447	0.4285	0.4326	0.4551	0.0512	0.448	0.4528	0.4735	0.4342	0.4805	0.4489	0.4694	0.4626	0.4634	0.4348	0.4765	0.0807	0.3479	0.4484	0.5356	0.2992	0.0845	0.4156	0.3269	0.059	0.2387	0.4927	0.3896	0.0567	0.41	0.4605
Low	Plate 4	Rep A	0.3892	0.4391	0.4503	0.4317	0.1844	0.4667	0.057	0.2525	0.0543	0.4045	0.0897	0.061	0.3891	0.2508	0.1622	0.3864	0.424	0.24	0.2712	0.4011	0.0521	0.4738	0.4614	0.4488	0.448	0.4352	0.421	0.2805	0.3927	0.4746	0.054	0.2147	0.4386	0.4503	0.0612	0.4401	0.4576	0.2527	0.4433	0.2988	0.4174	0.0449	0.0545	0.4105	0.4447	0.4727	0.4467
Low	Plate 4	Rep B	0.4552	0.3973	0.4618	0.2912	0.228	0.321	0.0673	0.3276	0.0566	0.3974	0.0974	0.0606	0.3163	0.2767	0.3896	0.3749	0.4145	0.2113	0.2879	0.3313	0.0522	0.4741	0.4947	0.3982	0.4414	0.4415	0.4912	0.2585	0.4169	0.4611	0.0547	0.3408	0.4223	0.3467	0.0872	0.4898	0.3484	0.2703	0.4161	0.249	0.3531	0.0481	0.0553	0.3628	0.3495	0.4461	0.3877
Low	Plate 4	Rep C	0.4438	0.3799	0.4679	0.4114	0.2676	0.3191	0.0613	0.304	0.0535	0.3085	0.0749	0.069	0.4257	0.2132	0.2071	0.4384	0.4931	0.2157	0.2687	0.4196	0.0523	0.3858	0.4597	0.4085	0.4418	0.4591	0.4053	0.2872	0.3432	0.4851	0.0516	0.1793	0.4537	0.3754	0.0815	0.3471	0.3537	0.1666	0.3513	0.3047	0.3314	0.0468	0.0522	0.3721	0.3927	0.363	0.4579
[truncated: 337 more columns]
