# Supplementary material for: Low-cost anti-mycobacterial drug discovery using engineered E. coli
Source: Nat Commun. 2022 Jul 7;13:3905. doi: 10.1038/s41467-022-31570-3 (PMC9262897; doi:10.1038/s41467-022-31570-3)
Supplement: Supplementary file 4 — Source Data [file 41467_2022_31570_MOESM4_ESM.zip › Source data/Fig 6/CG Validation Deoxycorticosterone.csv]

Strain	Replicate	Pentamidine (μM)	15560.0	28008.0	50414.0	90744.0	163340.0	294012.0	529221.0	952599.0	1714678.0	3086420.0	5555556.0	10000000.0
TESEC	Rep 1	0.7	0.2098	0.1679	0.1567	0.2038	0.2254	0.326	0.3087	0.2693	0.2845	0.2029	0.1893	0.2109
TESEC	Rep 1	1.5	0.1409	0.1583	0.1695	0.1771	0.2088	0.1843	0.2412	0.3191	0.2239	0.1916	0.2205	0.2312
TESEC	Rep 1	3.5	0.2075	0.1738	0.1403	0.2095	0.1941	0.1875	0.2317	0.2701	0.2807	0.1898	0.1617	0.178
TESEC	Rep 1	7.8	0.1874	0.1825	0.1835	0.1249	0.243	0.2109	0.2061	0.2432	0.2824	0.205	0.2119	0.238
TESEC	Rep 1	17.6	0.1747	0.165	0.1718	0.1559	0.1749	0.1747	0.1956	0.2819	0.2078	0.1846	0.1683	0.1741
TESEC	Rep 1	39.5	0.14	0.139	0.1532	0.1384	0.1369	0.1563	0.1793	0.2572	0.2267	0.1752	0.1604	0.1499
TESEC	Rep 1	88.9	0.1291	0.1311	0.1291	0.1304	0.1555	0.1577	0.1358	0.1435	0.1754	0.1652	0.1934	0.1504
TESEC	Rep 1	200.0	0.1234	0.1214	0.1257	0.1321	0.1362	0.1289	0.1292	0.2783	0.1468	0.152	0.1502	0.1188
TESEC	Rep 2	0.7	0.1628	0.1494	0.2065	0.1468	0.2385	0.2416	0.2238	0.2174	0.1915	0.1807	0.1874	0.1816
TESEC	Rep 2	1.5	0.1073	0.202	0.1911	0.1623	0.1811	0.2069	0.2163	0.2082	0.2398	0.1965	0.1769	0.1738
TESEC	Rep 2	3.5	0.1617	0.179	0.1863	0.1572	0.1008	0.1997	0.1985	0.2322	0.1907	0.1872	0.1686	0.1574
TESEC	Rep 2	7.8	0.1823	0.195	0.133	0.1309	0.1844	0.1716	0.2183	0.1994	0.2069	0.2085	0.1841	0.1468
TESEC	Rep 2	17.6	0.1681	0.156	0.0959	0.1554	0.0997	0.1903	0.1939	0.2298	0.2368	0.2034	0.1462	0.1555
TESEC	Rep 2	39.5	0.1274	0.125	0.1208	0.1218	0.1266	0.1332	0.1666	0.2222	0.2137	0.1886	0.1961	0.1613
TESEC	Rep 2	88.9	0.1249	0.1023	0.1211	0.1177	0.1244	0.1303	0.1372	0.1582	0.1812	0.2002	0.1527	0.1511
TESEC	Rep 2	200.0	0.1196	0.1168	0.1161	0.1057	0.0916	0.1214	0.128	0.1432	0.175	0.1679	0.1855	0.1482
TESEC	Rep 3	0.7	0.1871	0.1429	0.1639	0.1827	0.239	0.2736	0.2658	0.2632	0.2633	0.2293	0.2206	0.2199
TESEC	Rep 3	1.5	0.1132	0.1621	0.2127	0.2022	0.2068	0.2416	0.2606	0.2689	0.2571	0.2091	0.188	0.1978
TESEC	Rep 3	3.5	0.1494	0.184	0.1899	0.1714	0.1765	0.2124	0.243	0.3965	0.2409	0.1954	0.1681	0.1669
TESEC	Rep 3	7.8	0.199	0.1893	0.1847	0.1202	0.1194	0.1665	0.237	0.3021	0.3023	0.2054	0.19	0.2707
TESEC	Rep 3	17.6	0.1654	0.1787	0.1555	0.1678	0.1622	0.1837	0.1936	0.238	0.2463	0.1879	0.1744	0.1548
TESEC	Rep 3	39.5	0.163	0.1317	0.0992	0.1289	0.1407	0.1559	0.1443	0.2093	0.2479	0.2117	0.1799	0.1788
TESEC	Rep 3	88.9	0.1349	0.1106	0.1311	0.1347	0.1016	0.131	0.1286	0.1576	0.1847	0.189	0.1436	0.1655
TESEC	Rep 3	200.0	0.1286	0.1266	0.1215	0.1362	0.1192	0.1141	0.1071	0.1369	0.2466	0.2077	0.1668	0.1485
Wild type	Rep 1	0.7	0.1978	0.1449	0.2055	0.1711	0.1965	0.1979	0.2113	0.2035	0.1319	0.1266	0.1064	0.1265
Wild type	Rep 1	1.5	0.191	0.1961	0.1977	0.1789	0.2189	0.1591	0.2073	0.1171	0.1486	0.1356	0.1405	0.132
Wild type	Rep 1	3.5	0.1886	0.2041	0.1954	0.1903	0.1835	0.1991	0.2038	0.2153	0.1337	0.1225	0.1331	0.112
Wild type	Rep 1	7.8	0.1638	0.1778	0.1169	0.1035	0.1907	0.1839	0.1995	0.1762	0.083	0.093	0.1002	0.1276
Wild type	Rep 1	17.6	0.1421	0.1805	0.2069	0.1637	0.1693	0.1725	0.1386	0.1356	0.116	0.1014	0.0796	0.091
Wild type	Rep 1	39.5	0.1341	0.0764	0.1363	0.138	0.0833	0.3866	0.1391	0.1181	0.0678	0.1028	0.0968	0.0812
Wild type	Rep 1	88.9	0.1136	0.1158	0.1315	0.0915	0.1195	0.0871	0.1189	0.1235	0.0859	0.0901	0.1165	0.0993
Wild type	Rep 1	200.0	0.1203	0.1096	0.1244	0.1172	0.1194	0.1225	0.1206	0.1139	0.0864	0.0758	0.0866	0.089
Wild type	Rep 2	0.7	0.2007	0.2237	0.2224	0.2194	0.2329	0.206	0.2083	0.1689	0.1709	0.1622	0.1832	0.16
Wild type	Rep 2	1.5	0.205	0.138	0.237	0.1977	0.2138	0.2231	0.1589	0.2042	0.1702	0.1707	0.1432	0.1535
Wild type	Rep 2	3.5	0.1861	0.2075	0.1967	0.204	0.1958	0.195	0.2071	0.1908	0.0855	0.1672	0.1279	0.1245
Wild type	Rep 2	7.8	0.1058	0.1743	0.1916	0.1906	0.2054	0.1728	0.2422	0.2206	0.1536	0.1713	0.1187	0.1284
Wild type	Rep 2	17.6	0.1652	0.1636	0.1926	0.1676	0.128	0.1683	0.1728	0.0827	0.0942	0.0881	0.0953	0.0977
Wild type	Rep 2	39.5	0.1172	0.094	0.1417	0.1052	0.0883	0.0847	0.1366	0.1402	0.1041	0.072	0.3861	0.0824
Wild type	Rep 2	88.9	0.1055	0.1166	0.0955	0.1374	0.1124	0.1191	0.1097	0.1138	0.0963	0.0963	0.0959	0.0993
Wild type	Rep 2	200.0	0.1179	0.1148	0.1162	0.122	0.1119	0.1189	0.0878	0.1094	0.0911	0.0774	0.1023	0.1135
Wild type	Rep 3	0.7	0.1972	0.2126	0.1857	0.209	0.1633	0.201	0.217	0.2223	0.1979	0.1817	0.2628	0.154
Wild type	Rep 3	1.5	0.2036	0.241	0.1987	0.2106	0.1576	0.2072	0.2135	0.2154	0.1844	0.1685	0.1161	0.1405
Wild type	Rep 3	3.5	0.2023	0.1932	0.1928	0.206	0.2165	0.2054	0.2032	0.1289	0.184	0.1448	0.1276	0.1529
Wild type	Rep 3	7.8	0.1985	0.1894	0.1801	0.1847	0.1889	0.1754	0.0992	0.1566	0.0936	0.1471	0.1378	0.1437
Wild type	Rep 3	17.6	0.1512	0.1734	0.1598	0.1598	0.2068	0.1589	0.1292	0.1531	0.1185	0.102	0.0715	0.1129
Wild type	Rep 3	39.5	0.1283	0.1231	0.1333	0.1337	0.1398	0.1442	0.0846	0.1253	0.0874	0.0789	0.0856	0.0891
Wild type	Rep 3	88.9	0.1029	0.1165	0.1158	0.1234	0.124	0.1233	0.1053	0.1207	0.0982	0.1066	0.0921	0.0993
Wild type	Rep 3	200.0	0.1042	0.1162	0.1361	0.1325	0.1117	0.1211	0.1129	0.1256	0.0956	0.0798	0.1078	0.287
