# Supplementary material for: Low-cost anti-mycobacterial drug discovery using engineered E. coli
Source: Nat Commun. 2022 Jul 7;13:3905. doi: 10.1038/s41467-022-31570-3 (PMC9262897; doi:10.1038/s41467-022-31570-3)
Supplement: Supplementary file 4 — Source Data [file 41467_2022_31570_MOESM4_ESM.zip › Source data/Fig 6/CG Validation Riluzole.csv]

Strain	Replicate	Pentamidine (μM)	15560.0	28008.0	50414.0	90744.0	163340.0	294012.0	529221.0	952599.0	1714678.0	3086420.0	5555556.0	10000000.0
TESEC	Rep 1	1.7	0.1264	0.1329	0.1976	0.204	0.195	0.2681	0.2655	0.2694	0.2735	0.2192	0.1962	0.1886
TESEC	Rep 1	3.9	0.1557	0.1495	0.1602	0.1783	0.241	0.2216	0.2707	0.386	0.2971	0.2309	0.2099	0.1994
TESEC	Rep 1	8.7	0.1625	0.1319	0.1306	0.1611	0.221	0.1867	0.1332	0.2053	0.2756	0.2494	0.2042	0.2225
TESEC	Rep 1	19.5	0.1646	0.6362	0.1713	0.1662	0.1123	0.2027	0.1099	0.2364	0.2734	0.4834	0.2403	0.2096
TESEC	Rep 1	43.9	0.1467	0.148	0.1946	0.1245	0.137	0.1647	0.1983	0.2172	0.2622	0.2442	0.2387	0.217
TESEC	Rep 1	98.8	0.1563	0.152	0.187	0.1317	0.1097	0.2363	0.1861	0.1877	0.1322	0.2842	0.212	0.2163
TESEC	Rep 1	222.2	0.1719	0.182	0.1748	0.2175	0.1971	0.1545	0.2916	0.1644	0.1257	0.1581	0.1526	0.1746
TESEC	Rep 1	500.0	0.1655	0.1833	0.061	0.1656	0.1833	0.1792	0.1186	0.1624	0.1548	0.1595	0.1308	0.1668
TESEC	Rep 2	1.7	0.1918	0.1289	0.1489	0.2147	0.2413	0.2566	0.2865	0.2784	0.2764	0.24	0.2378	0.2404
TESEC	Rep 2	3.9	0.138	0.1687	0.1789	0.18	0.1737	0.265	0.2597	0.2729	0.3188	0.2231	0.2248	0.264
TESEC	Rep 2	8.7	0.1675	0.145	0.1311	0.1675	0.1186	0.2261	0.1599	0.2621	0.2489	0.2286	0.2031	0.2003
TESEC	Rep 2	19.5	0.2049	0.1267	0.1541	0.1335	0.179	0.1468	0.1643	0.2651	0.3202	0.2652	0.2478	0.2043
TESEC	Rep 2	43.9	0.1848	0.1264	0.1345	0.1293	0.1525	0.1403	0.1288	0.2337	0.267	0.2635	0.2436	0.2201
TESEC	Rep 2	98.8	0.1534	0.1398	0.1259	0.1299	0.1045	0.131	0.1275	0.1551	0.1791	0.1777	0.2627	0.2431
TESEC	Rep 2	222.2	0.1792	0.1669	0.1936	0.1721	0.1597	0.16	0.1796	0.113	0.1502	0.1814	0.1928	0.1969
TESEC	Rep 2	500.0	0.1966	0.1962	0.1649	0.1593	0.1764	0.1693	0.0553	0.1607	0.1771	0.1684	0.1634	0.1524
TESEC	Rep 3	1.7	0.1757	0.1359	0.1529	0.1561	0.224	0.2595	0.2622	0.2907	0.3025	0.2782	0.2739	0.2149
TESEC	Rep 3	3.9	0.1699	0.1538	0.1308	0.1532	0.1808	0.2317	0.2572	0.2784	0.3413	0.258	0.2354	0.21
TESEC	Rep 3	8.7	0.1435	0.1378	0.1152	0.1606	0.2008	0.2631	0.2037	0.3318	0.3288	0.2436	0.217	0.2274
TESEC	Rep 3	19.5	0.1579	0.1345	0.134	0.1458	0.1952	0.1502	0.2092	0.2673	0.3483	0.3155	0.2959	0.2252
TESEC	Rep 3	43.9	0.1396	0.1313	0.123	0.1081	0.1458	0.2043	0.228	0.2229	0.2505	0.2374	0.2251	0.1446
TESEC	Rep 3	98.8	0.1495	0.1488	0.132	0.1189	0.2254	0.1172	0.1506	0.1855	0.2037	0.2444	0.3243	0.3021
TESEC	Rep 3	222.2	0.1689	0.1721	0.1665	0.1782	0.1479	0.1861	0.1965	0.1605	0.1783	0.1809	0.1854	0.1722
TESEC	Rep 3	500.0	0.1552	0.0578	0.1702	0.1812	0.1583	0.1573	0.4913	0.1627	0.1598	0.1448	0.1632	0.1482
Wild type	Rep 1	1.7	0.2168	0.2086	0.2317	0.2479	0.216	0.2253	0.222	0.2311	0.1937	0.114	0.1214	0.1552
Wild type	Rep 1	3.9	0.2038	0.1557	0.1817	0.2647	0.2312	0.2244	0.2217	0.1843	0.1845	0.1456	0.1333	0.1194
Wild type	Rep 1	8.7	0.2343	0.2206	0.2091	0.2258	0.2285	0.2576	0.2234	0.276	0.2354	0.1812	0.1197	0.1412
Wild type	Rep 1	19.5	0.2031	0.2099	0.2217	0.2245	0.234	0.2276	0.1473	0.132	0.1364	0.1072	0.1231	0.1076
Wild type	Rep 1	43.9	0.1941	0.1968	0.1974	0.2195	0.1978	0.2254	0.2171	0.2386	0.2249	0.2372	0.1288	0.0988
Wild type	Rep 1	98.8	0.177	0.1809	0.1879	0.1901	0.2213	0.2091	0.319	0.1969	0.2042	0.1922	0.1794	0.1697
Wild type	Rep 1	222.2	0.1096	0.119	0.1226	0.1427	0.114	0.108	0.1165	0.1142	0.1117	0.1124	0.1135	0.1285
Wild type	Rep 1	500.0	0.1034	0.0482	0.0477	0.0501	0.0855	0.0825	0.1073	0.0473	0.0452	0.049	0.0471	0.1337
Wild type	Rep 2	1.7	0.2263	0.2087	0.2473	0.231	0.238	0.2395	0.2579	0.2299	0.2087	0.1584	0.1706	0.145
Wild type	Rep 2	3.9	0.2414	0.2517	0.2288	0.224	0.2535	0.2421	0.2618	0.2621	0.1975	0.1592	0.1579	0.2134
Wild type	Rep 2	8.7	0.2228	0.2317	0.2197	0.2188	0.2423	0.2616	0.2254	0.2528	0.2175	0.1598	0.2808	0.1498
Wild type	Rep 2	19.5	0.2065	0.2205	0.2257	0.4018	0.239	0.2261	0.2271	0.2228	0.2063	0.3254	0.145	0.1864
Wild type	Rep 2	43.9	0.1985	0.198	0.2048	0.2099	0.206	0.2067	0.2199	0.2176	0.2371	0.2461	0.1983	0.2332
Wild type	Rep 2	98.8	0.1871	0.1929	0.2084	0.2159	0.1951	0.212	0.1444	0.2833	0.2062	0.2826	0.18	0.2425
Wild type	Rep 2	222.2	0.132	0.1184	0.1309	0.1109	0.1118	0.1184	0.1096	0.1387	0.1114	0.1328	0.1354	0.1961
Wild type	Rep 2	500.0	0.048	0.0481	0.0872	0.0483	0.0521	0.0496	0.1253	0.0483	0.0531	0.1338	0.0543	0.079
Wild type	Rep 3	1.7	0.2356	0.2082	0.2235	0.2169	0.2256	0.2208	0.2014	0.2341	0.1838	0.1712	0.17	0.1438
Wild type	Rep 3	3.9	0.2323	0.2138	0.2401	0.2392	0.2221	0.2152	0.2244	0.2304	0.2175	0.1412	0.1785	0.1633
Wild type	Rep 3	8.7	0.2399	0.2061	0.2357	0.221	0.2259	0.2611	0.229	0.2612	0.2515	0.2074	0.1873	0.1459
Wild type	Rep 3	19.5	0.2472	0.2378	0.2591	0.2315	0.2376	0.2406	0.2502	0.2659	0.2365	0.2088	0.2021	0.3354
Wild type	Rep 3	43.9	0.2141	0.2296	0.2174	0.2305	0.2485	0.2318	0.2265	0.2425	0.2383	0.2252	0.1846	0.1529
Wild type	Rep 3	98.8	0.1988	0.2179	0.2087	0.2103	0.2305	0.2259	0.2303	0.2253	0.2283	0.2189	0.2115	0.1934
Wild type	Rep 3	222.2	0.1285	0.116	0.1142	0.1266	0.1057	0.1161	0.1134	0.1148	0.1206	0.1199	0.1282	0.1236
Wild type	Rep 3	500.0	0.0469	0.0488	0.0468	0.0505	0.05	0.0478	0.1172	0.1005	0.0466	0.0492	0.1012	0.0463
