# Supplementary material for: Low-cost anti-mycobacterial drug discovery using engineered E. coli
Source: Nat Commun. 2022 Jul 7;13:3905. doi: 10.1038/s41467-022-31570-3 (PMC9262897; doi:10.1038/s41467-022-31570-3)
Supplement: Supplementary file 4 — Source Data [file 41467_2022_31570_MOESM4_ESM.zip › Source data/Fig 6/TESEC CysH Screen DF 384.csv]

Treatment	Plate 384	Replicate	A01	A02	A03	A04	A05	A06	A07	A08	A09	A10	A11	A12	A13	A14	A15	A16	A17	A18	A19	A20	A21	A22	A23	A24	B01	B02	B03	B04	B05	B06	B07	B08	B09	B10	B11	B12	B13	B14	B15	B16	B17	B18	B19	B20	B21	B22	B23
Background	Plate 1	Rep A	0.0404	0.0405	0.0404	0.0405	0.0407	0.0406	0.0404	0.0404	0.0407	0.0402	0.0404	0.0402	0.0489	0.0431	0.0402	0.04	0.0419	0.0433	0.0404	0.04	0.0403	0.0404	0.0402	0.0401	0.0406	0.0428	0.0406	0.0406	0.0405	0.0482	0.0407	0.0444	0.0404	0.0407	0.0403	0.0404	0.0406	0.0406	0.0405	0.0486	0.0411	0.0404	0.0402	0.0403	0.0402	0.0401	0.0432
Background	Plate 1	Rep B	0.0426	0.0403	0.0403	0.0407	0.0406	0.053	0.0401	0.0404	0.0403	0.0469	0.0406	0.0402	0.0545	0.0403	0.0404	0.0399	0.0402	0.0403	0.0403	0.04	0.0402	0.0415	0.0401	0.0404	0.0405	0.0404	0.0411	0.0407	0.0406	0.0408	0.0407	0.0456	0.0402	0.0405	0.0402	0.0404	0.0405	0.0406	0.0405	0.0678	0.041	0.0403	0.0406	0.0401	0.0403	0.0403	0.0402
Background	Plate 1	Rep C	0.0409	0.0463	0.0415	0.063	0.0406	0.0407	0.0406	0.0405	0.0407	0.0404	0.0422	0.0404	0.0412	0.0405	0.0608	0.0403	0.0405	0.0553	0.0405	0.0403	0.0406	0.0405	0.0405	0.0406	0.0406	0.0428	0.0407	0.0407	0.0407	0.0411	0.0407	0.0426	0.0411	0.0407	0.0405	0.0406	0.041	0.0408	0.0406	0.0601	0.0414	0.0405	0.0406	0.0402	0.0404	0.0404	0.0404
Background	Plate 2	Rep A	0.0406	0.0405	0.0405	0.0408	0.0409	0.0406	0.0403	0.0419	0.0405	0.0421	0.0401	0.0406	0.0562	0.0408	0.0407	0.0531	0.0401	0.0712	0.0408	0.0808	0.0404	0.0418	0.0404	0.0403	0.0407	0.0405	0.0417	0.0466	0.0409	0.0521	0.0443	0.0412	0.0411	0.0405	0.0406	0.0407	0.0409	0.0404	0.0429	0.0411	0.0406	0.0403	0.0408	0.0422	0.0427	0.0401	0.0402
Background	Plate 2	Rep B	0.0407	0.0406	0.0408	0.0425	0.0462	0.0419	0.0404	0.0422	0.0411	0.0416	0.0402	0.0649	0.0405	0.0407	0.041	0.0567	0.0401	0.0911	0.0402	0.1066	0.0403	0.0486	0.0407	0.0409	0.041	0.0414	0.0408	0.0446	0.0408	0.0425	0.0409	0.0405	0.0412	0.0405	0.0406	0.0576	0.0409	0.0405	0.0508	0.042	0.0407	0.0404	0.0404	0.0415	0.0404	0.0532	0.0404
Background	Plate 2	Rep C	0.0405	0.0407	0.0406	0.0409	0.0423	0.0441	0.0404	0.0428	0.0405	0.0418	0.0408	0.0406	0.0404	0.041	0.0408	0.043	0.0542	0.0806	0.0407	0.0863	0.0403	0.0447	0.0504	0.0404	0.0407	0.0404	0.0644	0.0457	0.0408	0.0429	0.0413	0.0837	0.0411	0.0409	0.0408	0.0407	0.0605	0.0408	0.0491	0.0418	0.0409	0.0403	0.0407	0.0415	0.0402	0.0403	0.0404
Background	Plate 3	Rep A	0.0404	0.0405	0.0406	0.0409	0.041	0.0474	0.0406	0.0406	0.0487	0.0441	0.0406	0.0408	0.0816	0.0404	0.0407	0.0402	0.0408	0.0406	0.0408	0.0402	0.0414	0.0552	0.0403	0.0405	0.0403	0.0406	0.0407	0.0405	0.0412	0.0561	0.0615	0.0407	0.0403	0.0403	0.0403	0.0407	0.041	0.0433	0.0406	0.0407	0.041	0.041	0.0407	0.0405	0.0649	0.0404	0.0408
Background	Plate 3	Rep B	0.0405	0.0411	0.0406	0.0411	0.041	0.0407	0.0532	0.0609	0.0559	0.0671	0.0408	0.0407	0.0726	0.0407	0.041	0.0403	0.0407	0.0406	0.0612	0.0401	0.041	0.0406	0.0403	0.0402	0.0406	0.0405	0.0416	0.0408	0.0407	0.0404	0.0663	0.0774	0.0407	0.041	0.0408	0.0413	0.0413	0.0664	0.0536	0.041	0.0412	0.0409	0.0406	0.0407	0.0837	0.0404	0.0405
Background	Plate 3	Rep C	0.0405	0.0416	0.0417	0.0413	0.0411	0.0405	0.0408	0.041	0.0404	0.0403	0.0404	0.0405	0.0717	0.0445	0.0408	0.0454	0.0408	0.0407	0.0407	0.0404	0.0411	0.0406	0.0403	0.0403	0.0407	0.0408	0.0409	0.0407	0.0439	0.0404	0.0405	0.0419	0.0649	0.0703	0.0456	0.0407	0.0412	0.0462	0.0409	0.0732	0.041	0.0406	0.0412	0.0406	0.0868	0.0426	0.0403
Background	Plate 4	Rep A	0.0406	0.0407	0.0459	0.0406	0.041	0.0405	0.0411	0.0409	0.0429	0.0495	0.0405	0.0734	0.0411	0.0422	0.0412	0.0404	0.0406	0.0428	0.0407	0.0404	0.0409	0.0409	0.0406	0.0403	0.0411	0.0407	0.041	0.0513	0.0408	0.0407	0.041	0.0409	0.0406	0.0404	0.0407	0.0408	0.0406	0.041	0.0405	0.0595	0.0406	0.0406	0.042	0.0412	0.0439	0.0406	0.0409
Background	Plate 4	Rep B	0.0701	0.0404	0.0407	0.0407	0.0411	0.041	0.0408	0.063	0.0426	0.0411	0.0405	0.077	0.041	0.0407	0.0413	0.0404	0.0404	0.042	0.0408	0.0406	0.0411	0.0449	0.0406	0.0404	0.0406	0.0405	0.041	0.0535	0.041	0.0409	0.0409	0.041	0.0406	0.0405	0.0403	0.0786	0.0408	0.0413	0.0404	0.0573	0.043	0.0435	0.0438	0.0405	0.0442	0.0409	0.0428
Background	Plate 4	Rep C	0.0407	0.0407	0.041	0.0409	0.0413	0.0408	0.0411	0.0413	0.0436	0.0558	0.0408	0.0979	0.0412	0.0417	0.0416	0.0405	0.0404	0.0416	0.041	0.0577	0.0412	0.0411	0.0405	0.0404	0.0787	0.0408	0.0411	0.0532	0.041	0.0411	0.041	0.074	0.0412	0.0412	0.0404	0.0411	0.0408	0.0412	0.07	0.0528	0.0407	0.0407	0.0415	0.0405	0.0421	0.0407	0.0403
High	Plate 1	Rep A	0.1099	0.1099	0.1125	0.15	0.1296	0.2961	0.1234	0.0981	0.1223	0.1123	0.1408	0.1161	0.1059	0.1142	0.1071	0.094	0.1074	0.1068	0.103	0.1035	0.105	0.0693	0.0852	0.0787	0.1234	0.1398	0.1344	0.1014	0.0993	0.0941	0.1217	0.0962	0.1254	0.1231	0.1218	0.1047	0.1198	0.1067	0.1084	0.1114	0.0592	0.0971	0.0774	0.0813	0.0929	0.1189	0.3424
High	Plate 1	Rep B	0.1368	0.1712	0.1764	0.1199	0.1504	0.1294	0.131	0.1176	0.1604	0.106	0.1284	0.1079	0.1146	0.1051	0.1058	0.1025	0.1099	0.1217	0.1113	0.1177	0.1214	0.11	0.1124	0.1389	0.1276	0.1169	0.1317	0.1466	0.1203	0.1184	0.1064	0.1431	0.1161	0.126	0.1011	0.0991	0.0983	0.1025	0.0996	0.1043	0.0613	0.1056	0.213	0.1082	0.118	0.124	0.1139
High	Plate 1	Rep C	0.185	0.217	0.1841	0.2084	0.2091	0.1883	0.1829	0.2062	0.1895	0.2041	0.1911	0.2126	0.1936	0.1928	0.2257	0.212	0.1862	0.1792	0.199	0.2089	0.1899	0.1865	0.1853	0.1624	0.1993	0.2011	0.1902	0.204	0.2	0.1695	0.1966	0.2001	0.2051	0.2032	0.2173	0.2076	0.2237	0.1999	0.2257	0.2202	0.12	0.2064	0.1183	0.198	0.1986	0.2007	0.1815
High	Plate 2	Rep A	0.1066	0.1015	0.0827	0.0907	0.1078	0.1043	0.1003	0.1319	0.1032	0.0484	0.1045	0.1056	0.0972	0.1031	0.1163	0.0985	0.1067	0.0649	0.1021	0.1428	0.0986	0.1189	0.1014	0.099	0.0992	0.0955	0.0952	0.2315	0.1365	0.0781	0.0953	0.094	0.11	0.0904	0.2018	0.094	0.1636	0.0955	0.0572	0.0958	0.1096	0.0925	0.1097	0.0661	0.0918	0.1031	0.0935
High	Plate 2	Rep B	0.1246	0.1193	0.0829	0.099	0.1263	0.128	0.1289	0.1185	0.1438	0.0511	0.1413	0.1442	0.1373	0.1338	0.2135	0.1361	0.1272	0.1341	0.1181	0.1471	0.1167	0.2095	0.1171	0.1178	0.1101	0.1064	0.1111	0.2536	0.1224	0.0877	0.1045	0.1157	0.1164	0.099	0.14	0.1114	0.2022	0.112	0.1814	0.1042	0.1364	0.1082	0.1228	0.0724	0.1092	0.1171	0.1091
High	Plate 2	Rep C	0.1495	0.2066	0.0968	0.1005	0.1547	0.2041	0.1502	0.1513	0.1862	0.0535	0.1909	0.2081	0.1769	0.1954	0.2663	0.2063	0.1912	0.0682	0.2314	0.2127	0.189	0.2756	0.2097	0.229	0.1202	0.1346	0.1054	0.1696	0.1741	0.1043	0.1298	0.1533	0.1712	0.1078	0.1931	0.1403	0.1715	0.2342	0.1094	0.1652	0.1206	0.1944	0.1072	0.0829	0.1426	0.1794	0.1513
High	Plate 3	Rep A	0.1116	0.1078	0.1127	0.1426	0.1932	0.1273	0.1246	0.152	0.1491	0.1176	0.1219	0.0844	0.0672	0.1249	0.1398	0.1142	0.1133	0.1091	0.1466	0.1115	0.0536	0.1105	0.107	0.1027	0.0991	0.0923	0.099	0.0973	0.0995	0.0987	0.0911	0.1016	0.1114	0.1122	0.0994	0.0921	0.1017	0.0548	0.1035	0.1073	0.0489	0.1029	0.097	0.1533	0.1228	0.1077	0.0949
High	Plate 3	Rep B	0.1365	0.1293	0.1353	0.1406	0.1853	0.1388	0.1471	0.1495	0.1486	0.1265	0.1279	0.0842	0.0705	0.118	0.1475	0.121	0.1166	0.1072	0.1594	0.1129	0.0566	0.1077	0.1023	0.0991	0.1348	0.1243	0.1241	0.1235	0.1246	0.1224	0.1152	0.1224	0.1219	0.1282	0.1251	0.1018	0.1039	0.0565	0.1141	0.1126	0.049	0.1088	0.1106	0.1587	0.1335	0.1195	0.099
High	Plate 3	Rep C	0.1179	0.11	0.1266	0.1108	0.2133	0.1565	0.1987	0.1122	0.1306	0.3418	0.0935	0.0505	0.0505	0.3109	0.2344	0.3023	0.2772	0.0603	0.1155	0.122	0.2368	0.5492	0.1042	0.414	0.1916	0.2071	0.2702	0.1307	0.1434	0.1164	0.1716	0.2323	0.2004	0.2554	0.6858	0.3319	0.3502	0.0513	0.4174	0.339	0.0468	0.4474	0.3137	0.6667	0.292	0.3872	0.2878
High	Plate 4	Rep A	0.1303	0.0906	0.0904	0.094	0.0765	0.0932	0.0489	0.1376	0.0503	0.0861	0.0482	0.1544	0.1115	0.0842	0.0861	0.0921	0.0897	0.1193	0.1085	0.1037	0.0612	0.0906	0.0948	0.0973	0.0956	0.0934	0.089	0.1828	0.0828	0.0917	0.0465	0.0929	0.0989	0.0911	0.0452	0.0987	0.1343	0.0931	0.0984	0.1016	0.095	0.0424	0.0458	0.1255	0.1003	0.0886	0.0874
High	Plate 4	Rep B	0.0991	0.0957	0.0898	0.0919	0.0789	0.0965	0.0516	0.0992	0.0521	0.0863	0.0553	0.1622	0.09	0.0817	0.0892	0.0968	0.0994	0.1227	0.1032	0.1075	0.0461	0.0958	0.1046	0.0993	0.1006	0.0956	0.0986	0.1871	0.0876	0.0904	0.0465	0.0973	0.1092	0.0989	0.0671	0.101	0.0998	0.0934	0.1111	0.098	0.0946	0.0415	0.0484	0.0928	0.11	0.0982	0.0972
High	Plate 4	Rep C	0.1084	0.1033	0.0951	0.1011	0.0779	0.1062	0.0492	0.0884	0.0504	0.1182	0.0475	0.1476	0.0915	0.0896	0.0917	0.1258	0.1013	0.1178	0.0989	0.1142	0.0458	0.0956	0.1833	0.0957	0.1	0.1068	0.092	0.1226	0.0871	0.0893	0.0475	0.0958	0.1404	0.1004	0.2196	0.1242	0.1229	0.0911	0.1272	0.1096	0.1286	0.0431	0.0471	0.1071	0.1189	0.1006	0.0997
Low	Plate 1	Rep A	0.2248	0.1921	0.1911	0.1755	0.1881	0.1579	0.1425	0.1645	0.1722	0.1404	0.1464	0.1509	0.1384	0.139	0.1334	0.2046	0.1341	0.125	0.123	0.11	0.1015	0.101	0.1046	0.1094	0.1793	0.1772	0.1499	0.1516	0.141	0.1401	0.1404	0.1368	0.1354	0.1336	0.1339	0.1441	0.1333	0.1169	0.1671	0.1211	0.0556	0.175	0.0699	0.1287	0.0999	0.3898	0.1477
Low	Plate 1	Rep B	0.1743	0.1271	0.1531	0.1211	0.1238	0.1344	0.1215	0.1308	0.1007	0.1208	0.1306	0.1375	0.1128	0.1521	0.1158	0.1228	0.1231	0.1195	0.1121	0.1113	0.1196	0.1055	0.1113	0.1117	0.1617	0.1417	0.1846	0.1122	0.1147	0.1218	0.1127	0.124	0.1074	0.1098	0.0984	0.1125	0.1118	0.1138	0.1235	0.1148	0.0523	0.1144	0.0687	0.0929	0.1127	0.1105	0.1099
Low	Plate 1	Rep C	0.1379	0.0905	0.1156	0.1113	0.1132	0.1192	0.1158	0.1103	0.1141	0.1116	0.1477	0.1025	0.1074	0.1106	0.117	0.1139	0.113	0.1147	0.1164	0.1108	0.1166	0.1164	0.1127	0.1095	0.1114	0.1105	0.1093	0.1351	0.1063	0.1049	0.1134	0.1115	0.1038	0.1102	0.1126	0.1084	0.1104	0.114	0.1287	0.1108	0.0532	0.1077	0.0648	0.1357	0.1132	0.1056	0.1039
Low	Plate 2	Rep A	0.1193	0.1365	0.0535	0.1051	0.1197	0.1041	0.125	0.135	0.1282	0.0445	0.1229	0.1366	0.0999	0.1063	0.1905	0.1203	0.1301	0.0669	0.123	0.1766	0.1135	0.1362	0.124	0.1159	0.1134	0.1082	0.1138	0.2112	0.1911	0.0828	0.1102	0.1664	0.1244	0.1095	0.1449	0.1141	0.1842	0.1671	0.1452	0.1163	0.0906	0.1167	0.1016	0.054	0.1215	0.1236	0.1125
Low	Plate 2	Rep B	0.1289	0.1375	0.0547	0.1144	0.1384	0.1099	0.1217	0.1233	0.1552	0.0482	0.1598	0.1716	0.0818	0.1144	0.2699	0.1464	0.1997	0.0558	0.1324	0.28	0.1669	0.2232	0.1387	0.1298	0.1237	0.1154	0.1125	0.3298	0.2291	0.0763	0.112	0.1916	0.1246	0.1196	0.1732	0.1554	0.1476	0.1135	0.0937	0.1279	0.1015	0.1103	0.1132	0.0527	0.14	0.1339	0.1273
Low	Plate 2	Rep C	0.1098	0.1176	0.0549	0.1185	0.1121	0.1039	0.1392	0.1392	0.1771	0.0491	0.1468	0.1781	0.0958	0.0998	0.2195	0.1702	0.1444	0.0577	0.1265	0.2061	0.232	0.127	0.14	0.131	0.1159	0.1692	0.1363	0.3385	0.1783	0.1157	0.1033	0.1161	0.1887	0.1165	0.1947	0.1545	0.1978	0.1174	0.0545	0.1565	0.1021	0.1369	0.1235	0.0542	0.1219	0.1287	0.123
Low	Plate 3	Rep A	0.1144	0.1188	0.1115	0.1191	0.119	0.1247	0.129	0.1292	0.1226	0.1278	0.1211	0.0595	0.06	0.1326	0.1319	0.117	0.1092	0.0821	0.1062	0.1107	0.0495	0.1241	0.1121	0.1119	0.1099	0.1116	0.1097	0.1387	0.1168	0.1913	0.1197	0.1137	0.054	0.1159	0.175	0.1099	0.0989	0.056	0.1001	0.1162	0.0502	0.1077	0.1484	0.1204	0.0529	0.1138	0.1102
Low	Plate 3	Rep B	0.1265	0.1389	0.1246	0.1329	0.1233	0.1472	0.1526	0.2041	0.1604	0.1179	0.1516	0.0913	0.06	0.1327	0.1492	0.127	0.145	0.1066	0.1146	0.1207	0.0755	0.1111	0.1035	0.0878	0.111	0.1321	0.1179	0.1292	0.1073	0.1174	0.1152	0.1372	0.0556	0.145	0.1712	0.1018	0.1037	0.0553	0.1088	0.1317	0.0568	0.1105	0.1165	0.1746	0.2223	0.0922	0.1039
Low	Plate 3	Rep C	0.125	0.1544	0.1656	0.1272	0.1642	0.1663	0.1515	0.1399	0.1843	0.2179	0.1237	0.0506	0.054	0.1198	0.1305	0.1115	0.1049	0.082	0.204	0.1367	0.0504	0.1319	0.1461	0.1162	0.1109	0.114	0.1157	0.1512	0.1449	0.1401	0.1628	0.1229	0.0536	0.1582	0.1423	0.114	0.1008	0.055	0.1042	0.231	0.0519	0.1138	0.1383	0.1424	0.1175	0.1086	0.1145
Low	Plate 4	Rep A	0.152	0.135	0.1206	0.1309	0.0929	0.2056	0.0708	0.111	0.0637	0.1522	0.0938	0.0627	0.101	0.0991	0.1008	0.1596	0.1414	0.1147	0.1161	0.1385	0.0508	0.1524	0.1507	0.1415	0.1862	0.1365	0.1307	0.1561	0.1245	0.0994	0.0573	0.1037	0.1499	0.1641	0.0594	0.1716	0.1292	0.1823	0.1667	0.1172	0.1434	0.0496	0.0509	0.1383	0.1453	0.1288	0.1412
Low	Plate 4	Rep B	0.1338	0.1248	0.1335	0.122	0.0862	0.1275	0.0692	0.1041	0.0594	0.1295	0.1645	0.0614	0.09	0.0935	0.1021	0.1356	0.1202	0.138	0.1101	0.1277	0.0518	0.1221	0.1294	0.1225	0.1317	0.1292	0.1167	0.1383	0.1191	0.0955	0.0526	0.0887	0.1312	0.1353	0.0585	0.1467	0.1289	0.1305	0.1953	0.1577	0.1287	0.0507	0.0515	0.1185	0.1314	0.1176	0.1271
Low	Plate 4	Rep C	0.1463	0.1787	0.115	0.1207	0.0924	0.1563	0.0684	0.106	0.0624	0.1304	0.097	0.1487	0.0978	0.132	0.0987	0.2027	0.1957	0.1231	0.1204	0.1239	0.0503	0.1595	0.1237	0.1566	0.1211	0.1196	0.1592	0.079	0.1119	0.1111	0.0576	0.0909	0.1174	0.129	0.0571	0.1335	0.1316	0.1254	0.1331	0.1196	0.1181	0.0496	0.0499	0.1082	0.141	0.112	0.1156
[truncated: 337 more columns]
