# Supplementary material for: Low-cost anti-mycobacterial drug discovery using engineered E. coli
Source: Nat Commun. 2022 Jul 7;13:3905. doi: 10.1038/s41467-022-31570-3 (PMC9262897; doi:10.1038/s41467-022-31570-3)
Supplement: Supplementary file 4 — Source Data [file 41467_2022_31570_MOESM4_ESM.zip › Source data/Fig 6/CG Validation Pentamidine.csv]

Strain	Replicate	Pentamidine (μM)	15560.0	28008.0	50414.0	90744.0	163340.0	294012.0	529221.0	952599.0	1714678.0	3086420.0	5555556.0	10000000.0
TESEC	Rep 1	0.7	0.1055	0.199	0.1793	0.2049	0.2232	0.2062	0.1956	0.1972	0.1625	0.1263	0.1274	0.1167
TESEC	Rep 1	1.5	0.1114	0.1889	0.1823	0.1843	0.1899	0.2514	0.2212	0.2248	0.138	0.1459	0.1466	0.1129
TESEC	Rep 1	3.5	0.1301	0.1841	0.2071	0.1763	0.2147	0.2305	0.2494	0.2661	0.202	0.1423	0.1442	0.1351
TESEC	Rep 1	7.8	0.1741	0.1853	0.1204	0.1759	0.1668	0.1949	0.2257	0.2095	0.2264	0.1438	0.1352	0.1393
TESEC	Rep 1	17.6	0.1666	0.1374	0.1735	0.1597	0.1848	0.1974	0.1798	0.1812	0.1835	0.1161	0.1444	0.1601
TESEC	Rep 1	39.5	0.2048	0.0935	0.0916	0.1222	0.166	0.1631	0.1469	0.176	0.1709	0.1758	0.1444	0.131
TESEC	Rep 1	88.9	0.0646	0.0651	0.0582	0.0569	0.0606	0.0584	0.0703	0.1177	0.108	0.1842	0.16	0.1595
TESEC	Rep 1	200.0	0.0477	0.0484	0.0462	0.0501	0.0487	0.0485	0.0484	0.0502	0.0503	0.0505	0.0532	0.0695
TESEC	Rep 2	0.7	0.1071	0.2044	0.171	0.1891	0.2156	0.2107	0.2029	0.1995	0.1579	0.1272	0.1205	0.1142
TESEC	Rep 2	1.5	0.1646	0.183	0.178	0.1857	0.2201	0.2276	0.1734	0.2401	0.2075	0.1587	0.135	0.1097
TESEC	Rep 2	3.5	0.0713	0.1547	0.1696	0.1749	0.1903	0.2133	0.2202	0.2142	0.1557	0.1656	0.1257	0.1664
TESEC	Rep 2	7.8	0.1604	0.1312	0.1772	0.166	0.1738	0.258	0.205	0.1819	0.2281	0.0992	0.137	0.1383
TESEC	Rep 2	17.6	0.0659	0.1078	0.1341	0.1477	0.147	0.192	0.1764	0.1745	0.212	0.1986	0.1413	0.1736
TESEC	Rep 2	39.5	0.1254	0.1061	0.1053	0.258	0.1162	0.1616	0.1475	0.2094	0.1832	0.1694	0.1154	0.1633
TESEC	Rep 2	88.9	0.0644	0.0945	0.0546	0.0559	0.0543	0.0848	0.0542	0.0622	0.0891	0.12	0.1121	0.1142
TESEC	Rep 2	200.0	0.0488	0.0491	0.048	0.0484	0.051	0.0494	0.0504	0.0525	0.0474	0.0507	0.0501	0.0533
TESEC	Rep 3	0.7	0.1371	0.2182	0.2085	0.2265	0.2357	0.2376	0.2269	0.2032	0.1609	0.1462	0.1446	0.1491
TESEC	Rep 3	1.5	0.1179	0.1684	0.1997	0.2138	0.2195	0.2275	0.1812	0.2099	0.2014	0.1551	0.156	0.1485
TESEC	Rep 3	3.5	0.1033	0.2153	0.2159	0.1986	0.2432	0.2718	0.2844	0.2744	0.195	0.1533	0.1435	0.1372
TESEC	Rep 3	7.8	0.0758	0.1962	0.2044	0.2077	0.2261	0.1957	0.313	0.1856	0.2346	0.165	0.1301	0.102
TESEC	Rep 3	17.6	0.0638	0.194	0.1711	0.1647	0.2212	0.2369	0.2973	0.1844	0.2458	0.1029	0.1334	0.1318
TESEC	Rep 3	39.5	0.0859	0.1103	0.1205	0.1461	0.1877	0.1938	0.1929	0.2194	0.2411	0.1647	0.1311	0.1296
TESEC	Rep 3	88.9	0.0689	0.0602	0.0552	0.0551	0.0596	0.062	0.0803	0.1266	0.1847	0.1455	0.1548	0.1567
TESEC	Rep 3	200.0	0.0486	0.0479	0.0474	0.0501	0.0468	0.0477	0.0495	0.0472	0.0481	0.0714	0.0558	0.0547
Wild type	Rep 1	0.7	0.1279	0.3286	0.3323	0.2788	0.3199	0.1623	0.1495	0.1987	0.1159	0.1414	0.1282	0.1057
Wild type	Rep 1	1.5	0.3314	0.3191	0.3085	0.3175	0.2851	0.3083	0.2217	0.1718	0.112	0.1441	0.1396	0.156
Wild type	Rep 1	3.5	0.3129	0.2765	0.2874	0.2894	0.2881	0.3044	0.2193	0.2379	0.1875	0.1319	0.2014	0.1326
Wild type	Rep 1	7.8	0.2991	0.3058	0.3049	0.3116	0.178	0.3003	0.3269	0.2366	0.1668	0.2024	0.219	0.1649
Wild type	Rep 1	17.6	0.258	0.2323	0.2189	0.2798	0.2495	0.2743	0.293	0.2253	0.2067	0.1276	0.1356	0.1528
Wild type	Rep 1	39.5	0.2451	0.2651	0.2327	0.2517	0.2632	0.249	0.2609	0.2241	0.1719	0.1301	0.1377	0.1106
Wild type	Rep 1	88.9	0.173	0.2078	0.1402	0.2506	0.193	0.2314	0.1326	0.2266	0.1582	0.1436	0.1491	0.1432
Wild type	Rep 1	200.0	0.0586	0.0632	0.0645	0.0584	0.0616	0.0618	0.0598	0.0498	0.0573	0.0496	0.0618	0.058
Wild type	Rep 2	0.7	0.3247	0.2901	0.289	0.2691	0.2719	0.2302	0.2182	0.1113	0.126	0.1208	0.1117	0.1185
Wild type	Rep 2	1.5	0.3053	0.2851	0.2972	0.235	0.2981	0.2845	0.1896	0.1253	0.1779	0.1463	0.1257	0.1537
Wild type	Rep 2	3.5	0.3366	0.3049	0.2946	0.2838	0.3011	0.2194	0.2549	0.2004	0.1938	0.1924	0.1892	0.1397
Wild type	Rep 2	7.8	0.2743	0.2597	0.2463	0.2875	0.2788	0.2869	0.2584	0.1991	0.1909	0.183	0.1847	0.1663
Wild type	Rep 2	17.6	0.2354	0.2104	0.2347	0.2382	0.2552	0.2614	0.2215	0.2248	0.1525	0.0982	0.1096	0.1149
Wild type	Rep 2	39.5	0.2616	0.2476	0.2086	0.2313	0.2454	0.2264	0.2298	0.2245	0.2514	0.1393	0.1627	0.1982
Wild type	Rep 2	88.9	0.1612	0.1538	0.1511	0.158	0.1558	0.1517	0.1561	0.1538	0.1529	0.1512	0.1602	0.1933
Wild type	Rep 2	200.0	0.0496	0.0491	0.0479	0.0535	0.0529	0.048	0.0715	0.0479	0.0485	0.0556	0.0471	0.0485
Wild type	Rep 3	0.7	0.3722	0.333	0.3417	0.3222	0.3425	0.2283	0.1359	0.1801	0.1684	0.1274	0.1338	0.1199
Wild type	Rep 3	1.5	0.3245	0.3218	0.3488	0.3141	0.3735	0.2787	0.2647	0.1249	0.1923	0.158	0.1125	0.1429
Wild type	Rep 3	3.5	0.314	0.3228	0.3292	0.3423	0.3341	0.3069	0.2981	0.1636	0.199	0.144	0.139	0.117
Wild type	Rep 3	7.8	0.2933	0.3142	0.3226	0.3357	0.355	0.3514	0.322	0.2728	0.182	0.1682	0.2039	0.149
Wild type	Rep 3	17.6	0.3126	0.251	0.2506	0.264	0.2669	0.2778	0.2561	0.2124	0.1779	0.1143	0.116	0.1179
Wild type	Rep 3	39.5	0.2665	0.263	0.2581	0.2558	0.2603	0.2702	0.2636	0.2674	0.2697	0.165	0.1065	0.083
Wild type	Rep 3	88.9	0.22	0.2039	0.1732	0.2219	0.2064	0.2111	0.2464	0.2379	0.1709	0.1771	0.1709	0.1406
Wild type	Rep 3	200.0	0.0899	0.055	0.0595	0.0551	0.0527	0.064	0.0603	0.0614	0.0606	0.0859	0.0502	0.0958
