# Supplementary material for: Low-cost anti-mycobacterial drug discovery using engineered E. coli
Source: Nat Commun. 2022 Jul 7;13:3905. doi: 10.1038/s41467-022-31570-3 (PMC9262897; doi:10.1038/s41467-022-31570-3)
Supplement: Supplementary file 4 — Source Data [file 41467_2022_31570_MOESM4_ESM.zip › Source data/Fig 6/CG Validation Bromhexine.csv]

Strain	Replicate	Bromhexine (μM)	15560.0	28008.0	50414.0	90744.0	163340.0	294012.0	529221.0	952599.0	1714678.0	3086420.0	5555556.0	10000000.0
TESEC	Rep 1	0.3	0.1303	0.2462	0.2446	0.2666	0.2807	0.2634	0.3187	0.3635	0.3683	0.3345	0.3115	0.3347
TESEC	Rep 1	0.8	0.1464	0.1501	0.1937	0.1827	0.2231	0.269	0.2959	0.3425	0.3751	0.3732	0.3693	0.344
TESEC	Rep 1	1.7	0.1261	0.1287	0.1468	0.1775	0.1498	0.2353	0.2781	0.3231	0.3506	0.3658	0.2634	0.3188
TESEC	Rep 1	3.9	0.1459	0.136	0.183	0.1521	0.234	0.257	0.237	0.3395	0.3478	0.3549	0.3387	0.3301
TESEC	Rep 1	8.8	0.1345	0.125	0.153	0.1463	0.2105	0.1875	0.3005	0.3389	0.3105	0.3459	0.3376	0.3203
TESEC	Rep 1	19.8	0.1241	0.1555	0.1523	0.1468	0.1948	0.2151	0.2775	0.3217	0.3229	0.3459	0.3454	0.3464
TESEC	Rep 1	44.4	0.1205	0.1258	0.1314	0.1366	0.1243	0.1336	0.2316	0.2718	0.3281	0.3452	0.3266	0.3192
TESEC	Rep 1	100.0	0.1149	0.1222	0.129	0.1299	0.1191	0.1422	0.2381	0.2823	0.2953	0.3112	0.2876	0.323
TESEC	Rep 2	0.3	0.1783	0.2831	0.1498	0.2447	0.2497	0.3059	0.3319	0.3554	0.347	0.3412	0.3284	0.3215
TESEC	Rep 2	0.8	0.1609	0.2379	0.1749	0.2587	0.2353	0.3343	0.3197	0.3937	0.4125	0.3664	0.3059	0.3251
TESEC	Rep 2	1.7	0.1364	0.1274	0.1527	0.224	0.2288	0.244	0.3126	0.351	0.3566	0.3541	0.3023	0.3234
TESEC	Rep 2	3.9	0.1322	0.1285	0.1439	0.2101	0.1827	0.2196	0.3104	0.3587	0.3532	0.3354	0.3242	0.3245
TESEC	Rep 2	8.8	0.14	0.1218	0.1451	0.1578	0.1591	0.2503	0.2337	0.3426	0.31	0.2731	0.3407	0.2663
TESEC	Rep 2	19.8	0.1215	0.1419	0.1403	0.1423	0.1819	0.216	0.2908	0.3349	0.3702	0.337	0.3407	0.319
TESEC	Rep 2	44.4	0.1448	0.1206	0.1349	0.1172	0.122	0.2114	0.264	0.2924	0.2809	0.3339	0.3128	0.3078
TESEC	Rep 2	100.0	0.1234	0.1209	0.1208	0.1352	0.143	0.1958	0.2669	0.326	0.3397	0.3398	0.3253	0.3137
TESEC	Rep 3	0.3	0.2327	0.1588	0.2257	0.1332	0.2395	0.3099	0.3097	0.3463	0.2939	0.3084	0.324	0.3664
TESEC	Rep 3	0.8	0.1516	0.1462	0.1622	0.1917	0.2574	0.3015	0.258	0.3687	0.3719	0.3435	0.3224	0.35
TESEC	Rep 3	1.7	0.1401	0.1455	0.1523	0.1477	0.1606	0.1589	0.2805	0.3179	0.3428	0.3474	0.327	0.3099
TESEC	Rep 3	3.9	0.1531	0.1299	0.166	0.182	0.16	0.2374	0.3007	0.3232	0.2961	0.2665	0.3066	0.3138
TESEC	Rep 3	8.8	0.1576	0.123	0.1818	0.1663	0.1419	0.1417	0.2505	0.2435	0.2734	0.2789	0.3192	0.2738
TESEC	Rep 3	19.8	0.1757	0.1884	0.1316	0.1832	0.1617	0.2607	0.2906	0.3051	0.3296	0.3272	0.3083	0.3124
TESEC	Rep 3	44.4	0.142	0.1187	0.0898	0.1433	0.1291	0.1599	0.2107	0.2765	0.3069	0.2507	0.3279	0.3012
TESEC	Rep 3	100.0	0.1182	0.1182	0.1219	0.1438	0.1404	0.1424	0.2267	0.3422	0.3438	0.3296	0.3198	0.3065
Wild type	Rep 1	0.3	0.1759	0.117	0.1379	0.1408	0.1599	0.1684	0.1726	0.1924	0.2272	0.1505	0.1854	0.1782
Wild type	Rep 1	0.8	0.1595	0.1479	0.1379	0.169	0.2129	0.1688	0.2016	0.2441	0.2311	0.2452	0.2217	0.2244
Wild type	Rep 1	1.7	0.2141	0.1573	0.1544	0.1642	0.1877	0.2007	0.1925	0.2006	0.1878	0.2284	0.206	0.2017
Wild type	Rep 1	3.9	0.1733	0.1614	0.118	0.2017	0.162	0.1976	0.1834	0.2036	0.2118	0.2255	0.1574	0.2265
Wild type	Rep 1	8.8	0.1728	0.1457	0.1191	0.1685	0.1244	0.1603	0.1896	0.2066	0.1866	0.212	0.2041	0.1665
Wild type	Rep 1	19.8	0.151	0.1736	0.1669	0.14	0.1983	0.1876	0.2545	0.1923	0.2705	0.2889	0.1859	0.187
Wild type	Rep 1	44.4	0.1511	0.1197	0.152	0.1157	0.1601	0.1898	0.196	0.1944	0.2047	0.2576	0.2797	0.2026
Wild type	Rep 1	100.0	0.2012	0.1274	0.1442	0.1556	0.1616	0.1842	0.1883	0.169	0.2218	0.2198	0.2179	0.2161
Wild type	Rep 2	0.3	0.1327	0.169	0.1863	0.1558	0.1522	0.129	0.185	0.2918	0.2389	0.2456	0.2008	0.1581
Wild type	Rep 2	0.8	0.1645	0.2017	0.151	0.2194	0.1705	0.2018	0.2117	0.2268	0.2038	0.205	0.201	0.2465
Wild type	Rep 2	1.7	0.1493	0.1549	0.1751	0.1705	0.1779	0.2138	0.2198	0.2159	0.2144	0.2065	0.2032	0.0718
Wild type	Rep 2	3.9	0.1541	0.1639	0.1745	0.2019	0.1888	0.301	0.1865	0.217	0.2211	0.2641	0.216	0.2166
Wild type	Rep 2	8.8	0.1672	0.1773	0.1663	0.195	0.1783	0.1795	0.1499	0.2039	0.2439	0.2167	0.2	0.206
Wild type	Rep 2	19.8	0.1651	0.1748	0.1738	0.1986	0.1932	0.2114	0.1838	0.2453	0.2428	0.2805	0.2203	0.2082
Wild type	Rep 2	44.4	0.1372	0.1312	0.1457	0.1632	0.1571	0.1658	0.2057	0.2044	0.2109	0.2184	0.1807	0.2268
Wild type	Rep 2	100.0	0.1444	0.142	0.1594	0.1615	0.1495	0.1975	0.2201	0.1954	0.2235	0.3754	0.2183	0.2169
Wild type	Rep 3	0.3	0.0941	0.161	0.1862	0.2048	0.1589	0.1697	0.1834	0.231	0.1722	0.2251	0.1794	0.1865
Wild type	Rep 3	0.8	0.1647	0.1268	0.1439	0.2407	0.1519	0.2016	0.1922	0.2209	0.229	0.2409	0.2203	0.1606
Wild type	Rep 3	1.7	0.1053	0.1723	0.181	0.186	0.1187	0.1968	0.1918	0.2093	0.2217	0.2011	0.2097	0.2141
Wild type	Rep 3	3.9	0.1526	0.191	0.1888	0.1741	0.2095	0.189	0.2129	0.2211	0.2645	0.2731	0.2212	0.2092
Wild type	Rep 3	8.8	0.1754	0.1688	0.1847	0.1716	0.1359	0.205	0.2195	0.2329	0.2386	0.1836	0.1989	0.146
Wild type	Rep 3	19.8	0.1696	0.1724	0.1742	0.1915	0.1891	0.1954	0.2232	0.2715	0.2466	0.2318	0.2472	0.236
Wild type	Rep 3	44.4	0.1519	0.1716	0.1807	0.1899	0.1941	0.1999	0.2015	0.2093	0.1792	0.2283	0.2353	0.2094
Wild type	Rep 3	100.0	0.1724	0.1742	0.1867	0.1672	0.1833	0.2127	0.2259	0.2369	0.1989	0.2389	0.2306	0.3386
