# Supplementary material for: Low-cost anti-mycobacterial drug discovery using engineered E. coli
Source: Nat Commun. 2022 Jul 7;13:3905. doi: 10.1038/s41467-022-31570-3 (PMC9262897; doi:10.1038/s41467-022-31570-3)
Supplement: Supplementary file 4 — Source Data [file 41467_2022_31570_MOESM4_ESM.zip › Source data/Fig 1/DCS-Arabinose IC50 Curves.csv]

		Cycloserine (μM)	Cycloserine (μM)	Cycloserine (μM)	Cycloserine (μM)	Cycloserine (μM)	Cycloserine (μM)	Cycloserine (μM)	Cycloserine (μM)	Cycloserine (μM)	Cycloserine (μM)	Cycloserine (μM)	Cycloserine (μM)
		5.859	11.719	23.438	46.875	93.75	187.5	375.0	750.0	1500.0	3000.0	6000.0	12000.0
Replicate	Arabinose (nM)
Rep 1	10	0.6847	0.4469	0.077	0.0543	0.0505	0.0492	0.0489	0.0495	0.0498	0.0494	0.0491	0.0486
Rep 1	100	0.6729	0.5068	0.1572	0.0535	0.0518	0.0499	0.0495	0.0495	0.0498	0.0498	0.0478	0.0509
Rep 1	1000	0.6752	0.556	0.4688	0.111	0.0509	0.0501	0.0498	0.0493	0.0496	0.0497	0.0487	0.0489
Rep 1	10000	0.7265	0.6986	0.6105	0.5181	0.0621	0.0496	0.0497	0.0494	0.0494	0.0493	0.0491	0.0474
Rep 1	100000	0.7022	0.713	0.6906	0.6239	0.4016	0.1176	0.0557	0.05	0.0491	0.0496	0.0477	0.0491
Rep 1	1000000	0.6812	0.6581	0.6468	0.6337	0.5105	0.3025	0.0615	0.05	0.0507	0.0502	0.0493	0.0575
Rep 1	10000000	0.6538	0.6089	0.6137	0.5975	0.5977	0.5087	0.161	0.0531	0.0517	0.0506	0.0493	0.0495
Rep 1	100000000	0.6558	0.642	0.6103	0.6649	0.6655	0.6269	0.5472	0.2295	0.0581	0.0556	0.0555	0.0704
Rep 2	10	0.7103	0.4839	0.0709	0.0527	0.05	0.049	0.0505	0.0489	0.0486	0.049	0.0491	0.0499
Rep 2	100	0.6842	0.54	0.183	0.053	0.0646	0.0496	0.0527	0.0493	0.0496	0.0494	0.0472	0.0522
Rep 2	1000	0.6367	0.5692	0.4678	0.1244	0.0507	0.0502	0.0493	0.0489	0.0492	0.0493	0.049	0.0484
Rep 2	10000	0.7169	0.7023	0.6311	0.5669	0.065	0.0497	0.0495	0.0491	0.0491	0.0491	0.0487	0.0505
Rep 2	100000	0.7135	0.7304	0.712	0.6486	0.4475	0.1473	0.0492	0.0499	0.0491	0.0499	0.0494	0.0491
Rep 2	1000000	0.7004	0.6803	0.6706	0.684	0.5655	0.3404	0.0668	0.0496	0.0504	0.0491	0.0494	0.0545
Rep 2	10000000	0.6582	0.6279	0.6144	0.6343	0.6222	0.5318	0.1767	0.0529	0.0505	0.0503	0.0499	0.0491
Rep 2	100000000	0.698	0.6572	0.6147	0.6577	0.6607	0.6778	0.5417	0.2273	0.0576	0.0557	0.0548	0.0647
Rep 3	10	0.6992	0.4684	0.0709	0.053	0.0503	0.049	0.0489	0.0497	0.0487	0.049	0.0474	0.0487
Rep 3	100	0.7037	0.5234	0.1804	0.0546	0.0506	0.0496	0.0496	0.0495	0.0495	0.0496	0.0492	0.0484
Rep 3	1000	0.6616	0.572	0.4854	0.1402	0.051	0.0525	0.0497	0.049	0.0493	0.05	0.0491	0.0485
Rep 3	10000	0.7308	0.7018	0.635	0.5426	0.0561	0.0476	0.0495	0.0492	0.0491	0.0491	0.0488	0.0501
Rep 3	100000	0.689	0.732	0.693	0.6402	0.4162	0.1366	0.0497	0.0499	0.0496	0.0496	0.0495	0.0493
Rep 3	1000000	0.699	0.7248	0.661	0.6676	0.5396	0.3159	0.0613	0.05	0.0499	0.0494	0.049	0.0531
Rep 3	10000000	0.6532	0.6347	0.6094	0.6222	0.6149	0.521	0.1721	0.0532	0.0507	0.0509	0.0499	0.0488
Rep 3	100000000	0.655	0.6405	0.6379	0.6612	0.6568	0.6614	0.5165	0.2828	0.0583	0.0561	0.0549	0.0611
Rep 4	10	0.6469	0.4967	0.0718	0.0525	0.0504	0.0492	0.0489	0.0488	0.0486	0.049	0.0492	0.049
Rep 4	100	0.6405	0.5442	0.2055	0.0536	0.0507	0.0498	0.0497	0.0493	0.0497	0.0495	0.049	0.0544
Rep 4	1000	0.6493	0.5898	0.4904	0.1484	0.0511	0.0504	0.0496	0.0493	0.0494	0.0492	0.0495	0.0492
Rep 4	10000	0.7372	0.7151	0.6401	0.5658	0.0694	0.0495	0.0496	0.049	0.049	0.049	0.0491	0.0505
Rep 4	100000	0.7318	0.7313	0.7083	0.6428	0.4537	0.1563	0.0497	0.0502	0.0494	0.0499	0.0495	0.0489
Rep 4	1000000	0.6916	0.6842	0.6706	0.6904	0.5669	0.3478	0.0657	0.0497	0.0497	0.049	0.0493	0.0514
Rep 4	10000000	0.6604	0.6365	0.6205	0.6439	0.6231	0.5231	0.182	0.0535	0.0507	0.0504	0.0497	0.0489
Rep 4	100000000	0.6893	0.6516	0.632	0.6543	0.6658	0.6629	0.5631	0.3043	0.0581	0.0557	0.0551	0.0593
