# Supplementary material for: Low-cost anti-mycobacterial drug discovery using engineered E. coli
Source: Nat Commun. 2022 Jul 7;13:3905. doi: 10.1038/s41467-022-31570-3 (PMC9262897; doi:10.1038/s41467-022-31570-3)
Supplement: Supplementary file 4 — Source Data [file 41467_2022_31570_MOESM4_ESM.zip › Source data/Fig 1/DCS Differential Test.csv]

	Arabinose 1E2 nM	Arabinose 1E2 nM	Arabinose 1E2 nM	Arabinose 1E7 nM	Arabinose 1E7 nM	Arabinose 1E7 nM
	Rep 1	Rep 2	Rep 3	Rep 1	Rep 2	Rep 3
Cycloserine (mM)
1.0	0.0637	0.0697	0.0559	0.0672	0.0645	0.0603
0.5	0.0972	0.0935	0.1119	0.1028	0.0787	0.1176
0.25	0.0962	0.1	0.1153	0.1056	0.0764	0.1175
0.125	0.1101	0.0993	0.0946	0.215	0.1979	0.1955
0.0625	0.0972	0.0957	0.0863	0.2178	0.2009	0.1952
0.0312	0.1212	0.1068	0.0891	0.2204	0.2209	0.2161
0.0156	0.1423	0.1132	0.1044	0.2259	0.218	0.2185
0.0078	0.4106	0.3981	0.3901	0.2549	0.2609	0.2623
