# Supplementary material for: Low-cost anti-mycobacterial drug discovery using engineered E. coli
Source: Nat Commun. 2022 Jul 7;13:3905. doi: 10.1038/s41467-022-31570-3 (PMC9262897; doi:10.1038/s41467-022-31570-3)
Supplement: Supplementary file 4 — Source Data [file 41467_2022_31570_MOESM4_ESM.zip › Source data/Fig 1/DCS Dose Response.csv]

		Arabinose (nM)	Arabinose (nM)	Arabinose (nM)	Arabinose (nM)	Arabinose (nM)	Arabinose (nM)	Arabinose (nM)	Arabinose (nM)	Arabinose (nM)	Arabinose (nM)	Arabinose (nM)	Arabinose (nM)	Arabinose (nM)	Arabinose (nM)	Arabinose (nM)	Arabinose (nM)	Arabinose (nM)	Arabinose (nM)	Arabinose (nM)	Arabinose (nM)	Arabinose (nM)	Arabinose (nM)	Arabinose (nM)	Arabinose (nM)
		119	238	476	953	1907	3814	7629	15258	30517	61035	122070	244140	488281	976562	1953125	3906250	7812500	15625000	31250000	62500000	125000000	250000000	500000000	1000000000
Cycloserine	Replicate
100 uM	Rep 1	0.0473	0.0481	0.0509	0.0506	0.0483	0.0473	0.0471	0.0475	0.192	0.3322	0.3984	0.4063	0.4162	0.3913	0.4159	0.4137	0.3886	0.3471	0.3324	0.3231	0.3146	0.2802	0.2139	0.0815
100 uM	Rep 2	0.0473	0.0466	0.0518	0.0479	0.0477	0.0466	0.0518	0.0477	0.2013	0.4222	0.4149	0.4329	0.4258	0.4319	0.421	0.4263	0.3723	0.3523	0.3462	0.3301	0.3288	0.2798	0.1998	0.0771
100 uM	Rep 3	0.0473	0.048	0.0474	0.0473	0.0478	0.0468	0.0467	0.0477	0.1139	0.3463	0.395	0.3933	0.4137	0.4078	0.407	0.4099	0.381	0.3431	0.3158	0.3227	0.3086	0.2961	0.2202	0.0853
100 uM	Rep 4	0.0471	0.0483	0.0472	0.0472	0.0477	0.0474	0.051	0.0474	0.1512	0.3886	0.4236	0.4433	0.4276	0.4161	0.4087	0.4161	0.3558	0.3405	0.3356	0.3248	0.3327	0.2947	0.1889	0.0735
100 uM	Rep 5	0.0483	0.0478	0.0471	0.0468	0.0476	0.0472	0.0472	0.0474	0.1152	0.3628	0.4034	0.4097	0.4244	0.4092	0.4057	0.402	0.3663	0.3359	0.3216	0.3193	0.3164	0.2982	0.2106	0.0913
100 uM	Rep 6	0.0482	0.0473	0.0477	0.0466	0.0475	0.0479	0.0537	0.0478	0.16	0.3808	0.4188	0.445	0.4285	0.4208	0.4098	0.4067	0.3573	0.3367	0.329	0.3403	0.3329	0.293	0.2017	0.0723
100 uM	Rep 7	0.0479	0.0478	0.048	0.0475	0.0468	0.0477	0.0475	0.0472	0.0637	0.3203	0.3732	0.42	0.4115	0.4077	0.3981	0.3809	0.3746	0.3401	0.3218	0.3137	0.315	0.2981	0.2304	0.1002
100 uM	Rep 8	0.0484	0.0475	0.0487	0.0495	0.047	0.0477	0.0529	0.0471	0.2597	0.4309	0.4552	0.4439	0.4496	0.4293	0.4212	0.3927	0.3674	0.3397	0.3426	0.3399	0.3334	0.2903	0.1932	0.0745
100 uM	Mean	0.0477	0.0477	0.0486	0.0479	0.0476	0.0473	0.0497	0.0475	0.1571	0.373	0.4103	0.4243	0.4247	0.4143	0.4109	0.406	0.3704	0.3419	0.3306	0.3267	0.3228	0.2913	0.2073	0.082
100 uM	Std	0.0005	0.0005	0.0017	0.0013	0.0004	0.0004	0.0027	0.0002	0.0571	0.0376	0.0226	0.0186	0.0112	0.0124	0.0075	0.0133	0.0105	0.0051	0.01	0.0088	0.0095	0.007	0.0131	0.0092
None	Rep 1	0.3987	0.4056	0.4033	0.4021	0.4122	0.4022	0.3957	0.39	0.3699	0.3587	0.2929	0.2647	0.229	0.2319	0.2021	0.1924	0.1756	0.1659	0.1591	0.1629	0.157	0.1528	0.127	0.0742
None	Rep 2	0.4409	0.4124	0.4293	0.4332	0.4296	0.4404	0.4293	0.4298	0.383	0.3559	0.3056	0.2443	0.2447	0.2078	0.2066	0.1923	0.1743	0.1675	0.1636	0.1615	0.1575	0.1523	0.1245	0.0548
None	Rep 3	0.4268	0.4302	0.4212	0.4297	0.4164	0.4332	0.429	0.4193	0.3888	0.3554	0.302	0.2682	0.2471	0.2304	0.2045	0.2003	0.1705	0.1594	0.1525	0.1537	0.1495	0.1477	0.1164	0.066
None	Rep 4	0.4236	0.4318	0.449	0.4344	0.4577	0.4407	0.4389	0.426	0.4014	0.3569	0.2958	0.2775	0.2389	0.2085	0.2013	0.1817	0.1716	0.1596	0.1588	0.1555	0.1509	0.1434	0.119	0.0551
None	Rep 5	0.4069	0.4295	0.4276	0.4273	0.4336	0.4331	0.434	0.4255	0.3894	0.3627	0.2997	0.268	0.2462	0.232	0.202	0.187	0.1685	0.162	0.1546	0.1547	0.1535	0.1474	0.1222	0.0682
None	Rep 6	0.4571	0.432	0.438	0.4467	0.4383	0.4394	0.4463	0.4291	0.4069	0.3673	0.3061	0.271	0.2493	0.2163	0.2016	0.185	0.1662	0.1625	0.1593	0.1585	0.1583	0.1445	0.1148	0.0572
None	Rep 7	0.4046	0.4294	0.4265	0.4252	0.4243	0.4358	0.398	0.3965	0.3669	0.3473	0.2868	0.2588	0.2483	0.2104	0.184	0.172	0.1608	0.158	0.1487	0.1515	0.1589	0.1403	0.1173	0.0656
None	Rep 8	0.4404	0.4343	0.4297	0.4264	0.4347	0.4388	0.4553	0.4314	0.4083	0.3438	0.301	0.2709	0.2412	0.2054	0.1861	0.1759	0.1592	0.1565	0.1584	0.1555	0.1552	0.1445	0.1159	0.0599
None	Mean	0.4249	0.4256	0.4281	0.4281	0.4308	0.433	0.4283	0.4184	0.3893	0.356	0.2987	0.2654	0.2431	0.2178	0.1985	0.1858	0.1683	0.1614	0.1569	0.1567	0.1551	0.1466	0.1196	0.0626
None	Std	0.0192	0.0099	0.0123	0.0117	0.0132	0.012	0.0199	0.015	0.0147	0.0071	0.0062	0.0094	0.0063	0.0109	0.008	0.0087	0.0056	0.0036	0.0044	0.0037	0.0033	0.004	0.0042	0.0065
