# Supplementary material for: Low-cost anti-mycobacterial drug discovery using engineered E. coli
Source: Nat Commun. 2022 Jul 7;13:3905. doi: 10.1038/s41467-022-31570-3 (PMC9262897; doi:10.1038/s41467-022-31570-3)
Supplement: Supplementary file 4 — Source Data [file 41467_2022_31570_MOESM4_ESM.zip › Source data/Fig 1/GFP-Alr Single Cell Induction.csv]

Replicate	Channel	Arabinose (nM)	FCS Data
Rep A	FITC-A	119	[4392, 4179, 4278, 4004, 4663, 4735, 4301, 4345, 4137, 4845, 4529, 3941, 4294, 4445, 4254, 4164, 4339, 4601, 4191, 4241, 4558, 3660, 4354, 4288, 3810, 4412, 3360, 3985, 3867, 4058, 4401, 4027, 4027, 4345, 3900, 4241, 4071, 4027, 4291, 4027, 4307, 4241, 4354, 4417, 3941, 4157, 4168, 4216, 4018, 4268, 4205, 4415, 4157, 4212, 4244, 4212, 4326, 4812, 4307, 4345, 3910, 4223, 3990, 4261, 4198, 4045, 39…
Rep A	FITC-A	238	[4153, 4251, 4298, 4412, 3485, 4314, 4237, 4294, 4389, 4323, 4076, 4727, 4227, 4261, 4623, 4050, 4157, 4314, 3961, 4054, 3709, 4032, 4445, 4157, 4220, 4620, 4562, 4499, 4241, 4395, 4351, 3981, 4121, 4054, 4429, 4105, 4288, 4317, 4398, 4675, 4342, 4395, 4320, 4153, 4326, 4445, 4027, 4445, 4288, 4383, 4398, 4023, 3921, 4326, 4212, 4291, 4627, 4101, 4310, 4237, 4320, 4230, 5016, 4317, 4117, 4105, 43…
Rep A	FITC-A	476	[4426, 4045, 4164, 4635, 4576, 4965, 3931, 4618, 4369, 4541, 4304, 4880, 4484, 4842, 4587, 4080, 4654, 4351, 4261, 4519, 4631, 3961, 4241, 4310, 4543, 4063, 4317, 4291, 4084, 3936, 4080, 4389, 4494, 4288, 4227, 4088, 4710, 4426, 3900, 4497, 4084, 3616, 4335, 4795, 4380, 4567, 5041, 4202, 3653, 5775, 3601, 4417, 4469, 4450, 4205, 4576, 4504, 4251, 4461, 4594, 4420, 3810, 4366, 4223, 4517, 4546, 42…
Rep A	FITC-A	953	[4234, 4160, 4183, 3971, 3910, 4389, 3878, 4885, 4129, 4080, 4271, 4351, 4023, 4420, 4149, 4209, 4903, 4101, 4484, 3990, 4216, 4227, 4157, 3926, 4386, 4101, 4067, 4050, 4517, 4571, 4268, 4160, 4555, 3845, 3851, 4223, 4596, 4032, 4129, 4775, 4137, 5453, 4220, 4092, 4202, 4191, 4484, 4223, 4420, 4230, 4469, 4080, 4223, 4585, 4398, 4431, 3624, 4285, 4145, 3755, 3476, 4357, 3810, 4220, 3926, 4492, 41…
Rep A	FITC-A	1907	[4345, 4837, 3804, 4212, 4354, 4905, 4378, 4310, 4251, 3921, 3624, 4507, 3961, 4497, 3878, 3971, 4434, 4254, 4050, 4875, 4497, 4237, 4164, 4392, 4018, 3755, 4230, 4168, 4014, 4149, 4527, 4716, 4431, 4335, 4202, 4345, 4458, 4671, 3976, 3976, 4539, 4187, 4764, 3961, 4514, 4088, 4004, 4456, 4009, 4223, 4268, 4092, 5049, 4541, 4145, 4512, 4726, 4437, 4571, 4076, 4153, 4261, 4574, 4164, 3951, 4502, 40…
Rep A	FITC-A	3814	[3804, 4032, 4351, 4268, 4288, 4398, 4578, 3616, 4990, 3660, 4744, 4380, 3910, 4596, 4036, 3828, 4363, 4172, 4479, 4058, 4004, 4194, 4512, 4101, 3956, 3884, 4562, 4234, 4194, 4461, 4234, 4646, 4567, 4125, 4164, 4176, 4972, 4164, 3485, 3985, 3689, 4121, 4650, 3810, 3834, 4058, 4406, 3884, 4304, 4415, 4479, 4360, 4398, 4822, 4476, 4378, 4216, 4504, 4301, 4450, 4183, 4032, 4125, 3578, 4014, 4268, 39…
Rep A	FITC-A	7629	[4285, 4550, 4395, 4883, 3936, 4463, 3798, 4145, 4546, 4261, 4054, 4133, 3990, 4638, 4476, 4450, 3981, 4445, 4380, 5368, 4763, 4301, 3971, 4546, 3995, 4596, 4704, 3682, 4351, 4168, 4733, 3956, 4581, 4251, 3420, 4191, 4153, 4345, 4401, 4389, 4326, 3867, 4825, 3884, 4223, 4281, 4351, 3467, 4527, 4009, 4320, 4121, 3828, 4000, 3931, 4380, 4268, 4004, 4080, 4448, 4157, 4254, 4137, 4463, 4406, 4746, 44…
Rep A	FITC-A	15258	[4323, 4360, 4412, 4565, 4720, 4439, 4514, 4354, 4417, 4307, 4105, 4383, 4553, 4383, 4576, 4133, 4045, 3961, 4329, 4808, 3578, 4731, 3873, 4237, 4959, 4567, 4310, 4234, 4562, 4258, 4905, 4517, 4345, 4522, 3593, 4009, 4009, 3822, 3828, 3990, 5032, 4281, 4000, 4014, 4202, 3768, 4212, 4117, 4168, 4342, 4105, 4314, 4935, 4234, 4176, 3956, 4301, 4157, 4335, 3660, 4205, 4665, 4633, 4360, 4153, 4129, 44…
Rep A	FITC-A	30517	[4298, 3936, 4576, 3391, 4176, 4248, 4541, 4234, 5327, 4117, 4395, 4063, 4534, 4618, 4265, 3761, 3391, 4581, 4403, 3961, 4576, 4497, 4439, 3936, 4310, 3951, 4673, 4014, 4351, 5011, 3736, 4456, 4045, 4629, 4000, 4646, 5006, 4216, 3545, 4461, 4866, 4917, 4271, 4412, 4323, 3653, 4298, 4227, 4406, 4519, 4375, 4258, 4660, 4149, 4234, 4761, 4439, 4914, 4145, 4710, 3768, 3995, 4466, 4815, 4398, 4041, 45…
Rep A	FITC-A	61035	[4471, 5418, 4398, 5213, 4703, 4212, 4032, 4363, 4409, 4329, 4466, 4848, 5014, 4512, 6246, 4423, 4258, 4041, 4063, 4067, 5717, 5853, 4294, 4977, 3780, 4795, 4786, 4476, 4244, 3884, 5128, 4342, 5397, 4461, 4502, 5735, 4223, 4426, 4261, 4351, 4426, 5061, 4251, 4332, 5644, 4058, 4241, 4777, 3804, 4729, 5767, 4448, 5760, 4153, 6404, 3936, 3951, 4271, 4285, 4157, 3900, 5659, 5208, 6074, 4546, 4172, 46…
Rep A	FITC-A	122070	[5553, 6040, 6149, 5430, 5126, 5024, 6422, 5760, 4644, 3828, 4531, 4704, 4458, 4827, 5375, 4924, 4527, 4389, 4345, 4748, 4129, 6159, 4973, 6162, 3511, 5438, 6341, 4332, 6757, 5684, 3851, 6332, 4644, 3695, 4097, 5397, 4716, 4348, 6026, 6396, 6993, 5014, 5081, 6152, 4805, 4926, 5418, 6695, 5649, 4288, 5339, 4479, 4372, 4129, 4054, 4629, 5080, 5495, 4620, 5003, 4351, 6645, 5151, 7014, 4439, 6165, 49…
Rep A	FITC-A	244140	[4191, 4369, 4750, 4866, 6682, 4780, 5684, 5409, 4737, 5403, 4739, 4902, 6577, 4050, 6308, 6123, 4254, 6459, 5813, 6058, 5928, 5712, 5302, 4202, 5070, 3529, 4494, 5243, 6722, 4578, 4939, 4763, 4539, 5163, 5530, 6343, 5929, 4209, 5403, 5361, 4607, 4933, 6552, 4294, 5622, 5200, 4656, 5751, 4149, 5551, 4896, 4810, 6020, 4835, 6061, 4363, 6224, 6135, 4629, 6207, 7068, 5412, 5418, 5904, 4323, 7162, 59…
Rep A	FITC-A	488281	[5712, 5715, 6481, 5460, 5580, 4638, 6590, 6901, 3420, 6649, 5447, 6853, 4900, 4897, 4560, 7007, 4610, 4429, 6189, 6293, 5147, 6071, 6278, 6526, 6831, 4625, 6531, 6722, 4837, 6482, 6410, 4899, 5968, 6164, 5659, 7244, 6752, 4585, 4801, 4294, 4737, 7483, 4949, 5040, 7036, 4969, 7452, 7184, 4117, 7053, 6123, 4948, 4720, 5114, 5333, 6785, 5414, 4633, 4492, 5092, 5804, 6546, 5833, 4616, 6554, 4737, 63…
Rep A	FITC-A	976562	[4536, 4076, 6560, 6325, 4757, 6761, 4866, 5311, 7046, 6647, 6452, 4995, 4761, 6980, 6497, 4963, 6132, 6804, 6898, 4366, 5505, 7084, 6263, 6740, 6179, 7255, 6362, 6807, 6556, 6126, 5807, 6761, 6564, 6237, 6481, 6568, 5937, 7000, 7578, 6135, 4979, 5531, 4332, 6601, 6145, 7229, 4456, 4071, 6076, 4524, 5182, 4825, 6490, 7065, 4638, 4988, 7850, 6671, 5877, 5850, 6295, 6054, 6180, 6073, 5829, 6075, 54…
Rep A	FITC-A	1953125	[7662, 7166, 7401, 5636, 7551, 7783, 6612, 6566, 7470, 7274, 6752, 7074, 6245, 5647, 6924, 5888, 5916, 5736, 5919, 6176, 6660, 6625, 6796, 6692, 4807, 7353, 6062, 6441, 6984, 6718, 6713, 6980, 5867, 6636, 6821, 6764, 6641, 4920, 5010, 7091, 6386, 4894, 7181, 6784, 6248, 5984, 5663, 6929, 6340, 7227, 5294, 7523, 4541, 7328, 7669, 5841, 7170, 6747, 6666, 6384, 7380, 6887, 7153, 7451, 7385, 7180, 68…
Rep A	FITC-A	3906250	[6869, 7228, 6384, 7379, 6672, 7078, 7018, 6288, 6640, 7163, 7712, 6924, 7000, 7130, 7100, 6655, 7470, 7074, 6592, 6850, 7520, 6998, 6633, 7320, 7546, 6902, 6818, 6282, 7234, 7405, 7272, 7280, 7481, 6029, 7303, 7387, 6884, 7057, 7288, 6412, 7246, 6364, 7104, 7138, 6694, 7364, 7433, 6140, 7494, 6744, 7007, 6961, 6740, 7102, 7218, 6537, 6861, 7036, 7565, 6702, 6850, 7238, 7143, 7615, 7572, 6816, 53…
Rep A	FITC-A	7812500	[7637, 7336, 6983, 7821, 7732, 7144, 6835, 6941, 7475, 7158, 6883, 7662, 7059, 7273, 6999, 6487, 7102, 7272, 7147, 7504, 7710, 7043, 7317, 7758, 7549, 7285, 6780, 7621, 7087, 7648, 7162, 7421, 7551, 7296, 7053, 7417, 7133, 6975, 6708, 7051, 7227, 7121, 7174, 7368, 7499, 7636, 7193, 7323, 6067, 7010, 7388, 7537, 6821, 7540, 6410, 7148, 7109, 7337, 6523, 6702, 7715, 7653, 7416, 7208, 7187, 7209, 79…
Rep A	FITC-A	15625000	[7526, 7258, 7625, 7441, 7461, 7088, 7207, 7165, 4603, 7813, 7335, 7249, 7254, 7133, 7639, 7028, 7445, 7017, 7356, 7590, 7503, 7387, 7376, 7049, 7880, 7643, 7054, 7580, 7029, 7899, 6715, 7889, 7446, 7384, 7362, 7296, 7628, 7313, 7440, 6544, 7220, 6972, 7579, 7437, 7209, 7570, 7452, 7254, 7590, 6889, 7621, 7037, 7688, 7813, 6510, 7703, 7893, 7438, 7648, 7482, 6872, 7695, 7376, 7493, 7690, 7567, 71…
Rep A	FITC-A	31250000	[7236, 4815, 7201, 7180, 7683, 7388, 7001, 7516, 7363, 6995, 7727, 7425, 7592, 7488, 7402, 7516, 7263, 6660, 7797, 7362, 7455, 7051, 6941, 7134, 7419, 7361, 7437, 7203, 7403, 7288, 6915, 7183, 7263, 7388, 7365, 7558, 7430, 7625, 7525, 7057, 7377, 7512, 7574, 7278, 6921, 7735, 7280, 7211, 7141, 7110, 7756, 7675, 7674, 6937, 7552, 7065, 7201, 7735, 7576, 7399, 7218, 7494, 7313, 7068, 7311, 7467, 75…
Rep A	FITC-A	62500000	[7247, 7322, 7255, 7380, 7562, 7385, 7501, 8062, 7377, 7434, 7778, 7646, 7557, 7077, 7490, 7279, 7231, 7436, 7724, 7468, 7715, 7126, 7257, 8043, 7637, 7416, 8022, 7301, 7035, 7601, 6970, 7410, 7473, 7036, 7307, 7321, 7494, 7486, 7003, 7265, 7425, 7751, 7723, 7566, 7335, 7334, 7429, 7466, 7031, 7414, 7168, 7160, 7859, 7233, 7208, 7219, 7556, 7317, 7277, 6843, 7180, 7724, 7490, 7624, 7451, 7639, 70…
Rep A	FITC-A	125000000	[7274, 7565, 7298, 7539, 7717, 7155, 7790, 7452, 7574, 7847, 7600, 7486, 7364, 7473, 6831, 7465, 7618, 7516, 7747, 7779, 7071, 7616, 6870, 7774, 7269, 6705, 7316, 7391, 7087, 6954, 7649, 7212, 7544, 7724, 7470, 7229, 7561, 7460, 7151, 7717, 7257, 7597, 7318, 7691, 7001, 7203, 7307, 7903, 7364, 7545, 7312, 7250, 7756, 7263, 7167, 7611, 6960, 7521, 7273, 7692, 7493, 7306, 7583, 7436, 7200, 6962, 72…
Rep A	FITC-A	250000000	[7359, 6743, 7040, 7411, 6429, 6791, 7284, 7237, 7240, 7069, 7128, 7328, 6962, 7693, 7678, 6967, 7578, 6861, 7376, 6653, 7630, 7414, 7512, 7379, 7216, 6626, 6008, 7110, 7614, 6900, 6799, 7142, 7257, 7609, 6847, 7693, 7551, 6501, 6949, 6896, 6695, 7112, 7476, 7163, 7016, 6944, 6939, 8039, 6854, 7654, 7437, 7232, 6922, 6672, 7036, 7483, 7598, 7306, 7346, 7246, 7291, 7472, 7557, 7403, 7765, 7174, 71…
Rep A	FITC-A	500000000	[5526, 5927, 6695, 6902, 5971, 6508, 5398, 6769, 6168, 6148, 6856, 6840, 6099, 6402, 6503, 6259, 6011, 6632, 6582, 6467, 6824, 5973, 5444, 5907, 5998, 5966, 7019, 6949, 6228, 6426, 6476, 5655, 6687, 7117, 6989, 6417, 6011, 6533, 4310, 6625, 7153, 6466, 5604, 6365, 6427, 5643, 5688, 6037, 5008, 6304, 6021, 7067, 6741, 6710, 6880, 5923, 6848, 7308, 5934, 5213, 6345, 6542, 6773, 5794, 6376, 5496, 64…
Rep A	FITC-A	1000000000	[4395, 4304, 4342, 4599, 3946, 4251, 4714, 4202, 4574, 4988, 4553, 4383, 4275, 5181, 4614, 4395, 4956, 4426, 4479, 4141, 4482, 4669, 4125, 4281, 4466, 4646, 4298, 4548, 4822, 4869, 3900, 4812, 4357, 4105, 3985, 4179, 4560, 4489, 4439, 3966, 4288, 4474, 4720, 4212, 4268, 4461, 3810, 4677, 4448, 4212, 5509, 4386, 3951, 4635, 4009, 3951, 4471, 4832, 3931, 4891, 4244, 4805, 4261, 3867, 4241, 4054, 45…
Rep A	FSC-A	119	[4392, 4179, 4278, 4004, 4663, 4735, 4301, 4345, 4137, 4845, 4529, 3941, 4294, 4445, 4254, 4164, 4339, 4601, 4191, 4241, 4558, 3660, 4354, 4288, 3810, 4412, 3360, 3985, 3867, 4058, 4401, 4027, 4027, 4345, 3900, 4241, 4071, 4027, 4291, 4027, 4307, 4241, 4354, 4417, 3941, 4157, 4168, 4216, 4018, 4268, 4205, 4415, 4157, 4212, 4244, 4212, 4326, 4812, 4307, 4345, 3910, 4223, 3990, 4261, 4198, 4045, 39…
Rep A	FSC-A	238	[4153, 4251, 4298, 4412, 3485, 4314, 4237, 4294, 4389, 4323, 4076, 4727, 4227, 4261, 4623, 4050, 4157, 4314, 3961, 4054, 3709, 4032, 4445, 4157, 4220, 4620, 4562, 4499, 4241, 4395, 4351, 3981, 4121, 4054, 4429, 4105, 4288, 4317, 4398, 4675, 4342, 4395, 4320, 4153, 4326, 4445, 4027, 4445, 4288, 4383, 4398, 4023, 3921, 4326, 4212, 4291, 4627, 4101, 4310, 4237, 4320, 4230, 5016, 4317, 4117, 4105, 43…
Rep A	FSC-A	476	[4426, 4045, 4164, 4635, 4576, 4965, 3931, 4618, 4369, 4541, 4304, 4880, 4484, 4842, 4587, 4080, 4654, 4351, 4261, 4519, 4631, 3961, 4241, 4310, 4543, 4063, 4317, 4291, 4084, 3936, 4080, 4389, 4494, 4288, 4227, 4088, 4710, 4426, 3900, 4497, 4084, 3616, 4335, 4795, 4380, 4567, 5041, 4202, 3653, 5775, 3601, 4417, 4469, 4450, 4205, 4576, 4504, 4251, 4461, 4594, 4420, 3810, 4366, 4223, 4517, 4546, 42…
Rep A	FSC-A	953	[4234, 4160, 4183, 3971, 3910, 4389, 3878, 4885, 4129, 4080, 4271, 4351, 4023, 4420, 4149, 4209, 4903, 4101, 4484, 3990, 4216, 4227, 4157, 3926, 4386, 4101, 4067, 4050, 4517, 4571, 4268, 4160, 4555, 3845, 3851, 4223, 4596, 4032, 4129, 4775, 4137, 5453, 4220, 4092, 4202, 4191, 4484, 4223, 4420, 4230, 4469, 4080, 4223, 4585, 4398, 4431, 3624, 4285, 4145, 3755, 3476, 4357, 3810, 4220, 3926, 4492, 41…
Rep A	FSC-A	1907	[4345, 4837, 3804, 4212, 4354, 4905, 4378, 4310, 4251, 3921, 3624, 4507, 3961, 4497, 3878, 3971, 4434, 4254, 4050, 4875, 4497, 4237, 4164, 4392, 4018, 3755, 4230, 4168, 4014, 4149, 4527, 4716, 4431, 4335, 4202, 4345, 4458, 4671, 3976, 3976, 4539, 4187, 4764, 3961, 4514, 4088, 4004, 4456, 4009, 4223, 4268, 4092, 5049, 4541, 4145, 4512, 4726, 4437, 4571, 4076, 4153, 4261, 4574, 4164, 3951, 4502, 40…
Rep A	FSC-A	3814	[3804, 4032, 4351, 4268, 4288, 4398, 4578, 3616, 4990, 3660, 4744, 4380, 3910, 4596, 4036, 3828, 4363, 4172, 4479, 4058, 4004, 4194, 4512, 4101, 3956, 3884, 4562, 4234, 4194, 4461, 4234, 4646, 4567, 4125, 4164, 4176, 4972, 4164, 3485, 3985, 3689, 4121, 4650, 3810, 3834, 4058, 4406, 3884, 4304, 4415, 4479, 4360, 4398, 4822, 4476, 4378, 4216, 4504, 4301, 4450, 4183, 4032, 4125, 3578, 4014, 4268, 39…
Rep A	FSC-A	7629	[4285, 4550, 4395, 4883, 3936, 4463, 3798, 4145, 4546, 4261, 4054, 4133, 3990, 4638, 4476, 4450, 3981, 4445, 4380, 5368, 4763, 4301, 3971, 4546, 3995, 4596, 4704, 3682, 4351, 4168, 4733, 3956, 4581, 4251, 3420, 4191, 4153, 4345, 4401, 4389, 4326, 3867, 4825, 3884, 4223, 4281, 4351, 3467, 4527, 4009, 4320, 4121, 3828, 4000, 3931, 4380, 4268, 4004, 4080, 4448, 4157, 4254, 4137, 4463, 4406, 4746, 44…
Rep A	FSC-A	15258	[4323, 4360, 4412, 4565, 4720, 4439, 4514, 4354, 4417, 4307, 4105, 4383, 4553, 4383, 4576, 4133, 4045, 3961, 4329, 4808, 3578, 4731, 3873, 4237, 4959, 4567, 4310, 4234, 4562, 4258, 4905, 4517, 4345, 4522, 3593, 4009, 4009, 3822, 3828, 3990, 5032, 4281, 4000, 4014, 4202, 3768, 4212, 4117, 4168, 4342, 4105, 4314, 4935, 4234, 4176, 3956, 4301, 4157, 4335, 3660, 4205, 4665, 4633, 4360, 4153, 4129, 44…
Rep A	FSC-A	30517	[4298, 3936, 4576, 3391, 4176, 4248, 4541, 4234, 5327, 4117, 4395, 4063, 4534, 4618, 4265, 3761, 3391, 4581, 4403, 3961, 4576, 4497, 4439, 3936, 4310, 3951, 4673, 4014, 4351, 5011, 3736, 4456, 4045, 4629, 4000, 4646, 5006, 4216, 3545, 4461, 4866, 4917, 4271, 4412, 4323, 3653, 4298, 4227, 4406, 4519, 4375, 4258, 4660, 4149, 4234, 4761, 4439, 4914, 4145, 4710, 3768, 3995, 4466, 4815, 4398, 4041, 45…
Rep A	FSC-A	61035	[4471, 5418, 4398, 5213, 4703, 4212, 4032, 4363, 4409, 4329, 4466, 4848, 5014, 4512, 6246, 4423, 4258, 4041, 4063, 4067, 5717, 5853, 4294, 4977, 3780, 4795, 4786, 4476, 4244, 3884, 5128, 4342, 5397, 4461, 4502, 5735, 4223, 4426, 4261, 4351, 4426, 5061, 4251, 4332, 5644, 4058, 4241, 4777, 3804, 4729, 5767, 4448, 5760, 4153, 6404, 3936, 3951, 4271, 4285, 4157, 3900, 5659, 5208, 6074, 4546, 4172, 46…
Rep A	FSC-A	122070	[5553, 6040, 6149, 5430, 5126, 5024, 6422, 5760, 4644, 3828, 4531, 4704, 4458, 4827, 5375, 4924, 4527, 4389, 4345, 4748, 4129, 6159, 4973, 6162, 3511, 5438, 6341, 4332, 6757, 5684, 3851, 6332, 4644, 3695, 4097, 5397, 4716, 4348, 6026, 6396, 6993, 5014, 5081, 6152, 4805, 4926, 5418, 6695, 5649, 4288, 5339, 4479, 4372, 4129, 4054, 4629, 5080, 5495, 4620, 5003, 4351, 6645, 5151, 7014, 4439, 6165, 49…
Rep A	FSC-A	244140	[4191, 4369, 4750, 4866, 6682, 4780, 5684, 5409, 4737, 5403, 4739, 4902, 6577, 4050, 6308, 6123, 4254, 6459, 5813, 6058, 5928, 5712, 5302, 4202, 5070, 3529, 4494, 5243, 6722, 4578, 4939, 4763, 4539, 5163, 5530, 6343, 5929, 4209, 5403, 5361, 4607, 4933, 6552, 4294, 5622, 5200, 4656, 5751, 4149, 5551, 4896, 4810, 6020, 4835, 6061, 4363, 6224, 6135, 4629, 6207, 7068, 5412, 5418, 5904, 4323, 7162, 59…
Rep A	FSC-A	488281	[6359, 6300, 6354, 6490, 6114, 6274, 6518, 6332, 6293, 6338, 6101, 5868, 6082, 5960, 6030, 6139, 6232, 6171, 6213, 6169, 6464, 6352, 6315, 6517, 6197, 6321, 6188, 6539, 6321, 6445, 6460, 6373, 6158, 6436, 6315, 6284, 7222, 6309, 6335, 6362, 6103, 6330, 6118, 6096, 6212, 5590, 6161, 6702, 6198, 5815, 6488, 6124, 6354, 6024, 6294, 6031, 6406, 6277, 6400, 6412, 6354, 6743, 6166, 6394, 6145, 6248, 62…
Rep A	FSC-A	976562	[6289, 6364, 6344, 6346, 6551, 6306, 6383, 6361, 6452, 6586, 6238, 6323, 6167, 6152, 6189, 6222, 6199, 6313, 6211, 6356, 6322, 6270, 6392, 6506, 6416, 6380, 6183, 6939, 6496, 6333, 6174, 6185, 6303, 6434, 6108, 6354, 6130, 6038, 6186, 6254, 6181, 6315, 5890, 6211, 6297, 6359, 6605, 6464, 6833, 6314, 6307, 5768, 6444, 6348, 6425, 6207, 6767, 6257, 6441, 6354, 6615, 6305, 6322, 6374, 6226, 6282, 64…
Rep A	FSC-A	1953125	[6301, 6444, 6362, 6322, 6256, 6019, 6276, 6131, 6309, 6915, 6320, 6399, 6094, 6124, 6565, 6294, 6416, 6155, 6310, 6424, 6342, 6497, 6680, 6273, 6407, 6147, 6206, 6153, 6289, 6357, 6256, 6168, 6072, 6258, 6359, 6247, 6100, 6312, 6030, 6287, 6170, 6502, 6203, 6545, 6299, 6294, 5990, 6264, 6251, 6319, 6065, 7005, 6222, 6233, 6805, 6370, 6192, 6490, 6202, 6850, 5952, 6211, 6450, 6375, 6356, 6241, 62…
Rep A	FSC-A	3906250	[5922, 6351, 6131, 6210, 5748, 6221, 6311, 6318, 6456, 6427, 6272, 6399, 6415, 6254, 6276, 6767, 6476, 6410, 6455, 6390, 6830, 6257, 6101, 6586, 6543, 6475, 6269, 6376, 6487, 6652, 6195, 6290, 6232, 6192, 6466, 6247, 6237, 6376, 6362, 6386, 6419, 6268, 6283, 6194, 6236, 6411, 6421, 6558, 6370, 6411, 6295, 6254, 6371, 6643, 6397, 6188, 6343, 6361, 6165, 6083, 6184, 6060, 6298, 6369, 5978, 6220, 65…
Rep A	FSC-A	7812500	[6225, 6428, 6385, 6591, 6474, 6499, 6645, 6487, 6593, 6451, 6598, 6264, 6486, 6347, 6348, 6651, 6407, 6374, 6623, 6245, 6507, 6071, 5855, 6195, 6418, 6403, 6064, 6947, 6229, 6164, 6430, 6721, 6153, 6531, 6144, 7378, 6595, 6492, 6404, 6160, 6259, 6567, 6397, 6553, 6453, 6486, 6326, 6318, 6426, 6363, 6438, 6250, 6457, 6399, 6389, 6311, 6469, 6494, 6373, 6305, 6344, 6105, 6083, 6687, 6604, 6256, 70…
Rep A	FSC-A	15625000	[6367, 6498, 6808, 6429, 6660, 6657, 6694, 6541, 6233, 6709, 6463, 6436, 6540, 6367, 6321, 6460, 6545, 6237, 6522, 6243, 6430, 6588, 6266, 6379, 6495, 6446, 6610, 6414, 7135, 6626, 6553, 6313, 6444, 6345, 6434, 6247, 6332, 6353, 6631, 6161, 6143, 6600, 6517, 6282, 6485, 6568, 6375, 6510, 6260, 6667, 6396, 6647, 6483, 6372, 6574, 6510, 6696, 6534, 6416, 6456, 6306, 6386, 6566, 6436, 6485, 6205, 64…
Rep A	FSC-A	31250000	[6347, 6086, 6146, 6370, 6437, 6010, 6446, 6460, 6426, 6241, 6372, 6272, 6271, 6514, 6208, 6706, 6500, 6463, 6403, 6350, 6438, 6438, 6342, 6574, 6218, 6309, 6184, 6294, 6240, 6403, 6564, 6305, 6916, 6298, 6340, 6177, 6197, 6316, 6220, 6580, 6290, 6523, 6371, 6383, 6455, 6483, 6545, 6373, 6422, 6563, 6538, 6431, 6771, 6362, 6368, 6540, 6290, 6254, 6491, 6435, 6415, 6575, 6426, 6676, 6456, 6283, 63…
Rep A	FSC-A	62500000	[6446, 6244, 6936, 6396, 6763, 6234, 6626, 6967, 6360, 6285, 6497, 6367, 6999, 6431, 6312, 6575, 6381, 6414, 6393, 6570, 6231, 6536, 6419, 6396, 6471, 6554, 6589, 6321, 6478, 6579, 6369, 6579, 6403, 6552, 6628, 6354, 6306, 6357, 6263, 6633, 6464, 6453, 6329, 6732, 6574, 6412, 6395, 6507, 6487, 6430, 6322, 6214, 6095, 6625, 6324, 6460, 6472, 6274, 6557, 6509, 6704, 6175, 6398, 6606, 6442, 6592, 66…
Rep A	FSC-A	125000000	[6362, 6744, 6613, 6411, 6621, 6334, 6403, 6082, 6246, 6353, 6410, 6528, 6382, 6443, 6219, 6511, 6295, 6330, 6664, 6273, 6613, 6568, 6555, 7126, 6500, 6477, 6448, 6677, 6475, 6593, 6529, 6357, 6580, 6506, 6533, 6522, 6396, 6241, 6426, 6292, 6776, 6192, 6301, 6216, 6592, 6351, 6450, 6861, 6201, 6198, 6479, 6333, 6467, 6368, 6585, 6669, 6700, 6530, 6507, 6541, 6604, 6571, 6442, 6650, 6635, 6448, 64…
Rep A	FSC-A	250000000	[6223, 6174, 6235, 6285, 6356, 6311, 6291, 6113, 6382, 6190, 6038, 6425, 7008, 6520, 6221, 6277, 6103, 6187, 6239, 6263, 6386, 7333, 6347, 6469, 6258, 6137, 5984, 6389, 6350, 6014, 6176, 6174, 6149, 6683, 6077, 6666, 6097, 6024, 6123, 6054, 6039, 6456, 6363, 6337, 5939, 6211, 6161, 7265, 6014, 6531, 6225, 6305, 6368, 6375, 6201, 6037, 6695, 6160, 6168, 6381, 6269, 6323, 6356, 6326, 6322, 6316, 62…
Rep A	FSC-A	500000000	[6044, 6015, 6357, 6366, 6119, 6428, 5980, 6324, 6166, 6122, 6566, 6391, 6033, 6329, 6269, 6108, 6009, 6268, 6320, 6230, 6355, 6625, 6051, 6157, 7015, 6123, 6442, 6384, 6117, 6278, 6237, 6441, 6270, 6303, 6354, 6229, 6149, 6183, 6099, 6320, 6832, 6114, 6124, 6289, 6215, 6448, 6155, 6253, 6634, 6400, 6154, 6700, 6319, 6330, 6349, 5979, 6131, 6759, 5951, 5985, 6322, 6332, 6362, 6150, 6453, 5883, 63…
Rep A	FSC-A	1000000000	[6142, 5896, 5976, 6050, 6018, 6110, 6000, 5840, 5498, 6506, 6395, 5878, 7363, 6943, 6041, 6102, 5978, 5926, 5445, 5543, 5803, 6390, 5634, 5760, 6705, 6565, 5522, 6567, 6346, 5900, 6003, 6393, 6044, 6138, 5892, 5997, 6607, 5894, 6243, 6109, 6039, 6803, 5708, 5589, 5659, 6181, 5833, 6583, 5825, 6002, 5872, 5955, 5925, 6017, 6155, 6103, 5863, 5962, 5713, 6382, 5860, 5797, 5857, 5807, 6755, 5714, 60…
Rep A	SSC-A	119	[4392, 4179, 4278, 4004, 4663, 4735, 4301, 4345, 4137, 4845, 4529, 3941, 4294, 4445, 4254, 4164, 4339, 4601, 4191, 4241, 4558, 3660, 4354, 4288, 3810, 4412, 3360, 3985, 3867, 4058, 4401, 4027, 4027, 4345, 3900, 4241, 4071, 4027, 4291, 4027, 4307, 4241, 4354, 4417, 3941, 4157, 4168, 4216, 4018, 4268, 4205, 4415, 4157, 4212, 4244, 4212, 4326, 4812, 4307, 4345, 3910, 4223, 3990, 4261, 4198, 4045, 39…
Rep A	SSC-A	238	[4153, 4251, 4298, 4412, 3485, 4314, 4237, 4294, 4389, 4323, 4076, 4727, 4227, 4261, 4623, 4050, 4157, 4314, 3961, 4054, 3709, 4032, 4445, 4157, 4220, 4620, 4562, 4499, 4241, 4395, 4351, 3981, 4121, 4054, 4429, 4105, 4288, 4317, 4398, 4675, 4342, 4395, 4320, 4153, 4326, 4445, 4027, 4445, 4288, 4383, 4398, 4023, 3921, 4326, 4212, 4291, 4627, 4101, 4310, 4237, 4320, 4230, 5016, 4317, 4117, 4105, 43…
Rep A	SSC-A	476	[4426, 4045, 4164, 4635, 4576, 4965, 3931, 4618, 4369, 4541, 4304, 4880, 4484, 4842, 4587, 4080, 4654, 4351, 4261, 4519, 4631, 3961, 4241, 4310, 4543, 4063, 4317, 4291, 4084, 3936, 4080, 4389, 4494, 4288, 4227, 4088, 4710, 4426, 3900, 4497, 4084, 3616, 4335, 4795, 4380, 4567, 5041, 4202, 3653, 5775, 3601, 4417, 4469, 4450, 4205, 4576, 4504, 4251, 4461, 4594, 4420, 3810, 4366, 4223, 4517, 4546, 42…
Rep A	SSC-A	953	[4234, 4160, 4183, 3971, 3910, 4389, 3878, 4885, 4129, 4080, 4271, 4351, 4023, 4420, 4149, 4209, 4903, 4101, 4484, 3990, 4216, 4227, 4157, 3926, 4386, 4101, 4067, 4050, 4517, 4571, 4268, 4160, 4555, 3845, 3851, 4223, 4596, 4032, 4129, 4775, 4137, 5453, 4220, 4092, 4202, 4191, 4484, 4223, 4420, 4230, 4469, 4080, 4223, 4585, 4398, 4431, 3624, 4285, 4145, 3755, 3476, 4357, 3810, 4220, 3926, 4492, 41…
Rep A	SSC-A	1907	[4345, 4837, 3804, 4212, 4354, 4905, 4378, 4310, 4251, 3921, 3624, 4507, 3961, 4497, 3878, 3971, 4434, 4254, 4050, 4875, 4497, 4237, 4164, 4392, 4018, 3755, 4230, 4168, 4014, 4149, 4527, 4716, 4431, 4335, 4202, 4345, 4458, 4671, 3976, 3976, 4539, 4187, 4764, 3961, 4514, 4088, 4004, 4456, 4009, 4223, 4268, 4092, 5049, 4541, 4145, 4512, 4726, 4437, 4571, 4076, 4153, 4261, 4574, 4164, 3951, 4502, 40…
Rep A	SSC-A	3814	[3804, 4032, 4351, 4268, 4288, 4398, 4578, 3616, 4990, 3660, 4744, 4380, 3910, 4596, 4036, 3828, 4363, 4172, 4479, 4058, 4004, 4194, 4512, 4101, 3956, 3884, 4562, 4234, 4194, 4461, 4234, 4646, 4567, 4125, 4164, 4176, 4972, 4164, 3485, 3985, 3689, 4121, 4650, 3810, 3834, 4058, 4406, 3884, 4304, 4415, 4479, 4360, 4398, 4822, 4476, 4378, 4216, 4504, 4301, 4450, 4183, 4032, 4125, 3578, 4014, 4268, 39…
Rep A	SSC-A	7629	[4285, 4550, 4395, 4883, 3936, 4463, 3798, 4145, 4546, 4261, 4054, 4133, 3990, 4638, 4476, 4450, 3981, 4445, 4380, 5368, 4763, 4301, 3971, 4546, 3995, 4596, 4704, 3682, 4351, 4168, 4733, 3956, 4581, 4251, 3420, 4191, 4153, 4345, 4401, 4389, 4326, 3867, 4825, 3884, 4223, 4281, 4351, 3467, 4527, 4009, 4320, 4121, 3828, 4000, 3931, 4380, 4268, 4004, 4080, 4448, 4157, 4254, 4137, 4463, 4406, 4746, 44…
Rep A	SSC-A	15258	[4323, 4360, 4412, 4565, 4720, 4439, 4514, 4354, 4417, 4307, 4105, 4383, 4553, 4383, 4576, 4133, 4045, 3961, 4329, 4808, 3578, 4731, 3873, 4237, 4959, 4567, 4310, 4234, 4562, 4258, 4905, 4517, 4345, 4522, 3593, 4009, 4009, 3822, 3828, 3990, 5032, 4281, 4000, 4014, 4202, 3768, 4212, 4117, 4168, 4342, 4105, 4314, 4935, 4234, 4176, 3956, 4301, 4157, 4335, 3660, 4205, 4665, 4633, 4360, 4153, 4129, 44…
Rep A	SSC-A	30517	[4298, 3936, 4576, 3391, 4176, 4248, 4541, 4234, 5327, 4117, 4395, 4063, 4534, 4618, 4265, 3761, 3391, 4581, 4403, 3961, 4576, 4497, 4439, 3936, 4310, 3951, 4673, 4014, 4351, 5011, 3736, 4456, 4045, 4629, 4000, 4646, 5006, 4216, 3545, 4461, 4866, 4917, 4271, 4412, 4323, 3653, 4298, 4227, 4406, 4519, 4375, 4258, 4660, 4149, 4234, 4761, 4439, 4914, 4145, 4710, 3768, 3995, 4466, 4815, 4398, 4041, 45…
Rep A	SSC-A	61035	[4471, 5418, 4398, 5213, 4703, 4212, 4032, 4363, 4409, 4329, 4466, 4848, 5014, 4512, 6246, 4423, 4258, 4041, 4063, 4067, 5717, 5853, 4294, 4977, 3780, 4795, 4786, 4476, 4244, 3884, 5128, 4342, 5397, 4461, 4502, 5735, 4223, 4426, 4261, 4351, 4426, 5061, 4251, 4332, 5644, 4058, 4241, 4777, 3804, 4729, 5767, 4448, 5760, 4153, 6404, 3936, 3951, 4271, 4285, 4157, 3900, 5659, 5208, 6074, 4546, 4172, 46…
Rep A	SSC-A	122070	[5553, 6040, 6149, 5430, 5126, 5024, 6422, 5760, 4644, 3828, 4531, 4704, 4458, 4827, 5375, 4924, 4527, 4389, 4345, 4748, 4129, 6159, 4973, 6162, 3511, 5438, 6341, 4332, 6757, 5684, 3851, 6332, 4644, 3695, 4097, 5397, 4716, 4348, 6026, 6396, 6993, 5014, 5081, 6152, 4805, 4926, 5418, 6695, 5649, 4288, 5339, 4479, 4372, 4129, 4054, 4629, 5080, 5495, 4620, 5003, 4351, 6645, 5151, 7014, 4439, 6165, 49…
Rep A	SSC-A	244140	[4191, 4369, 4750, 4866, 6682, 4780, 5684, 5409, 4737, 5403, 4739, 4902, 6577, 4050, 6308, 6123, 4254, 6459, 5813, 6058, 5928, 5712, 5302, 4202, 5070, 3529, 4494, 5243, 6722, 4578, 4939, 4763, 4539, 5163, 5530, 6343, 5929, 4209, 5403, 5361, 4607, 4933, 6552, 4294, 5622, 5200, 4656, 5751, 4149, 5551, 4896, 4810, 6020, 4835, 6061, 4363, 6224, 6135, 4629, 6207, 7068, 5412, 5418, 5904, 4323, 7162, 59…
Rep A	SSC-A	488281	[6384, 6368, 6084, 5616, 6139, 6318, 6173, 6146, 6350, 5931, 5927, 6147, 5955, 6293, 6341, 6283, 6486, 6361, 6400, 6017, 5929, 6185, 6319, 5913, 6378, 5700, 6342, 6284, 6126, 6420, 5727, 6349, 6212, 5910, 5843, 6299, 7034, 6085, 5777, 5990, 6225, 6304, 5913, 5955, 6281, 6292, 6246, 6736, 5988, 6456, 6310, 6617, 5992, 5984, 5919, 6095, 5937, 6288, 5942, 6135, 6002, 5797, 6087, 6143, 6438, 6047, 60…
Rep A	SSC-A	976562	[6198, 5880, 6277, 5866, 5855, 6378, 5960, 5836, 5945, 5619, 6252, 6039, 6105, 6489, 6111, 6365, 6510, 5931, 6329, 6441, 6410, 6428, 6384, 5972, 6120, 6179, 6181, 6583, 6167, 6410, 5660, 6318, 5950, 5819, 6327, 6047, 6539, 6357, 6362, 5836, 6032, 5795, 5816, 6260, 5823, 6333, 5284, 5930, 5588, 6201, 5952, 7060, 5692, 6202, 6187, 6364, 6932, 6505, 6061, 6150, 6013, 6029, 5864, 6345, 6455, 6162, 62…
Rep A	SSC-A	1953125	[6298, 6262, 6292, 5918, 6362, 6468, 6257, 6400, 6259, 6633, 5826, 6304, 6150, 5996, 6041, 5761, 6166, 5848, 6235, 5952, 6011, 6105, 6175, 6497, 5721, 6276, 6627, 6162, 5731, 6183, 6331, 6255, 6133, 6114, 6184, 5974, 6300, 6250, 6253, 6193, 6186, 6050, 6305, 6318, 5838, 5922, 6064, 6128, 6082, 5924, 6319, 6737, 6397, 6448, 6942, 5964, 6207, 6255, 6305, 5179, 6338, 5955, 6081, 6067, 6207, 6265, 63…
Rep A	SSC-A	3906250	[6202, 6081, 5757, 5965, 5729, 6087, 6140, 5737, 6002, 5943, 6217, 5977, 5953, 6116, 6099, 5291, 6406, 6023, 6089, 6087, 6392, 5835, 6363, 5050, 6295, 5987, 6116, 5969, 6066, 6142, 6292, 6241, 6010, 6107, 5967, 6024, 6260, 5839, 6409, 5876, 6278, 6260, 6005, 6023, 6013, 6353, 6215, 5531, 6291, 6377, 5853, 5844, 5830, 6032, 5853, 6067, 6283, 5987, 6251, 5809, 5866, 6306, 6204, 6318, 6387, 5992, 52…
Rep A	SSC-A	7812500	[6467, 6133, 6526, 6366, 6298, 6330, 5795, 6061, 6272, 5977, 5970, 6245, 5936, 6248, 6142, 5686, 5956, 6165, 6096, 6327, 6168, 6050, 6298, 6524, 6098, 5817, 6400, 5244, 6222, 6453, 6054, 6235, 6328, 6145, 6233, 6296, 6191, 5888, 6050, 6141, 6143, 6093, 5958, 6125, 6258, 6195, 6065, 6241, 5903, 5838, 6073, 6397, 6048, 6110, 6056, 6207, 5783, 6084, 5871, 5989, 6278, 6360, 6373, 5478, 6098, 6282, 65…
Rep A	SSC-A	15625000	[6326, 6047, 5985, 5978, 5829, 5827, 6027, 5940, 5578, 6340, 6106, 5746, 5848, 5960, 6525, 5708, 6223, 6355, 6371, 6258, 6123, 6085, 6253, 5979, 6415, 6442, 5919, 6533, 5894, 6260, 5889, 6509, 6112, 6203, 6203, 6270, 6324, 6268, 6282, 6036, 5993, 6218, 6194, 6170, 6169, 6048, 6352, 6050, 6136, 5860, 6272, 6110, 6493, 6323, 5865, 6206, 6239, 5900, 6534, 6170, 5860, 6210, 6075, 6287, 6224, 6451, 59…
Rep A	SSC-A	31250000	[6129, 6219, 6374, 6027, 6274, 6229, 5807, 6003, 6086, 5782, 6164, 6191, 5880, 6075, 5809, 6059, 5769, 6072, 6223, 5833, 5962, 6228, 6185, 5922, 6295, 6237, 6284, 5619, 6027, 6091, 5829, 5892, 6213, 6031, 5932, 6159, 5844, 5832, 6231, 6051, 6085, 6159, 6271, 5810, 6106, 6323, 6016, 6146, 5934, 5963, 6253, 6250, 6136, 5882, 6269, 5607, 6055, 6284, 6220, 6055, 5977, 5860, 5962, 5907, 5920, 5978, 61…
Rep A	SSC-A	62500000	[5912, 5991, 5443, 5902, 6374, 6326, 6153, 6586, 5735, 6051, 6064, 6078, 6064, 6151, 6025, 6085, 6070, 5919, 6115, 6090, 6163, 4933, 5967, 6414, 6091, 5922, 6427, 5969, 5783, 5897, 5564, 6101, 6042, 5766, 5949, 5732, 6268, 6077, 5891, 6093, 6114, 6149, 6434, 6197, 6176, 5903, 6254, 6004, 5808, 5959, 5927, 5855, 6409, 5903, 6011, 5862, 6008, 6014, 6210, 5951, 5016, 6350, 6294, 6114, 6110, 5938, 55…
Rep A	SSC-A	125000000	[5790, 5423, 6008, 6248, 6114, 5740, 6243, 6324, 6013, 6314, 6280, 5194, 5927, 5835, 5679, 6020, 6254, 6006, 6379, 6335, 5696, 6177, 5744, 6547, 6008, 5608, 6291, 5898, 5816, 5450, 6115, 6164, 6204, 6222, 5907, 5675, 6271, 6285, 5883, 6372, 5732, 6168, 5953, 6057, 5778, 5807, 6198, 6571, 6383, 6052, 6030, 5944, 6050, 6105, 5903, 6019, 6151, 5995, 5852, 5859, 5817, 6064, 6298, 5946, 6062, 6006, 58…
Rep A	SSC-A	250000000	[5844, 5807, 5885, 6252, 5590, 5720, 5958, 6129, 5459, 5936, 6221, 5860, 5801, 5728, 6133, 5979, 6251, 5846, 6081, 5733, 6069, 5522, 6108, 5894, 6043, 5872, 5558, 5981, 6169, 5612, 5676, 5541, 6199, 6453, 5792, 6685, 6123, 6127, 6129, 5795, 5499, 5894, 5932, 5716, 5868, 5724, 5121, 6944, 5714, 5295, 6255, 5962, 5930, 5726, 5692, 6037, 5770, 5992, 5717, 5693, 5721, 6424, 5903, 5998, 6198, 5983, 58…
Rep A	SSC-A	500000000	[5440, 5483, 5809, 5710, 5418, 5804, 5274, 5953, 5665, 5292, 5882, 5823, 5703, 5673, 6062, 5669, 5631, 5975, 5939, 5762, 5938, 5524, 5540, 5467, 5579, 5585, 5811, 6180, 5486, 5747, 6080, 5599, 5440, 5804, 5922, 5497, 5520, 5696, 5546, 6007, 6379, 5514, 5632, 5876, 5455, 6053, 5508, 5515, 5646, 5582, 5532, 6332, 5630, 5925, 5941, 5458, 6041, 6259, 5350, 5460, 5646, 5846, 5098, 5608, 5659, 5354, 58…
Rep A	SSC-A	1000000000	[5136, 5637, 5395, 5816, 5595, 5458, 5051, 5470, 5163, 6210, 5256, 5186, 6547, 5993, 5599, 5904, 5541, 5335, 5111, 5405, 5294, 6023, 5076, 4813, 6103, 5978, 5186, 6528, 6115, 5660, 5681, 6008, 5554, 5472, 5257, 5598, 5854, 5722, 5695, 5167, 5433, 6263, 6346, 5280, 5075, 5305, 5234, 6198, 5396, 5356, 5252, 5518, 5553, 5261, 5480, 5228, 5357, 5743, 5394, 5844, 5287, 5584, 5744, 5781, 5686, 5450, 51…
Rep B	FITC-A	119	[4036, 4105, 4398, 4109, 4482, 4076, 4437, 4265, 4018, 4205, 4558, 3926, 4244, 4230, 4191, 4378, 4494, 4041, 4133, 4254, 4198, 4348, 4612, 4342, 4032, 4492, 4164, 4583, 4045, 4605, 4366, 4357, 4320, 4097, 4153, 4448, 4357, 4437, 4310, 4291, 4474, 5790, 4129, 4310, 4244, 4354, 4254, 4251, 4750, 3941, 4531, 4251, 4476, 4281, 3755, 3941, 4581, 4633, 4431, 4489, 4943, 4339, 4514, 4080, 4230, 4230, 41…
Rep B	FITC-A	238	[4360, 4084, 4389, 4080, 4202, 4117, 4389, 4409, 6041, 4541, 4412, 4646, 4129, 4474, 4437, 5579, 4437, 4076, 3941, 4494, 3449, 4625, 3639, 4786, 4281, 4023, 4223, 4395, 4329, 4258, 4482, 4018, 4431, 4261, 4298, 3467, 4191, 3926, 4187, 4412, 4363, 4673, 4431, 4509, 4587, 4560, 4050, 4627, 4172, 4406, 4244, 4445, 3946, 3995, 4014, 3985, 4453, 4550, 4097, 4304, 4487, 3873, 3822, 3458, 4317, 4492, 43…
Rep B	FITC-A	476	[4141, 4076, 4237, 4685, 3834, 4109, 4097, 3931, 4121, 4466, 4080, 4348, 4372, 4627, 3889, 4230, 4753, 4616, 4241, 4466, 4420, 4618, 3956, 5037, 4145, 4307, 4429, 4032, 4757, 4616, 4294, 4230, 4251, 4401, 4261, 4041, 3990, 4281, 4484, 4354, 4378, 4522, 4357, 4176, 4212, 4539, 4254, 4268, 4301, 4041, 4275, 4133, 4431, 4291, 4084, 4445, 4360, 4348, 3936, 3867, 4620, 4335, 4275, 3722, 4332, 4088, 39…
Rep B	FITC-A	953	[4176, 4332, 4360, 4502, 4194, 4251, 4129, 3768, 4278, 4223, 4665, 4431, 3966, 4261, 4434, 4543, 4137, 4209, 4512, 4603, 4469, 4271, 4434, 4378, 4671, 4141, 4351, 4450, 4176, 4386, 3845, 4383, 4117, 4191, 4281, 3729, 4442, 4596, 4258, 4105, 4133, 4097, 4285, 4434, 4317, 4172, 4076, 4129, 4474, 3768, 4076, 4339, 3494, 4801, 4763, 4109, 4489, 4097, 4314, 3921, 4050, 4345, 4489, 3716, 4307, 4129, 44…
Rep B	FITC-A	1907	[4531, 4548, 4176, 4307, 4383, 3639, 4254, 3895, 4638, 4656, 3931, 4555, 4023, 4054, 4522, 4323, 4543, 4234, 4105, 4354, 4784, 4133, 4469, 4032, 4248, 4512, 4004, 4357, 4216, 4458, 4372, 4009, 4036, 4268, 4412, 4050, 3926, 4489, 3961, 4335, 3736, 4363, 4237, 4160, 3921, 4763, 4357, 6014, 4524, 4212, 4227, 4487, 4524, 4092, 4117, 4981, 6170, 4360, 3774, 4117, 4191, 6351, 3774, 4278, 4431, 3845, 48…
Rep B	FITC-A	3814	[4157, 4581, 4507, 4251, 4466, 4261, 4304, 4183, 4023, 4625, 4378, 3675, 3931, 4027, 4194, 3570, 4412, 4618, 3816, 4487, 4729, 4768, 4426, 3946, 4248, 4278, 3900, 4194, 4426, 4618, 4926, 3889, 4550, 3601, 3873, 3971, 3449, 4307, 4271, 4332, 4251, 3709, 3931, 4458, 4439, 4412, 3884, 3951, 4145, 4220, 4133, 4304, 4372, 3931, 5253, 4345, 4183, 4339, 4383, 4141, 4317, 4383, 4342, 3990, 3867, 4434, 41…
Rep B	FITC-A	7629	[4216, 5007, 4314, 4585, 4789, 3689, 4357, 4117, 4699, 2319, 4268, 4471, 4084, 4320, 4565, 4434, 4605, 4278, 4310, 4317, 4194, 4524, 4581, 3792, 4172, 4329, 3839, 4398, 3371, 4071, 4412, 3981, 4683, 4092, 4648, 4027, 4415, 4587, 4323, 4524, 4479, 4133, 4310, 3884, 4412, 4176, 3653, 3804, 3736, 4594, 4633, 4258, 4198, 4638, 4268, 4014, 4675, 3961, 4489, 4080, 4565, 4448, 4248, 4522, 4009, 4567, 42…
Rep B	FITC-A	15258	[3966, 4415, 4541, 4517, 4434, 3976, 4815, 4718, 4179, 4164, 4514, 4071, 4212, 4354, 5345, 4294, 4125, 4524, 4689, 4071, 4357, 4268, 4268, 4209, 4212, 4251, 4329, 3976, 4216, 4683, 4722, 5354, 5003, 4054, 5298, 4345, 3873, 4380, 4216, 4596, 4453, 5455, 4550, 4398, 4117, 4357, 4198, 4248, 4426, 4420, 4363, 4320, 4342, 4301, 4216, 4482, 3981, 4569, 4423, 4205, 5524, 3981, 4205, 4121, 4426, 4153, 43…
Rep B	FITC-A	30517	[4842, 4861, 3350, 4927, 4587, 4045, 4735, 4164, 5666, 4507, 4329, 3761, 3601, 4576, 4603, 4825, 5082, 3910, 4638, 3946, 4251, 4164, 4429, 4868, 4429, 4618, 4227, 4406, 3810, 3729, 4153, 4326, 4398, 5322, 4314, 4212, 4339, 4550, 4076, 3921, 4117, 4332, 3774, 4967, 4045, 4437, 4230, 4463, 4522, 4216, 4453, 4463, 4891, 4191, 4529, 4471, 3981, 3834, 4202, 4482, 4383, 3961, 4716, 4209, 4332, 4746, 41…
Rep B	FITC-A	61035	[3936, 4469, 4652, 4448, 5632, 4084, 4153, 5024, 4590, 4697, 4216, 4209, 3956, 4434, 6020, 5676, 5300, 4587, 5093, 4633, 4050, 3476, 4492, 4248, 4378, 4129, 6846, 4466, 4032, 4548, 4753, 3695, 4254, 4027, 4406, 4855, 4398, 5029, 5470, 4720, 4442, 4463, 4241, 4733, 4314, 4502, 5422, 4294, 4691, 4514, 5939, 5460, 4420, 5896, 4494, 4937, 4202, 4248, 5740, 4041, 6150, 5333, 4909, 4550, 4761, 4569, 39…
Rep B	FITC-A	122070	[5381, 4278, 4153, 3810, 5038, 4519, 4693, 4009, 4014, 7020, 4417, 4567, 4437, 5780, 4366, 4864, 7051, 6669, 4375, 4453, 4415, 5758, 6769, 4101, 4383, 4795, 4969, 4168, 5360, 5761, 7019, 4482, 4157, 4519, 5478, 5365, 4205, 5006, 4326, 4618, 6265, 5780, 4885, 4301, 4461, 4363, 4420, 4695, 4383, 4369, 4198, 5237, 5010, 5130, 5293, 4946, 4618, 5888, 7019, 4752, 5580, 4357, 4335, 4137, 5136, 5584, 48…
Rep B	FITC-A	244140	[4261, 6379, 4965, 6487, 5142, 4741, 5810, 5863, 4918, 6879, 5185, 5168, 5390, 5521, 7353, 5608, 4553, 6416, 5240, 5173, 5696, 6982, 4832, 4689, 6160, 6387, 4406, 6140, 6239, 7075, 4363, 4409, 4326, 4976, 4497, 5788, 4209, 6236, 4372, 4965, 5163, 5825, 6749, 5461, 4314, 5127, 4800, 6593, 6254, 4386, 5258, 3971, 5627, 6465, 5634, 4808, 7081, 6250, 6344, 4616, 4133, 5200, 6386, 6129, 5509, 5593, 56…
Rep B	FITC-A	488281	[6828, 6480, 4779, 4437, 5644, 5728, 6421, 3966, 6407, 4581, 4406, 4638, 5555, 4616, 6865, 6258, 5571, 7321, 4063, 4434, 6752, 7016, 7291, 7282, 5604, 5413, 5541, 7314, 5423, 5268, 6406, 4220, 6625, 6903, 6636, 5710, 4466, 6482, 4474, 6143, 5144, 4701, 4317, 7196, 6559, 6599, 5957, 4695, 6636, 6696, 3862, 6186, 5103, 5740, 5521, 7356, 7386, 5022, 6241, 7093, 6045, 5884, 7430, 6596, 5675, 4463, 67…
Rep B	FITC-A	976562	[6053, 5559, 6485, 6778, 6109, 7129, 6173, 5801, 4869, 7810, 5541, 6163, 6438, 5925, 6884, 5475, 5992, 7048, 6230, 6876, 6349, 6906, 7050, 5716, 5600, 4704, 6575, 7152, 7521, 3350, 6680, 6916, 7583, 6806, 5682, 5551, 4710, 3878, 6730, 7029, 7134, 5599, 7183, 6376, 5905, 7450, 6063, 6020, 6036, 5075, 6196, 6167, 5266, 4654, 7177, 7112, 5050, 6522, 6193, 6748, 7645, 5207, 5962, 7089, 5930, 6152, 60…
Rep B	FITC-A	1953125	[5464, 7137, 6444, 6222, 6252, 7459, 6872, 6622, 5779, 6260, 6493, 7607, 6262, 5458, 6818, 6087, 6921, 6517, 7452, 6806, 6524, 6298, 7425, 5487, 7288, 6133, 4866, 5796, 6509, 7569, 7015, 7989, 6982, 7255, 7689, 7114, 6826, 6975, 6206, 5243, 7695, 6258, 5166, 6567, 5213, 5332, 7381, 7007, 5315, 7365, 7799, 6183, 6250, 7635, 6174, 6767, 6631, 6568, 5779, 6971, 4793, 6023, 6396, 6217, 6854, 6823, 70…
Rep B	FITC-A	3906250	[7142, 7355, 7393, 6218, 7050, 7090, 7349, 7193, 6685, 6244, 7635, 5499, 7472, 6818, 6961, 6216, 7577, 7112, 6737, 7472, 7005, 7013, 7768, 7603, 7271, 6992, 6315, 6383, 7501, 6766, 6974, 6903, 6824, 6585, 7512, 6515, 7217, 7896, 6673, 7026, 7701, 7147, 7069, 6649, 6056, 7297, 7358, 6060, 6260, 7189, 7329, 6985, 6109, 6564, 6553, 7257, 6617, 6849, 7071, 6340, 7304, 7230, 6203, 7382, 6878, 6522, 69…
Rep B	FITC-A	7812500	[7411, 7471, 6932, 7463, 6889, 7193, 6832, 7192, 7554, 7763, 7192, 5504, 7247, 6361, 7228, 7091, 7468, 7134, 7996, 7120, 6915, 7524, 7133, 7535, 6751, 7175, 7234, 7530, 6902, 7342, 7302, 6265, 7198, 7157, 7076, 6887, 6745, 7178, 7951, 6700, 7306, 7209, 7033, 7171, 7463, 7660, 7312, 8107, 6961, 7306, 7068, 7871, 7576, 7404, 7053, 7826, 7189, 7366, 7593, 7105, 6561, 7145, 7311, 7290, 6637, 7268, 68…
Rep B	FITC-A	15625000	[6887, 6624, 7551, 7270, 7476, 7070, 7187, 7456, 7424, 7461, 7598, 7477, 7324, 7908, 7849, 7579, 7296, 7210, 8089, 7838, 7027, 7286, 7557, 7091, 7328, 7016, 7420, 6850, 7417, 7337, 7596, 7446, 7369, 7469, 7349, 7185, 7682, 7263, 7283, 7450, 8091, 7915, 7264, 7660, 7689, 7571, 7475, 7660, 7521, 7661, 7499, 7490, 7674, 7360, 7485, 7170, 7022, 7191, 7610, 7711, 7627, 7557, 7727, 7232, 6850, 7571, 77…
Rep B	FITC-A	31250000	[7257, 7560, 5985, 7140, 7568, 7555, 7504, 7636, 7315, 7095, 7405, 7575, 7510, 7360, 7106, 7153, 7777, 7718, 7169, 7521, 7028, 7593, 7140, 7216, 7208, 7230, 7814, 7901, 7316, 7552, 7787, 7517, 7610, 7209, 7223, 7399, 7453, 6790, 7472, 7501, 7256, 7608, 7206, 7903, 6833, 7480, 7376, 8018, 7179, 7549, 7899, 7045, 7336, 7303, 7786, 7805, 6998, 7215, 7453, 7382, 6980, 7617, 7475, 7559, 7549, 7159, 75…
Rep B	FITC-A	62500000	[7586, 7223, 7561, 6919, 7075, 6853, 6934, 6970, 7149, 7116, 7454, 7573, 7474, 7097, 7095, 7169, 7308, 7431, 7668, 7595, 7069, 7412, 7624, 7396, 6983, 6799, 7591, 7526, 7753, 7275, 7578, 6780, 7280, 7310, 7317, 7040, 7277, 7132, 7194, 7358, 7937, 7756, 7410, 6930, 7528, 7506, 7178, 7200, 7283, 7175, 7379, 7174, 7826, 7427, 7381, 7613, 6843, 7384, 7571, 7338, 7226, 7520, 7630, 7891, 7131, 7287, 77…
Rep B	FITC-A	125000000	[7578, 7090, 7122, 7462, 7424, 7696, 7325, 6824, 6798, 7720, 7408, 7604, 7164, 7290, 6913, 7041, 7038, 7718, 7397, 7154, 7544, 6998, 7049, 7426, 6977, 7469, 7299, 7808, 7675, 7557, 6946, 7433, 7509, 7361, 7368, 7325, 7547, 7408, 7387, 7609, 7136, 7016, 7535, 7489, 6965, 6951, 7687, 7680, 7434, 7075, 7234, 7507, 7075, 5220, 7216, 6805, 6890, 7387, 7572, 7460, 7602, 7365, 7258, 7792, 7542, 6676, 69…
Rep B	FITC-A	250000000	[6898, 7159, 6693, 7202, 7403, 7347, 7355, 7167, 7279, 6908, 6760, 7304, 7345, 7384, 7066, 7433, 7105, 7096, 7403, 7471, 7550, 6982, 7137, 7134, 7544, 7337, 7257, 7692, 7226, 7455, 7359, 7252, 7649, 6786, 7021, 7545, 7375, 6797, 7492, 6932, 6899, 6912, 7354, 6218, 6748, 7543, 6372, 6915, 6487, 7797, 6938, 7295, 7194, 6592, 7308, 7133, 7131, 6943, 7078, 7209, 6447, 6971, 6391, 7144, 6816, 7314, 63…
Rep B	FITC-A	500000000	[5382, 6178, 6509, 6604, 4808, 6257, 6206, 6353, 6599, 6728, 5900, 6727, 6526, 6403, 6231, 6521, 6930, 6689, 6361, 6553, 5172, 6433, 6784, 6517, 6901, 7035, 4380, 6708, 6836, 6349, 6286, 5565, 6149, 6898, 6447, 6084, 5528, 6779, 5597, 5926, 6609, 6715, 6486, 6493, 6552, 6526, 7414, 6238, 6760, 6631, 5753, 6309, 6402, 6220, 6297, 6765, 6886, 6790, 6858, 4958, 6236, 5599, 5416, 6221, 6471, 6453, 62…
Rep B	FITC-A	1000000000	[4045, 4448, 4741, 3990, 4054, 4137, 3867, 4583, 4426, 4450, 4695, 4635, 3995, 4058, 3878, 4153, 4067, 4796, 3936, 4332, 4018, 4583, 4298, 4291, 4041, 3910, 4578, 4109, 4729, 3810, 4179, 3702, 4701, 3716, 3851, 3616, 4041, 4317, 4281, 4335, 4141, 4453, 3971, 3946, 4285, 4133, 3545, 4244, 4471, 4202, 4076, 4631, 3889, 4332, 4294, 4105, 4209, 4962, 4036, 4023, 4461, 3668, 4522, 4281, 4409, 4032, 43…
Rep B	FSC-A	119	[4036, 4105, 4398, 4109, 4482, 4076, 4437, 4265, 4018, 4205, 4558, 3926, 4244, 4230, 4191, 4378, 4494, 4041, 4133, 4254, 4198, 4348, 4612, 4342, 4032, 4492, 4164, 4583, 4045, 4605, 4366, 4357, 4320, 4097, 4153, 4448, 4357, 4437, 4310, 4291, 4474, 5790, 4129, 4310, 4244, 4354, 4254, 4251, 4750, 3941, 4531, 4251, 4476, 4281, 3755, 3941, 4581, 4633, 4431, 4489, 4943, 4339, 4514, 4080, 4230, 4230, 41…
Rep B	FSC-A	238	[4360, 4084, 4389, 4080, 4202, 4117, 4389, 4409, 6041, 4541, 4412, 4646, 4129, 4474, 4437, 5579, 4437, 4076, 3941, 4494, 3449, 4625, 3639, 4786, 4281, 4023, 4223, 4395, 4329, 4258, 4482, 4018, 4431, 4261, 4298, 3467, 4191, 3926, 4187, 4412, 4363, 4673, 4431, 4509, 4587, 4560, 4050, 4627, 4172, 4406, 4244, 4445, 3946, 3995, 4014, 3985, 4453, 4550, 4097, 4304, 4487, 3873, 3822, 3458, 4317, 4492, 43…
Rep B	FSC-A	476	[4141, 4076, 4237, 4685, 3834, 4109, 4097, 3931, 4121, 4466, 4080, 4348, 4372, 4627, 3889, 4230, 4753, 4616, 4241, 4466, 4420, 4618, 3956, 5037, 4145, 4307, 4429, 4032, 4757, 4616, 4294, 4230, 4251, 4401, 4261, 4041, 3990, 4281, 4484, 4354, 4378, 4522, 4357, 4176, 4212, 4539, 4254, 4268, 4301, 4041, 4275, 4133, 4431, 4291, 4084, 4445, 4360, 4348, 3936, 3867, 4620, 4335, 4275, 3722, 4332, 4088, 39…
Rep B	FSC-A	953	[4176, 4332, 4360, 4502, 4194, 4251, 4129, 3768, 4278, 4223, 4665, 4431, 3966, 4261, 4434, 4543, 4137, 4209, 4512, 4603, 4469, 4271, 4434, 4378, 4671, 4141, 4351, 4450, 4176, 4386, 3845, 4383, 4117, 4191, 4281, 3729, 4442, 4596, 4258, 4105, 4133, 4097, 4285, 4434, 4317, 4172, 4076, 4129, 4474, 3768, 4076, 4339, 3494, 4801, 4763, 4109, 4489, 4097, 4314, 3921, 4050, 4345, 4489, 3716, 4307, 4129, 44…
Rep B	FSC-A	1907	[4531, 4548, 4176, 4307, 4383, 3639, 4254, 3895, 4638, 4656, 3931, 4555, 4023, 4054, 4522, 4323, 4543, 4234, 4105, 4354, 4784, 4133, 4469, 4032, 4248, 4512, 4004, 4357, 4216, 4458, 4372, 4009, 4036, 4268, 4412, 4050, 3926, 4489, 3961, 4335, 3736, 4363, 4237, 4160, 3921, 4763, 4357, 6014, 4524, 4212, 4227, 4487, 4524, 4092, 4117, 4981, 6170, 4360, 3774, 4117, 4191, 6351, 3774, 4278, 4431, 3845, 48…
Rep B	FSC-A	3814	[4157, 4581, 4507, 4251, 4466, 4261, 4304, 4183, 4023, 4625, 4378, 3675, 3931, 4027, 4194, 3570, 4412, 4618, 3816, 4487, 4729, 4768, 4426, 3946, 4248, 4278, 3900, 4194, 4426, 4618, 4926, 3889, 4550, 3601, 3873, 3971, 3449, 4307, 4271, 4332, 4251, 3709, 3931, 4458, 4439, 4412, 3884, 3951, 4145, 4220, 4133, 4304, 4372, 3931, 5253, 4345, 4183, 4339, 4383, 4141, 4317, 4383, 4342, 3990, 3867, 4434, 41…
Rep B	FSC-A	7629	[4216, 5007, 4314, 4585, 4789, 3689, 4357, 4117, 4699, 2319, 4268, 4471, 4084, 4320, 4565, 4434, 4605, 4278, 4310, 4317, 4194, 4524, 4581, 3792, 4172, 4329, 3839, 4398, 3371, 4071, 4412, 3981, 4683, 4092, 4648, 4027, 4415, 4587, 4323, 4524, 4479, 4133, 4310, 3884, 4412, 4176, 3653, 3804, 3736, 4594, 4633, 4258, 4198, 4638, 4268, 4014, 4675, 3961, 4489, 4080, 4565, 4448, 4248, 4522, 4009, 4567, 42…
Rep B	FSC-A	15258	[3966, 4415, 4541, 4517, 4434, 3976, 4815, 4718, 4179, 4164, 4514, 4071, 4212, 4354, 5345, 4294, 4125, 4524, 4689, 4071, 4357, 4268, 4268, 4209, 4212, 4251, 4329, 3976, 4216, 4683, 4722, 5354, 5003, 4054, 5298, 4345, 3873, 4380, 4216, 4596, 4453, 5455, 4550, 4398, 4117, 4357, 4198, 4248, 4426, 4420, 4363, 4320, 4342, 4301, 4216, 4482, 3981, 4569, 4423, 4205, 5524, 3981, 4205, 4121, 4426, 4153, 43…
Rep B	FSC-A	30517	[4842, 4861, 3350, 4927, 4587, 4045, 4735, 4164, 5666, 4507, 4329, 3761, 3601, 4576, 4603, 4825, 5082, 3910, 4638, 3946, 4251, 4164, 4429, 4868, 4429, 4618, 4227, 4406, 3810, 3729, 4153, 4326, 4398, 5322, 4314, 4212, 4339, 4550, 4076, 3921, 4117, 4332, 3774, 4967, 4045, 4437, 4230, 4463, 4522, 4216, 4453, 4463, 4891, 4191, 4529, 4471, 3981, 3834, 4202, 4482, 4383, 3961, 4716, 4209, 4332, 4746, 41…
Rep B	FSC-A	61035	[3936, 4469, 4652, 4448, 5632, 4084, 4153, 5024, 4590, 4697, 4216, 4209, 3956, 4434, 6020, 5676, 5300, 4587, 5093, 4633, 4050, 3476, 4492, 4248, 4378, 4129, 6846, 4466, 4032, 4548, 4753, 3695, 4254, 4027, 4406, 4855, 4398, 5029, 5470, 4720, 4442, 4463, 4241, 4733, 4314, 4502, 5422, 4294, 4691, 4514, 5939, 5460, 4420, 5896, 4494, 4937, 4202, 4248, 5740, 4041, 6150, 5333, 4909, 4550, 4761, 4569, 39…
Rep B	FSC-A	122070	[5381, 4278, 4153, 3810, 5038, 4519, 4693, 4009, 4014, 7020, 4417, 4567, 4437, 5780, 4366, 4864, 7051, 6669, 4375, 4453, 4415, 5758, 6769, 4101, 4383, 4795, 4969, 4168, 5360, 5761, 7019, 4482, 4157, 4519, 5478, 5365, 4205, 5006, 4326, 4618, 6265, 5780, 4885, 4301, 4461, 4363, 4420, 4695, 4383, 4369, 4198, 5237, 5010, 5130, 5293, 4946, 4618, 5888, 7019, 4752, 5580, 4357, 4335, 4137, 5136, 5584, 48…
Rep B	FSC-A	244140	[4261, 6379, 4965, 6487, 5142, 4741, 5810, 5863, 4918, 6879, 5185, 5168, 5390, 5521, 7353, 5608, 4553, 6416, 5240, 5173, 5696, 6982, 4832, 4689, 6160, 6387, 4406, 6140, 6239, 7075, 4363, 4409, 4326, 4976, 4497, 5788, 4209, 6236, 4372, 4965, 5163, 5825, 6749, 5461, 4314, 5127, 4800, 6593, 6254, 4386, 5258, 3971, 5627, 6465, 5634, 4808, 7081, 6250, 6344, 4616, 4133, 5200, 6386, 6129, 5509, 5593, 56…
Rep B	FSC-A	488281	[6443, 6298, 6292, 6193, 6449, 6356, 6074, 6290, 6057, 6383, 6634, 6344, 6605, 6082, 6091, 6234, 6219, 6123, 6273, 6284, 6120, 6272, 6538, 6321, 6826, 6377, 6240, 6322, 6217, 5870, 6000, 6348, 6106, 6723, 6067, 6143, 6212, 7017, 6254, 6138, 6162, 6075, 7202, 6504, 7635, 5908, 5955, 6014, 5967, 5971, 6080, 6155, 6414, 6163, 6082, 6619, 6315, 6364, 6271, 5982, 6208, 6283, 6458, 6177, 6515, 6557, 62…
Rep B	FSC-A	976562	[6304, 6249, 6350, 6397, 6274, 6634, 6431, 6449, 6229, 6298, 6390, 6222, 6254, 6306, 6283, 6356, 6124, 6287, 6151, 6442, 6315, 6700, 6662, 6239, 6400, 6366, 6397, 6584, 6352, 6777, 6480, 6699, 6721, 6321, 6165, 6450, 6214, 6302, 6201, 6211, 6027, 6251, 6098, 6389, 6288, 6514, 6229, 6157, 6127, 6233, 6248, 6218, 6118, 6319, 6385, 6207, 6223, 6095, 6464, 6153, 7030, 6371, 6480, 6730, 6398, 6382, 63…
Rep B	FSC-A	1953125	[6105, 6261, 6495, 6260, 6308, 6584, 6209, 6436, 6155, 6280, 6178, 6468, 6420, 6331, 6220, 6293, 7742, 6223, 6192, 6189, 5877, 6229, 6279, 6906, 6367, 6427, 6101, 6256, 6277, 6071, 6273, 6873, 6493, 7218, 6267, 6421, 6236, 6198, 6005, 5914, 6089, 6435, 6091, 6213, 6003, 6205, 6429, 6297, 6396, 6506, 6017, 6414, 6237, 6559, 6331, 6233, 6434, 6340, 6626, 6396, 6042, 6340, 6202, 6359, 6332, 6284, 60…
Rep B	FSC-A	3906250	[6448, 6329, 6452, 6331, 6453, 6484, 6608, 6350, 6277, 6539, 6874, 6314, 6565, 6427, 6427, 6156, 6465, 6579, 6368, 6176, 6363, 6393, 6383, 6364, 6278, 6370, 6297, 6499, 6112, 6234, 6514, 6460, 6260, 6295, 6428, 6056, 6963, 6488, 6157, 6252, 6271, 6626, 6330, 6193, 6460, 6144, 6364, 6191, 6361, 6211, 6404, 6367, 6349, 6235, 6551, 6383, 6205, 6492, 6381, 6182, 6357, 6404, 6481, 6306, 6322, 6402, 63…
Rep B	FSC-A	7812500	[6715, 6581, 6410, 6404, 6429, 6278, 6554, 6567, 6275, 6353, 6173, 6188, 6397, 6578, 6486, 6441, 6350, 6593, 6488, 6541, 6499, 6616, 6614, 6705, 6448, 6324, 6435, 6537, 6444, 6504, 6246, 6596, 6529, 6496, 6472, 6258, 6299, 6614, 6192, 6421, 6264, 6618, 6402, 6375, 6290, 6378, 6454, 6318, 6601, 6526, 6509, 7055, 6454, 6482, 7095, 6268, 6544, 6892, 6375, 6564, 6520, 6615, 6442, 6415, 6452, 6366, 65…
Rep B	FSC-A	15625000	[6509, 6511, 6438, 6550, 6784, 6593, 6372, 6537, 6495, 6392, 6550, 6385, 6415, 6269, 6263, 6765, 6474, 6219, 6850, 6367, 6352, 6485, 6461, 6374, 6340, 6677, 6541, 6514, 6668, 6909, 6330, 6583, 6323, 6365, 6501, 6489, 6349, 6432, 6207, 6220, 6202, 6423, 6439, 6437, 6122, 6480, 6363, 6488, 6439, 6420, 6686, 6327, 6445, 6349, 6528, 6479, 7134, 6348, 6265, 6292, 6556, 6433, 6693, 6383, 6213, 6427, 61…
Rep B	FSC-A	31250000	[6997, 6478, 6544, 6422, 6499, 6784, 6531, 6429, 6989, 6712, 6660, 6353, 6525, 6288, 6527, 6367, 6606, 6499, 6593, 6429, 6503, 6468, 6567, 6515, 6421, 6364, 6487, 6489, 6451, 6469, 6403, 6702, 6304, 6631, 6556, 6490, 6180, 6550, 6497, 6329, 6438, 6449, 6530, 6454, 6672, 6240, 6508, 7095, 6391, 6347, 6294, 6781, 6389, 6471, 6418, 6415, 6463, 6500, 6453, 7092, 6541, 6136, 6465, 6660, 6409, 6392, 63…
Rep B	FSC-A	62500000	[6465, 6467, 6619, 6387, 6396, 6331, 6358, 6363, 6425, 6480, 6363, 6453, 6293, 6215, 6001, 6267, 6383, 6175, 6515, 6560, 6299, 6525, 6518, 6735, 6355, 6388, 6267, 6514, 6622, 6478, 6497, 6129, 6482, 6492, 6374, 6386, 6169, 6237, 6229, 6318, 6027, 6397, 6033, 6353, 6321, 6342, 6396, 6354, 6349, 6511, 6402, 6385, 6367, 6408, 6655, 6542, 6378, 6283, 6952, 6382, 6342, 6148, 6425, 6079, 6258, 6396, 65…
Rep B	FSC-A	125000000	[6567, 6484, 6578, 6585, 6270, 6213, 6422, 6140, 6239, 6536, 6542, 6217, 6087, 6531, 5797, 6486, 6376, 6254, 6347, 6346, 6555, 6418, 6310, 6431, 6337, 6530, 6615, 6420, 6420, 6290, 6490, 6579, 6262, 6442, 6738, 6246, 6151, 6190, 6262, 6394, 6305, 6141, 6251, 6424, 6265, 6243, 6243, 6407, 6459, 6420, 6374, 6424, 6607, 6084, 6478, 6332, 6263, 6209, 6522, 6394, 6134, 6425, 6186, 6258, 6075, 6149, 61…
Rep B	FSC-A	250000000	[6082, 6445, 6275, 6159, 6208, 6774, 6108, 6424, 6420, 6072, 6422, 6188, 6295, 6286, 6286, 6332, 6390, 6283, 6407, 6303, 6564, 6228, 6407, 6320, 6061, 6331, 6272, 6391, 6066, 6589, 6288, 6462, 6333, 6404, 6444, 6443, 6393, 6253, 6069, 6172, 6447, 6373, 6402, 6384, 6362, 6477, 6437, 6508, 6300, 6899, 6284, 6492, 6171, 6181, 6441, 6693, 6254, 6095, 6508, 6373, 6195, 6161, 5818, 6443, 6193, 7018, 62…
Rep B	FSC-A	500000000	[6001, 6099, 6392, 6347, 5868, 6237, 6132, 6099, 6118, 5983, 6042, 6168, 5870, 5893, 6112, 6046, 6156, 6356, 6125, 6218, 5824, 6534, 6075, 6338, 6164, 6073, 6047, 6021, 6638, 6405, 5828, 5931, 6119, 6195, 6210, 5862, 5764, 6059, 6085, 6183, 6211, 6306, 6418, 6273, 6292, 6228, 6717, 5943, 5942, 6288, 5882, 5673, 6203, 5826, 6008, 6037, 6253, 6084, 6015, 5835, 5955, 6145, 6001, 6050, 6130, 5924, 62…
Rep B	FSC-A	1000000000	[5957, 6029, 5913, 5523, 5872, 5815, 5607, 5812, 5450, 5966, 6347, 5611, 5904, 5674, 6211, 6235, 5796, 6432, 5958, 6050, 5975, 6513, 5953, 5742, 5863, 5914, 5808, 6031, 6239, 6461, 6308, 5965, 6421, 6066, 5821, 6131, 5905, 6261, 6032, 6387, 6326, 6318, 6137, 5471, 5863, 6186, 5864, 6359, 5970, 5788, 6208, 5894, 5947, 6032, 5836, 6039, 6483, 6541, 6012, 5799, 5675, 5859, 5653, 5548, 5881, 6374, 57…
Rep B	SSC-A	119	[4036, 4105, 4398, 4109, 4482, 4076, 4437, 4265, 4018, 4205, 4558, 3926, 4244, 4230, 4191, 4378, 4494, 4041, 4133, 4254, 4198, 4348, 4612, 4342, 4032, 4492, 4164, 4583, 4045, 4605, 4366, 4357, 4320, 4097, 4153, 4448, 4357, 4437, 4310, 4291, 4474, 5790, 4129, 4310, 4244, 4354, 4254, 4251, 4750, 3941, 4531, 4251, 4476, 4281, 3755, 3941, 4581, 4633, 4431, 4489, 4943, 4339, 4514, 4080, 4230, 4230, 41…
Rep B	SSC-A	238	[4360, 4084, 4389, 4080, 4202, 4117, 4389, 4409, 6041, 4541, 4412, 4646, 4129, 4474, 4437, 5579, 4437, 4076, 3941, 4494, 3449, 4625, 3639, 4786, 4281, 4023, 4223, 4395, 4329, 4258, 4482, 4018, 4431, 4261, 4298, 3467, 4191, 3926, 4187, 4412, 4363, 4673, 4431, 4509, 4587, 4560, 4050, 4627, 4172, 4406, 4244, 4445, 3946, 3995, 4014, 3985, 4453, 4550, 4097, 4304, 4487, 3873, 3822, 3458, 4317, 4492, 43…
Rep B	SSC-A	476	[4141, 4076, 4237, 4685, 3834, 4109, 4097, 3931, 4121, 4466, 4080, 4348, 4372, 4627, 3889, 4230, 4753, 4616, 4241, 4466, 4420, 4618, 3956, 5037, 4145, 4307, 4429, 4032, 4757, 4616, 4294, 4230, 4251, 4401, 4261, 4041, 3990, 4281, 4484, 4354, 4378, 4522, 4357, 4176, 4212, 4539, 4254, 4268, 4301, 4041, 4275, 4133, 4431, 4291, 4084, 4445, 4360, 4348, 3936, 3867, 4620, 4335, 4275, 3722, 4332, 4088, 39…
Rep B	SSC-A	953	[4176, 4332, 4360, 4502, 4194, 4251, 4129, 3768, 4278, 4223, 4665, 4431, 3966, 4261, 4434, 4543, 4137, 4209, 4512, 4603, 4469, 4271, 4434, 4378, 4671, 4141, 4351, 4450, 4176, 4386, 3845, 4383, 4117, 4191, 4281, 3729, 4442, 4596, 4258, 4105, 4133, 4097, 4285, 4434, 4317, 4172, 4076, 4129, 4474, 3768, 4076, 4339, 3494, 4801, 4763, 4109, 4489, 4097, 4314, 3921, 4050, 4345, 4489, 3716, 4307, 4129, 44…
Rep B	SSC-A	1907	[4531, 4548, 4176, 4307, 4383, 3639, 4254, 3895, 4638, 4656, 3931, 4555, 4023, 4054, 4522, 4323, 4543, 4234, 4105, 4354, 4784, 4133, 4469, 4032, 4248, 4512, 4004, 4357, 4216, 4458, 4372, 4009, 4036, 4268, 4412, 4050, 3926, 4489, 3961, 4335, 3736, 4363, 4237, 4160, 3921, 4763, 4357, 6014, 4524, 4212, 4227, 4487, 4524, 4092, 4117, 4981, 6170, 4360, 3774, 4117, 4191, 6351, 3774, 4278, 4431, 3845, 48…
Rep B	SSC-A	3814	[4157, 4581, 4507, 4251, 4466, 4261, 4304, 4183, 4023, 4625, 4378, 3675, 3931, 4027, 4194, 3570, 4412, 4618, 3816, 4487, 4729, 4768, 4426, 3946, 4248, 4278, 3900, 4194, 4426, 4618, 4926, 3889, 4550, 3601, 3873, 3971, 3449, 4307, 4271, 4332, 4251, 3709, 3931, 4458, 4439, 4412, 3884, 3951, 4145, 4220, 4133, 4304, 4372, 3931, 5253, 4345, 4183, 4339, 4383, 4141, 4317, 4383, 4342, 3990, 3867, 4434, 41…
Rep B	SSC-A	7629	[4216, 5007, 4314, 4585, 4789, 3689, 4357, 4117, 4699, 2319, 4268, 4471, 4084, 4320, 4565, 4434, 4605, 4278, 4310, 4317, 4194, 4524, 4581, 3792, 4172, 4329, 3839, 4398, 3371, 4071, 4412, 3981, 4683, 4092, 4648, 4027, 4415, 4587, 4323, 4524, 4479, 4133, 4310, 3884, 4412, 4176, 3653, 3804, 3736, 4594, 4633, 4258, 4198, 4638, 4268, 4014, 4675, 3961, 4489, 4080, 4565, 4448, 4248, 4522, 4009, 4567, 42…
Rep B	SSC-A	15258	[3966, 4415, 4541, 4517, 4434, 3976, 4815, 4718, 4179, 4164, 4514, 4071, 4212, 4354, 5345, 4294, 4125, 4524, 4689, 4071, 4357, 4268, 4268, 4209, 4212, 4251, 4329, 3976, 4216, 4683, 4722, 5354, 5003, 4054, 5298, 4345, 3873, 4380, 4216, 4596, 4453, 5455, 4550, 4398, 4117, 4357, 4198, 4248, 4426, 4420, 4363, 4320, 4342, 4301, 4216, 4482, 3981, 4569, 4423, 4205, 5524, 3981, 4205, 4121, 4426, 4153, 43…
Rep B	SSC-A	30517	[4842, 4861, 3350, 4927, 4587, 4045, 4735, 4164, 5666, 4507, 4329, 3761, 3601, 4576, 4603, 4825, 5082, 3910, 4638, 3946, 4251, 4164, 4429, 4868, 4429, 4618, 4227, 4406, 3810, 3729, 4153, 4326, 4398, 5322, 4314, 4212, 4339, 4550, 4076, 3921, 4117, 4332, 3774, 4967, 4045, 4437, 4230, 4463, 4522, 4216, 4453, 4463, 4891, 4191, 4529, 4471, 3981, 3834, 4202, 4482, 4383, 3961, 4716, 4209, 4332, 4746, 41…
Rep B	SSC-A	61035	[3936, 4469, 4652, 4448, 5632, 4084, 4153, 5024, 4590, 4697, 4216, 4209, 3956, 4434, 6020, 5676, 5300, 4587, 5093, 4633, 4050, 3476, 4492, 4248, 4378, 4129, 6846, 4466, 4032, 4548, 4753, 3695, 4254, 4027, 4406, 4855, 4398, 5029, 5470, 4720, 4442, 4463, 4241, 4733, 4314, 4502, 5422, 4294, 4691, 4514, 5939, 5460, 4420, 5896, 4494, 4937, 4202, 4248, 5740, 4041, 6150, 5333, 4909, 4550, 4761, 4569, 39…
Rep B	SSC-A	122070	[5381, 4278, 4153, 3810, 5038, 4519, 4693, 4009, 4014, 7020, 4417, 4567, 4437, 5780, 4366, 4864, 7051, 6669, 4375, 4453, 4415, 5758, 6769, 4101, 4383, 4795, 4969, 4168, 5360, 5761, 7019, 4482, 4157, 4519, 5478, 5365, 4205, 5006, 4326, 4618, 6265, 5780, 4885, 4301, 4461, 4363, 4420, 4695, 4383, 4369, 4198, 5237, 5010, 5130, 5293, 4946, 4618, 5888, 7019, 4752, 5580, 4357, 4335, 4137, 5136, 5584, 48…
Rep B	SSC-A	244140	[4261, 6379, 4965, 6487, 5142, 4741, 5810, 5863, 4918, 6879, 5185, 5168, 5390, 5521, 7353, 5608, 4553, 6416, 5240, 5173, 5696, 6982, 4832, 4689, 6160, 6387, 4406, 6140, 6239, 7075, 4363, 4409, 4326, 4976, 4497, 5788, 4209, 6236, 4372, 4965, 5163, 5825, 6749, 5461, 4314, 5127, 4800, 6593, 6254, 4386, 5258, 3971, 5627, 6465, 5634, 4808, 7081, 6250, 6344, 4616, 4133, 5200, 6386, 6129, 5509, 5593, 56…
Rep B	SSC-A	488281	[5989, 6242, 5934, 6445, 6109, 4972, 6326, 5934, 6173, 6053, 6433, 6087, 7050, 6328, 6071, 6119, 6070, 6356, 5935, 6280, 6026, 6326, 5991, 6028, 5681, 5977, 5950, 6452, 6320, 6221, 6411, 6130, 5950, 6531, 6230, 6521, 6041, 6397, 5833, 6503, 6327, 6428, 6164, 6053, 6273, 6362, 6098, 6114, 5812, 6489, 5915, 6145, 6017, 6070, 6261, 6010, 6023, 6196, 5986, 6276, 6170, 5790, 5965, 6274, 7362, 4803, 62…
Rep B	SSC-A	976562	[6141, 6014, 6258, 5711, 6265, 6235, 6050, 6190, 6157, 6478, 6155, 6468, 6238, 5992, 5764, 6182, 6275, 6352, 6301, 6140, 6363, 6337, 5501, 6135, 6330, 6162, 6197, 5721, 6353, 6101, 6060, 5569, 6008, 5927, 6038, 6142, 5877, 5944, 6212, 6432, 6443, 6232, 6316, 5881, 6060, 6200, 6134, 5882, 5673, 5878, 6168, 6151, 6053, 6014, 5919, 6067, 6018, 6124, 5817, 6331, 6713, 5953, 6317, 5739, 6163, 5951, 62…
Rep B	SSC-A	1953125	[5716, 6365, 5951, 6356, 5887, 6230, 6008, 6033, 6507, 5793, 5694, 6566, 5978, 5943, 6567, 5950, 7221, 5874, 6352, 6122, 6336, 6099, 6121, 6711, 6147, 5855, 5944, 6058, 6102, 6436, 5999, 6694, 5592, 5551, 6324, 6248, 6146, 5788, 5922, 6087, 6371, 6075, 5968, 6031, 5763, 5925, 6097, 6437, 6208, 6031, 6386, 6102, 6030, 6341, 5917, 5838, 6129, 6384, 6094, 6013, 5889, 5981, 6139, 5961, 5990, 6014, 63…
Rep B	SSC-A	3906250	[6168, 6189, 6218, 6008, 5981, 6105, 5969, 5911, 6171, 5782, 5743, 5632, 6212, 6897, 5985, 5830, 5805, 5945, 6014, 6466, 5884, 6268, 6325, 6281, 5871, 6317, 6020, 6127, 6444, 6240, 6025, 5857, 6169, 6018, 6041, 6370, 6469, 6380, 5837, 5996, 6373, 6026, 6137, 6077, 6205, 6311, 6034, 5701, 5905, 6308, 6002, 6074, 5711, 6001, 5887, 6045, 6319, 6007, 6081, 5586, 6256, 6173, 5954, 6183, 6086, 5734, 62…
Rep B	SSC-A	7812500	[6113, 6065, 6100, 6312, 5854, 6220, 6199, 5880, 6209, 6302, 6212, 5667, 5848, 5737, 5814, 6340, 6279, 6176, 6494, 6419, 5997, 6320, 5844, 6491, 5939, 6487, 5938, 5970, 5770, 5821, 6475, 5414, 6006, 6160, 6306, 5987, 6050, 6018, 6374, 5992, 6440, 6014, 5808, 6078, 6360, 6331, 6309, 6252, 6061, 6008, 6141, 6655, 6415, 6132, 6325, 6454, 6143, 5763, 6365, 6053, 5618, 5974, 6277, 6133, 5911, 6036, 58…
Rep B	SSC-A	15625000	[5859, 5930, 6454, 6001, 6332, 5893, 6382, 5932, 6083, 6130, 6152, 6031, 5977, 6432, 6317, 6158, 5921, 6039, 6685, 6350, 6028, 6071, 6333, 5999, 6214, 5867, 5907, 6023, 6011, 5798, 6242, 6191, 5831, 6325, 6170, 6281, 6158, 6129, 5844, 6216, 6313, 6368, 6027, 6337, 6387, 6445, 6244, 6304, 6258, 6188, 5956, 6052, 6447, 6269, 6065, 5952, 5290, 6031, 6247, 6429, 5845, 6273, 6234, 6094, 5752, 6206, 62…
Rep B	SSC-A	31250000	[5768, 6219, 5150, 5779, 6023, 5970, 6040, 6308, 6121, 6086, 6394, 6409, 5945, 6306, 5871, 5736, 6346, 6164, 5992, 6063, 5972, 6355, 5996, 5875, 5794, 6073, 6383, 6446, 6144, 5982, 6124, 6007, 6377, 5930, 5739, 6137, 6392, 5950, 6044, 6311, 6060, 6046, 5887, 6532, 5980, 6262, 5766, 6614, 5763, 6071, 6262, 6007, 5904, 6049, 6309, 6280, 6073, 6026, 5918, 6060, 6692, 6265, 6211, 6197, 6444, 6245, 59…
Rep B	SSC-A	62500000	[6388, 5585, 6115, 5770, 6237, 5730, 5925, 5714, 5995, 5555, 6108, 6053, 5937, 5998, 5847, 5916, 6132, 6206, 6209, 5734, 5761, 5871, 6260, 5923, 5734, 5706, 6231, 6128, 6213, 5916, 5972, 5807, 5976, 6031, 5879, 6004, 5805, 5910, 5151, 5991, 6320, 6244, 6103, 5867, 6332, 6143, 6111, 5764, 5942, 5914, 6101, 5892, 6416, 5762, 5963, 6135, 5762, 5998, 5978, 5771, 6092, 6400, 6295, 6350, 5908, 6064, 61…
Rep B	SSC-A	125000000	[6255, 5818, 5978, 6305, 5892, 6430, 5984, 5717, 5760, 6104, 6071, 6031, 5987, 5984, 5591, 5888, 5961, 6394, 5882, 6393, 6098, 5959, 5711, 6045, 5517, 5879, 6040, 6216, 6238, 6275, 5843, 6128, 6147, 5914, 6003, 5733, 6186, 6237, 6074, 6018, 5958, 5764, 6142, 5986, 5813, 5620, 6271, 5982, 6138, 5305, 6123, 6301, 5629, 7289, 5764, 6114, 5941, 6062, 6181, 6060, 6288, 6031, 5902, 5929, 6385, 5710, 58…
Rep B	SSC-A	250000000	[5627, 6087, 5884, 5929, 6178, 6023, 6057, 6040, 6001, 5701, 5889, 6158, 6004, 6298, 5991, 6073, 5783, 5840, 6075, 6011, 5844, 5768, 5783, 5711, 6209, 5866, 6108, 6251, 6082, 6045, 6088, 5834, 6129, 5813, 5360, 5905, 6104, 5700, 6381, 5631, 5869, 5611, 6152, 5729, 5497, 6019, 5669, 5917, 5636, 6586, 5736, 5910, 5919, 5478, 6032, 6016, 5794, 5622, 6043, 5591, 5304, 5678, 5658, 5947, 5660, 5669, 57…
Rep B	SSC-A	500000000	[5627, 5886, 6057, 5841, 5347, 5536, 6268, 5709, 5815, 6008, 5720, 5987, 5179, 5475, 5773, 5811, 5787, 5800, 5925, 5709, 5338, 5291, 5250, 6010, 5643, 5868, 5983, 6260, 5216, 5243, 5399, 5472, 5693, 6111, 5811, 5500, 5397, 5932, 5652, 5965, 5750, 5644, 5689, 5371, 5299, 5985, 6310, 5692, 5702, 5897, 5377, 6107, 5588, 5450, 5730, 5622, 6051, 6083, 6198, 5518, 5559, 5690, 5696, 5662, 5561, 5478, 54…
Rep B	SSC-A	1000000000	[5275, 5740, 5486, 5173, 5558, 6065, 5528, 5399, 5288, 5942, 5415, 5573, 5560, 5496, 5821, 5494, 5460, 5823, 5429, 5308, 5742, 6101, 5621, 5261, 5020, 5934, 5610, 5788, 5443, 5278, 5920, 5573, 5835, 5768, 4981, 5839, 4888, 5530, 5792, 5734, 5712, 6032, 5733, 5364, 5377, 5712, 5283, 5865, 5575, 5343, 5442, 5311, 5866, 5519, 5709, 5374, 6237, 6147, 5854, 5478, 5654, 5586, 5082, 5026, 5688, 5226, 53…
