# Supplementary material for: Low-cost anti-mycobacterial drug discovery using engineered E. coli
Source: Nat Commun. 2022 Jul 7;13:3905. doi: 10.1038/s41467-022-31570-3 (PMC9262897; doi:10.1038/s41467-022-31570-3)
Supplement: Supplementary file 4 — Source Data [file 41467_2022_31570_MOESM4_ESM.zip › Source data/Sup Fig S4 / Extended Hits Msmeg Dose Response.csv]

Drug	Dose (μM)	Rep 1	Rep 2
Bromhexine	6.25	2.807	2.585
Bromhexine	12.5	3.18	3.175
Bromhexine	25.0	2.838	2.857
Bromhexine	50.0	2.813	2.475
Bromhexine	100.0	3.096	3.372
Deoxycorticosterone	25.0	1.863	1.897
Deoxycorticosterone	50.0	1.88	2.055
Deoxycorticosterone	100.0	1.885	1.91
Deoxycorticosterone	200.0	1.736	1.745
Deoxycorticosterone	400.0	1.672	1.671
Diethylstilbestrol	12.5	2.782	2.829
Diethylstilbestrol	25.0	2.95	3.045
Diethylstilbestrol	50.0	2.902	2.982
Diethylstilbestrol	100.0	3.029	3.017
Diethylstilbestrol	200.0	2.861	2.817
Pentamidine	12.5	3.012	3.062
Pentamidine	25.0	1.701	1.739
Pentamidine	50.0	0.608	0.615
Pentamidine	100.0	0.563	0.567
Pentamidine	200.0	0.569	0.568
Riluzole	12.5	2.592	2.668
Riluzole	25.0	2.94	2.946
Riluzole	50.0	2.76	2.795
Riluzole	100.0	2.831	2.803
Riluzole	200.0	2.783	2.703
