# Supplementary material for: Low-cost anti-mycobacterial drug discovery using engineered E. coli
Source: Nat Commun. 2022 Jul 7;13:3905. doi: 10.1038/s41467-022-31570-3 (PMC9262897; doi:10.1038/s41467-022-31570-3)
Supplement: Supplementary file 4 — Source Data [file 41467_2022_31570_MOESM4_ESM.zip › Source data/Sup Fig S5/Extended Hits Efflux Effect.csv]

Drug	Strain	Time (h)	Dose (μM)	Rep 1	Rep 2	Rep 3
Benazepril	Efflux+	0	62.5	0.0524	0.0512	0.0538
Benazepril	Efflux+	0	125.0	0.0516	0.0517	0.0548
Benazepril	Efflux+	0	250.0	0.0524	0.0516	0.0505
Benazepril	Efflux+	0	500.0	0.0533	0.0527	0.0527
Benazepril	Efflux+	0	1000.0	0.0534	0.0521	0.0497
Benazepril	Efflux+	0	2000.0	0.0552	0.0538	0.0534
Benazepril	Efflux+	24	62.5	0.9912	1.0035	1.0523
Benazepril	Efflux+	24	125.0	0.9507	0.9815	0.991
Benazepril	Efflux+	24	250.0	0.9627	0.9475	0.9762
Benazepril	Efflux+	24	500.0	0.9502	0.9802	0.9761
Benazepril	Efflux+	24	1000.0	0.9876	0.9643	0.978
Benazepril	Efflux+	24	2000.0	0.9839	1.0379	0.9881
Benazepril	∆emrE	0	62.5	0.0947	0.0983	0.103
Benazepril	∆emrE	0	125.0	0.0966	0.101	0.0963
Benazepril	∆emrE	0	250.0	0.0913	0.0955	0.0929
Benazepril	∆emrE	0	500.0	0.0894	0.0902	0.0884
Benazepril	∆emrE	0	1000.0	0.0848	0.0861	0.0865
Benazepril	∆emrE	0	2000.0	0.0812	0.0843	0.085
Benazepril	∆emrE	24	62.5	1.1885	1.2073	1.1587
Benazepril	∆emrE	24	125.0	1.1454	1.1739	1.1485
Benazepril	∆emrE	24	250.0	1.081	1.1074	1.096
Benazepril	∆emrE	24	500.0	1.0668	1.0764	1.0981
Benazepril	∆emrE	24	1000.0	1.063	1.0617	1.0694
Benazepril	∆emrE	24	2000.0	1.1503	1.1617	1.0996
Benazepril	∆mdtI	0	62.5	0.0519	0.0544	0.0621
Benazepril	∆mdtI	0	125.0	0.0533	0.0531	0.0545
Benazepril	∆mdtI	0	250.0	0.0532	0.0541	0.0542
Benazepril	∆mdtI	0	500.0	0.0544	0.0544	0.0536
Benazepril	∆mdtI	0	1000.0	0.0549	0.0559	0.0585
Benazepril	∆mdtI	0	2000.0	0.0548	0.0556	0.0531
Benazepril	∆mdtI	24	62.5	0.9773	0.9822	1.0155
Benazepril	∆mdtI	24	125.0	0.9653	0.9665	1.0018
Benazepril	∆mdtI	24	250.0	0.9667	0.9719	0.9985
Benazepril	∆mdtI	24	500.0	0.9702	0.9696	1.0082
Benazepril	∆mdtI	24	1000.0	0.9938	0.9819	1.0299
Benazepril	∆mdtI	24	2000.0	1.0065	1.0133	1.006
Benazepril	∆mdtK	0	62.5	0.0947	0.0983	0.0963
Benazepril	∆mdtK	0	125.0	0.0875	0.0935	0.0902
Benazepril	∆mdtK	0	250.0	0.084	0.0844	0.0875
Benazepril	∆mdtK	0	500.0	0.0803	0.083	0.0825
Benazepril	∆mdtK	0	1000.0	0.0782	0.0794	0.081
Benazepril	∆mdtK	0	2000.0	0.0749	0.0733	0.0825
Benazepril	∆mdtK	24	62.5	0.885	0.8394	1.0858
Benazepril	∆mdtK	24	125.0	1.0091	1.0239	1.1016
Benazepril	∆mdtK	24	250.0	0.9938	0.9609	1.046
Benazepril	∆mdtK	24	500.0	1.0046	0.9931	1.0181
Benazepril	∆mdtK	24	1000.0	0.9328	0.9547	1.034
Benazepril	∆mdtK	24	2000.0	0.8092	0.8936	0.8652
Benazepril	∆mdtM	0	62.5	0.0516	0.0524	0.0556
Benazepril	∆mdtM	0	125.0	0.0543	0.0598	0.0525
Benazepril	∆mdtM	0	250.0	0.053	0.0549	0.0535
Benazepril	∆mdtM	0	500.0	0.0537	0.0512	0.0545
Benazepril	∆mdtM	0	1000.0	0.0533	0.0561	0.0534
Benazepril	∆mdtM	0	2000.0	0.0558	0.0513	0.0518
Benazepril	∆mdtM	24	62.5	0.838	0.8228	0.804
Benazepril	∆mdtM	24	125.0	0.8632	0.8358	0.7968
Benazepril	∆mdtM	24	250.0	0.8742	0.7845	0.7626
Benazepril	∆mdtM	24	500.0	0.8083	0.7929	0.8801
Benazepril	∆mdtM	24	1000.0	0.8508	0.809	0.8456
Benazepril	∆mdtM	24	2000.0	0.7975	0.8143	0.8877
Benazepril	∆tolC ∆entC	0	62.5	0.1081	0.1098	0.1087
Benazepril	∆tolC ∆entC	0	125.0	0.0891	0.0928	0.0927
Benazepril	∆tolC ∆entC	0	250.0	0.0819	0.0815	0.0823
Benazepril	∆tolC ∆entC	0	500.0	0.0699	0.0712	0.0741
Benazepril	∆tolC ∆entC	0	1000.0	0.0633	0.0636	0.0634
Benazepril	∆tolC ∆entC	0	2000.0	0.0547	0.0573	0.0555
Benazepril	∆tolC ∆entC	24	62.5	0.7454	0.7428	0.7806
Benazepril	∆tolC ∆entC	24	125.0	0.784	0.7796	0.8084
Benazepril	∆tolC ∆entC	24	250.0	0.8182	0.8141	0.8085
Benazepril	∆tolC ∆entC	24	500.0	0.8257	0.8303	0.8299
Benazepril	∆tolC ∆entC	24	1000.0	0.0638	0.0718	0.0661
Benazepril	∆tolC ∆entC	24	2000.0	0.0523	0.0544	0.0537
Benazepril	∆yeeO	0	62.5	0.0519	0.0544	0.0524
Benazepril	∆yeeO	0	125.0	0.0519	0.0529	0.0539
Benazepril	∆yeeO	0	250.0	0.0525	0.053	0.0502
Benazepril	∆yeeO	0	500.0	0.052	0.0538	0.0518
Benazepril	∆yeeO	0	1000.0	0.0554	0.0536	0.0576
Benazepril	∆yeeO	0	2000.0	0.0509	0.0537	0.053
Benazepril	∆yeeO	24	62.5	0.9004	0.8637	0.8962
Benazepril	∆yeeO	24	125.0	0.8834	0.9069	0.8919
Benazepril	∆yeeO	24	250.0	0.8953	0.8818	0.9088
Benazepril	∆yeeO	24	500.0	0.898	0.8845	0.922
Benazepril	∆yeeO	24	1000.0	0.9403	0.8957	0.8929
Benazepril	∆yeeO	24	2000.0	0.8638	0.8891	0.8944
Bromhexine	Efflux+	0	3.0	0.0517	0.0507	0.0519
Bromhexine	Efflux+	0	6.25	0.0504	0.0504	0.0532
Bromhexine	Efflux+	0	12.5	0.0535	0.0527	0.0498
Bromhexine	Efflux+	0	25.0	0.0554	0.057	0.0599
Bromhexine	Efflux+	0	50.0	0.0778	0.0685	0.0839
Bromhexine	Efflux+	0	100.0	0.1213	0.1132	0.1382
Bromhexine	Efflux+	24	3.0	1.025	1.0303	1.026
Bromhexine	Efflux+	24	6.25	0.9455	1.0177	1.0052
Bromhexine	Efflux+	24	12.5	0.9779	0.9582	0.9865
Bromhexine	Efflux+	24	25.0	0.978	0.9915	0.9799
Bromhexine	Efflux+	24	50.0	0.9926	0.9935	1.0262
Bromhexine	Efflux+	24	100.0	1.0133	0.9972	0.9843
Bromhexine	∆emrE	0	3.0	0.0543	0.054	0.0552
Bromhexine	∆emrE	0	6.25	0.0549	0.055	0.0553
Bromhexine	∆emrE	0	12.5	0.0554	0.0559	0.0577
Bromhexine	∆emrE	0	25.0	0.0626	0.0622	0.0651
Bromhexine	∆emrE	0	50.0	0.0859	0.0843	0.09
Bromhexine	∆emrE	0	100.0	0.1247	0.1453	0.1442
Bromhexine	∆emrE	24	3.0	1.0223	0.8554	1.099
Bromhexine	∆emrE	24	6.25	1.0626	1.0845	1.0853
Bromhexine	∆emrE	24	12.5	1.0504	1.0116	1.1276
Bromhexine	∆emrE	24	25.0	1.0121	1.027	1.0359
Bromhexine	∆emrE	24	50.0	1.0122	1.0064	1.0297
Bromhexine	∆emrE	24	100.0	0.9839	1.0756	1.0632
Bromhexine	∆mdtI	0	3.0	0.0508	0.0522	0.053
Bromhexine	∆mdtI	0	6.25	0.0546	0.0546	0.0508
Bromhexine	∆mdtI	0	12.5	0.0538	0.0541	0.0528
Bromhexine	∆mdtI	0	25.0	0.0596	0.0593	0.0585
Bromhexine	∆mdtI	0	50.0	0.0747	0.0775	0.0724
Bromhexine	∆mdtI	0	100.0	0.1281	0.119	0.1139
Bromhexine	∆mdtI	24	3.0	1.0562	1.045	1.0297
Bromhexine	∆mdtI	24	6.25	0.9788	1.0181	1.0348
Bromhexine	∆mdtI	24	12.5	0.978	0.9749	1.0239
Bromhexine	∆mdtI	24	25.0	0.9782	0.9836	1.0252
Bromhexine	∆mdtI	24	50.0	0.9802	0.9802	1.0225
Bromhexine	∆mdtI	24	100.0	0.987	0.9983	0.9869
Bromhexine	∆mdtK	0	3.0	0.0543	0.054	0.0549
Bromhexine	∆mdtK	0	6.25	0.0543	0.0538	0.0552
Bromhexine	∆mdtK	0	12.5	0.055	0.0547	0.0563
Bromhexine	∆mdtK	0	25.0	0.0583	0.0626	0.0618
Bromhexine	∆mdtK	0	50.0	0.0851	0.0819	0.0886
Bromhexine	∆mdtK	0	100.0	0.1389	0.1462	0.146
Bromhexine	∆mdtK	24	3.0	0.7734	0.7436	0.7994
Bromhexine	∆mdtK	24	6.25	0.7684	0.7728	0.8341
Bromhexine	∆mdtK	24	12.5	0.7495	0.7622	0.7746
Bromhexine	∆mdtK	24	25.0	0.7263	0.7553	0.7293
Bromhexine	∆mdtK	24	50.0	0.7472	0.7251	0.7579
Bromhexine	∆mdtK	24	100.0	0.7778	0.7644	0.7696
Bromhexine	∆mdtM	0	3.0	0.0549	0.0509	0.0568
Bromhexine	∆mdtM	0	6.25	0.0532	0.0556	0.0521
Bromhexine	∆mdtM	0	12.5	0.0528	0.052	0.0545
Bromhexine	∆mdtM	0	25.0	0.0561	0.0592	0.0587
Bromhexine	∆mdtM	0	50.0	0.0769	0.0801	0.0981
Bromhexine	∆mdtM	0	100.0	0.1606	0.1374	0.1487
Bromhexine	∆mdtM	24	3.0	0.8407	0.8037	0.8293
Bromhexine	∆mdtM	24	6.25	0.81	0.8271	0.821
Bromhexine	∆mdtM	24	12.5	0.7881	0.8153	0.8131
Bromhexine	∆mdtM	24	25.0	0.8305	0.8361	0.8423
Bromhexine	∆mdtM	24	50.0	0.848	0.845	0.8493
Bromhexine	∆mdtM	24	100.0	0.8508	0.8507	0.8419
Bromhexine	∆tolC ∆entC	0	3.0	0.0553	0.0548	0.0562
Bromhexine	∆tolC ∆entC	0	6.25	0.0554	0.0556	0.0565
Bromhexine	∆tolC ∆entC	0	12.5	0.0571	0.0572	0.0577
Bromhexine	∆tolC ∆entC	0	25.0	0.0658	0.0657	0.0633
Bromhexine	∆tolC ∆entC	0	50.0	0.0957	0.0952	0.097
Bromhexine	∆tolC ∆entC	0	100.0	0.1463	0.1628	0.139
Bromhexine	∆tolC ∆entC	24	3.0	0.883	0.8696	0.9297
Bromhexine	∆tolC ∆entC	24	6.25	1.0044	0.9022	1.0589
Bromhexine	∆tolC ∆entC	24	12.5	0.9073	0.888	1.025
Bromhexine	∆tolC ∆entC	24	25.0	0.5143	0.5998	0.5776
Bromhexine	∆tolC ∆entC	24	50.0	0.053	0.0529	0.0536
Bromhexine	∆tolC ∆entC	24	100.0	0.0593	0.0618	0.0581
Bromhexine	∆yeeO	0	3.0	0.0508	0.0522	0.0543
Bromhexine	∆yeeO	0	6.25	0.0538	0.0515	0.1159
Bromhexine	∆yeeO	0	12.5	0.055	0.0536	0.0539
Bromhexine	∆yeeO	0	25.0	0.06	0.0618	0.0718
Bromhexine	∆yeeO	0	50.0	0.0822	0.0869	0.0785
Bromhexine	∆yeeO	0	100.0	0.1258	0.1277	0.1166
Bromhexine	∆yeeO	24	3.0	0.8711	0.8875	0.9317
Bromhexine	∆yeeO	24	6.25	0.8601	0.8982	0.8852
Bromhexine	∆yeeO	24	12.5	0.8632	0.8585	0.9206
Bromhexine	∆yeeO	24	25.0	0.8827	0.8917	0.8885
Bromhexine	∆yeeO	24	50.0	0.9135	0.8878	0.914
Bromhexine	∆yeeO	24	100.0	0.9117	0.9117	0.9275
Deoxycorticosterone	Efflux+	0	6.25	0.0498	0.05	0.0575
Deoxycorticosterone	Efflux+	0	12.5	0.0495	0.0493	0.0535
Deoxycorticosterone	Efflux+	0	25.0	0.0515	0.0514	0.0504
Deoxycorticosterone	Efflux+	0	50.0	0.0541	0.0538	0.0586
Deoxycorticosterone	Efflux+	0	100.0	0.0914	0.0906	0.0736
Deoxycorticosterone	Efflux+	0	200.0	0.1566	0.1916	0.1523
Deoxycorticosterone	Efflux+	24	6.25	1.0238	1.0477	1.0116
Deoxycorticosterone	Efflux+	24	12.5	0.9342	0.99	0.9536
Deoxycorticosterone	Efflux+	24	25.0	0.9269	0.9362	0.9703
Deoxycorticosterone	Efflux+	24	50.0	0.9453	0.9691	1.0013
Deoxycorticosterone	Efflux+	24	100.0	0.9702	0.97	1.0364
Deoxycorticosterone	Efflux+	24	200.0	1.0425	1.0287	1.0833
Deoxycorticosterone	∆emrE	0	6.25	0.0537	0.0529	0.0537
Deoxycorticosterone	∆emrE	0	12.5	0.0538	0.0538	0.0533
Deoxycorticosterone	∆emrE	0	25.0	0.0548	0.0549	0.0532
Deoxycorticosterone	∆emrE	0	50.0	0.06	0.0612	0.0622
Deoxycorticosterone	∆emrE	0	100.0	0.085	0.0783	0.0935
Deoxycorticosterone	∆emrE	0	200.0	0.1239	0.12	0.1207
Deoxycorticosterone	∆emrE	24	6.25	1.0706	0.8967	1.0452
Deoxycorticosterone	∆emrE	24	12.5	0.9461	0.9852	0.9374
Deoxycorticosterone	∆emrE	24	25.0	0.9381	0.94	1.0175
Deoxycorticosterone	∆emrE	24	50.0	0.9265	0.9297	0.9067
Deoxycorticosterone	∆emrE	24	100.0	0.9471	0.9315	0.9491
Deoxycorticosterone	∆emrE	24	200.0	0.941	0.9602	0.9481
Deoxycorticosterone	∆mdtI	0	6.25	0.0545	0.0955	0.0595
Deoxycorticosterone	∆mdtI	0	12.5	0.0537	0.0544	0.0528
Deoxycorticosterone	∆mdtI	0	25.0	0.0544	0.0552	0.0535
Deoxycorticosterone	∆mdtI	0	50.0	0.0577	0.0642	0.0694
Deoxycorticosterone	∆mdtI	0	100.0	0.0992	0.1025	0.0923
Deoxycorticosterone	∆mdtI	0	200.0	0.1751	0.1685	0.1493
Deoxycorticosterone	∆mdtI	24	6.25	1.0482	1.0639	1.0486
Deoxycorticosterone	∆mdtI	24	12.5	0.9869	1.031	1.0185
Deoxycorticosterone	∆mdtI	24	25.0	0.9656	0.9782	0.9979
Deoxycorticosterone	∆mdtI	24	50.0	0.9766	0.9832	0.9734
Deoxycorticosterone	∆mdtI	24	100.0	1.0081	1.0085	1.0094
Deoxycorticosterone	∆mdtI	24	200.0	1.0307	1.0306	1.0128
Deoxycorticosterone	∆mdtK	0	6.25	0.0526	0.0522	0.0535
Deoxycorticosterone	∆mdtK	0	12.5	0.0528	0.0527	0.053
Deoxycorticosterone	∆mdtK	0	25.0	0.0533	0.0536	0.0543
Deoxycorticosterone	∆mdtK	0	50.0	0.059	0.0598	0.0643
Deoxycorticosterone	∆mdtK	0	100.0	0.0878	0.079	0.0885
Deoxycorticosterone	∆mdtK	0	200.0	0.1248	0.1177	0.1388
Deoxycorticosterone	∆mdtK	24	6.25	0.775	0.7102	0.824
Deoxycorticosterone	∆mdtK	24	12.5	0.7269	0.7616	0.7647
Deoxycorticosterone	∆mdtK	24	25.0	0.7307	0.7298	0.7338
Deoxycorticosterone	∆mdtK	24	50.0	0.7179	0.7603	0.7419
Deoxycorticosterone	∆mdtK	24	100.0	0.8292	0.8197	0.8328
Deoxycorticosterone	∆mdtK	24	200.0	0.7942	0.8211	0.8101
Deoxycorticosterone	∆mdtM	0	6.25	0.053	0.0488	0.0573
Deoxycorticosterone	∆mdtM	0	12.5	0.052	0.0511	0.0541
Deoxycorticosterone	∆mdtM	0	25.0	0.0525	0.0542	0.0517
Deoxycorticosterone	∆mdtM	0	50.0	0.056	0.0613	0.0561
Deoxycorticosterone	∆mdtM	0	100.0	0.0951	0.0833	0.1022
Deoxycorticosterone	∆mdtM	0	200.0	0.1351	0.1507	0.1645
Deoxycorticosterone	∆mdtM	24	6.25	0.8127	0.7922	0.7764
Deoxycorticosterone	∆mdtM	24	12.5	0.8166	0.8307	0.8182
Deoxycorticosterone	∆mdtM	24	25.0	0.8081	0.8147	0.8275
Deoxycorticosterone	∆mdtM	24	50.0	0.8237	0.8154	0.8079
Deoxycorticosterone	∆mdtM	24	100.0	0.8341	0.8342	0.8435
Deoxycorticosterone	∆mdtM	24	200.0	0.8415	0.8554	0.8599
Deoxycorticosterone	∆tolC ∆entC	0	6.25	0.0542	0.0537	0.0545
Deoxycorticosterone	∆tolC ∆entC	0	12.5	0.0539	0.0541	0.0543
Deoxycorticosterone	∆tolC ∆entC	0	25.0	0.0546	0.0549	0.054
Deoxycorticosterone	∆tolC ∆entC	0	50.0	0.0596	0.063	0.057
Deoxycorticosterone	∆tolC ∆entC	0	100.0	0.0662	0.079	0.077
Deoxycorticosterone	∆tolC ∆entC	0	200.0	0.1115	0.119	0.1147
Deoxycorticosterone	∆tolC ∆entC	24	6.25	1.0412	0.9567	0.9314
Deoxycorticosterone	∆tolC ∆entC	24	12.5	1.0613	0.9425	0.9665
Deoxycorticosterone	∆tolC ∆entC	24	25.0	0.9606	0.8818	0.9783
Deoxycorticosterone	∆tolC ∆entC	24	50.0	0.7202	0.704	0.697
Deoxycorticosterone	∆tolC ∆entC	24	100.0	0.6935	0.6778	0.6675
Deoxycorticosterone	∆tolC ∆entC	24	200.0	0.6871	0.684	0.6673
Deoxycorticosterone	∆yeeO	0	6.25	0.0545	0.0955	0.0823
Deoxycorticosterone	∆yeeO	0	12.5	0.059	0.0532	0.0558
Deoxycorticosterone	∆yeeO	0	25.0	0.0531	0.0592	0.0674
Deoxycorticosterone	∆yeeO	0	50.0	0.0571	0.064	0.0778
Deoxycorticosterone	∆yeeO	0	100.0	0.0717	0.1027	0.1032
Deoxycorticosterone	∆yeeO	0	200.0	0.1694	0.1816	0.1814
Deoxycorticosterone	∆yeeO	24	6.25	0.8502	0.8521	0.7685
Deoxycorticosterone	∆yeeO	24	12.5	0.9077	0.8926	0.9389
Deoxycorticosterone	∆yeeO	24	25.0	0.878	0.9185	0.9187
Deoxycorticosterone	∆yeeO	24	50.0	0.8839	0.9102	0.8637
Deoxycorticosterone	∆yeeO	24	100.0	0.9024	0.8988	0.9888
Deoxycorticosterone	∆yeeO	24	200.0	0.9943	0.9583	0.9982
Diethylstilbestrol	Efflux+	0	0.5	0.0501	0.0499	0.055
Diethylstilbestrol	Efflux+	0	1.25	0.0506	0.0501	0.0503
Diethylstilbestrol	Efflux+	0	2.5	0.0494	0.0495	0.05
Diethylstilbestrol	Efflux+	0	5.0	0.05	0.0498	0.0498
Diethylstilbestrol	Efflux+	0	10.0	0.0522	0.0509	0.0526
Diethylstilbestrol	Efflux+	0	20.0	0.0525	0.0541	0.055
Diethylstilbestrol	Efflux+	24	0.5	0.9584	0.6971	0.96
Diethylstilbestrol	Efflux+	24	1.25	1.0434	1.0829	0.9903
Diethylstilbestrol	Efflux+	24	2.5	1.0467	1.0203	1.0164
Diethylstilbestrol	Efflux+	24	5.0	1.0967	1.0683	1.0544
Diethylstilbestrol	Efflux+	24	10.0	1.0647	1.0549	1.049
Diethylstilbestrol	Efflux+	24	20.0	1.005	1.0438	1.1283
Diethylstilbestrol	∆emrE	0	0.5	0.0507	0.051	0.0508
Diethylstilbestrol	∆emrE	0	1.25	0.0509	0.0509	0.0501
Diethylstilbestrol	∆emrE	0	2.5	0.0513	0.0512	0.0516
Diethylstilbestrol	∆emrE	0	5.0	0.0516	0.0519	0.0517
Diethylstilbestrol	∆emrE	0	10.0	0.0536	0.0535	0.054
Diethylstilbestrol	∆emrE	0	20.0	0.0582	0.0579	0.0572
Diethylstilbestrol	∆emrE	24	0.5	0.9703	1.0136	0.9947
Diethylstilbestrol	∆emrE	24	1.25	0.9671	0.9762	0.9906
Diethylstilbestrol	∆emrE	24	2.5	0.9486	0.9673	1.0143
Diethylstilbestrol	∆emrE	24	5.0	1.0099	0.9803	1.051
Diethylstilbestrol	∆emrE	24	10.0	1.0376	1.0597	1.0769
Diethylstilbestrol	∆emrE	24	20.0	1.0996	1.0818	1.044
Diethylstilbestrol	∆mdtI	0	0.5	0.0506	0.0505	0.0527
Diethylstilbestrol	∆mdtI	0	1.25	0.0503	0.0504	0.0517
Diethylstilbestrol	∆mdtI	0	2.5	0.0499	0.0502	0.0515
Diethylstilbestrol	∆mdtI	0	5.0	0.0495	0.0502	0.0515
Diethylstilbestrol	∆mdtI	0	10.0	0.0513	0.0512	0.0511
Diethylstilbestrol	∆mdtI	0	20.0	0.0587	0.0556	0.0539
Diethylstilbestrol	∆mdtI	24	0.5	0.9321	0.6776	0.9799
Diethylstilbestrol	∆mdtI	24	1.25	0.9819	1.0	0.9558
Diethylstilbestrol	∆mdtI	24	2.5	0.9412	1.0026	0.9835
Diethylstilbestrol	∆mdtI	24	5.0	0.9861	0.9809	0.9854
Diethylstilbestrol	∆mdtI	24	10.0	1.0295	0.9975	1.0241
Diethylstilbestrol	∆mdtI	24	20.0	0.8903	0.9997	0.9526
Diethylstilbestrol	∆mdtK	0	0.5	0.0499	0.0506	0.0522
Diethylstilbestrol	∆mdtK	0	1.25	0.0499	0.05	0.05
Diethylstilbestrol	∆mdtK	0	2.5	0.0499	0.05	0.0502
Diethylstilbestrol	∆mdtK	0	5.0	0.0494	0.0502	0.0493
Diethylstilbestrol	∆mdtK	0	10.0	0.0521	0.0494	0.0531
Diethylstilbestrol	∆mdtK	0	20.0	0.0557	0.0559	0.0545
Diethylstilbestrol	∆mdtK	24	0.5	0.74	0.6812	0.7303
Diethylstilbestrol	∆mdtK	24	1.25	0.712	0.7011	0.8491
Diethylstilbestrol	∆mdtK	24	2.5	0.887	0.8506	0.9045
Diethylstilbestrol	∆mdtK	24	5.0	0.7438	0.7439	0.8706
Diethylstilbestrol	∆mdtK	24	10.0	0.967	0.7293	0.8227
Diethylstilbestrol	∆mdtK	24	20.0	0.6924	0.6964	0.7504
Diethylstilbestrol	∆mdtM	0	0.5	0.0489	0.0502	0.0586
Diethylstilbestrol	∆mdtM	0	1.25	0.0575	0.056	0.0549
Diethylstilbestrol	∆mdtM	0	2.5	0.0674	0.066	0.0618
Diethylstilbestrol	∆mdtM	0	5.0	0.0826	0.0885	0.0717
Diethylstilbestrol	∆mdtM	0	10.0	0.1558	0.1493	0.1224
Diethylstilbestrol	∆mdtM	0	20.0	0.257	0.2251	0.2355
Diethylstilbestrol	∆mdtM	24	0.5	0.7895	0.7852	0.783
Diethylstilbestrol	∆mdtM	24	1.25	0.838	0.8293	0.8361
Diethylstilbestrol	∆mdtM	24	2.5	0.9016	0.8971	0.9104
Diethylstilbestrol	∆mdtM	24	5.0	0.949	0.9465	0.9714
Diethylstilbestrol	∆mdtM	24	10.0	0.9742	0.9906	0.9878
Diethylstilbestrol	∆mdtM	24	20.0	1.0688	1.0338	1.0382
Diethylstilbestrol	∆tolC ∆entC	0	0.5	0.0508	0.051	0.051
Diethylstilbestrol	∆tolC ∆entC	0	1.25	0.0512	0.0511	0.0511
Diethylstilbestrol	∆tolC ∆entC	0	2.5	0.0518	0.0519	0.052
Diethylstilbestrol	∆tolC ∆entC	0	5.0	0.0541	0.0525	0.0522
Diethylstilbestrol	∆tolC ∆entC	0	10.0	0.0549	0.0548	0.0543
Diethylstilbestrol	∆tolC ∆entC	0	20.0	0.0582	0.0535	0.0608
Diethylstilbestrol	∆tolC ∆entC	24	0.5	0.968	1.0048	1.0122
Diethylstilbestrol	∆tolC ∆entC	24	1.25	1.049	1.0465	1.0289
Diethylstilbestrol	∆tolC ∆entC	24	2.5	1.0348	1.0297	1.0245
Diethylstilbestrol	∆tolC ∆entC	24	5.0	0.7527	0.7292	0.801
Diethylstilbestrol	∆tolC ∆entC	24	10.0	0.0796	0.1055	0.1145
Diethylstilbestrol	∆tolC ∆entC	24	20.0	0.047	0.049	0.0492
Diethylstilbestrol	∆yeeO	0	0.5	0.0508	0.051	0.0515
Diethylstilbestrol	∆yeeO	0	1.25	0.0516	0.0515	0.0516
Diethylstilbestrol	∆yeeO	0	2.5	0.0514	0.0526	0.0519
Diethylstilbestrol	∆yeeO	0	5.0	0.0504	0.0512	0.0517
Diethylstilbestrol	∆yeeO	0	10.0	0.0515	0.0529	0.0532
Diethylstilbestrol	∆yeeO	0	20.0	0.0571	0.0572	0.0552
Diethylstilbestrol	∆yeeO	24	0.5	0.9603	1.0096	0.9795
Diethylstilbestrol	∆yeeO	24	1.25	1.0092	0.9898	0.9727
Diethylstilbestrol	∆yeeO	24	2.5	0.9922	1.0007	1.0295
Diethylstilbestrol	∆yeeO	24	5.0	1.03	0.9833	0.9858
Diethylstilbestrol	∆yeeO	24	10.0	1.0227	1.0408	1.044
Diethylstilbestrol	∆yeeO	24	20.0	1.036	1.086	1.0801
Pentamidine	Efflux+	0	6.25	0.0513	0.051	0.0564
Pentamidine	Efflux+	0	12.5	0.0524	0.0519	0.052
Pentamidine	Efflux+	0	25.0	0.0535	0.0524	0.0586
Pentamidine	Efflux+	0	50.0	0.0531	0.0536	0.0528
Pentamidine	Efflux+	0	100.0	0.0547	0.053	0.0489
Pentamidine	Efflux+	0	200.0	0.0601	0.0617	0.0589
Pentamidine	Efflux+	24	6.25	0.9593	0.9835	0.9899
Pentamidine	Efflux+	24	12.5	0.8816	0.9024	0.897
Pentamidine	Efflux+	24	25.0	0.8737	0.8631	0.9037
Pentamidine	Efflux+	24	50.0	0.807	0.7696	0.8384
Pentamidine	Efflux+	24	100.0	0.6406	0.6268	0.6375
Pentamidine	Efflux+	24	200.0	0.2915	0.3134	0.4055
Pentamidine	∆emrE	0	6.25	0.0537	0.0541	0.0568
Pentamidine	∆emrE	0	12.5	0.0541	0.0547	0.0569
Pentamidine	∆emrE	0	25.0	0.0551	0.0539	0.054
Pentamidine	∆emrE	0	50.0	0.0534	0.0536	0.0537
Pentamidine	∆emrE	0	100.0	0.0546	0.0542	0.0551
Pentamidine	∆emrE	0	200.0	0.0587	0.0586	0.0583
Pentamidine	∆emrE	24	6.25	0.9131	0.8456	0.878
Pentamidine	∆emrE	24	12.5	0.838	0.8268	0.8324
Pentamidine	∆emrE	24	25.0	0.7925	0.8217	0.863
Pentamidine	∆emrE	24	50.0	0.7734	0.8546	0.8058
Pentamidine	∆emrE	24	100.0	0.7594	0.7118	0.7447
Pentamidine	∆emrE	24	200.0	0.623	0.6097	0.6136
Pentamidine	∆mdtI	0	6.25	0.0531	0.0708	0.0532
Pentamidine	∆mdtI	0	12.5	0.055	0.0557	0.0521
Pentamidine	∆mdtI	0	25.0	0.0532	0.0537	0.0533
Pentamidine	∆mdtI	0	50.0	0.0551	0.0568	0.053
Pentamidine	∆mdtI	0	100.0	0.0559	0.054	0.0557
Pentamidine	∆mdtI	0	200.0	0.0588	0.0633	0.0596
Pentamidine	∆mdtI	24	6.25	0.9956	1.0022	1.0123
Pentamidine	∆mdtI	24	12.5	0.9256	0.9146	0.9678
Pentamidine	∆mdtI	24	25.0	0.8948	0.8956	0.8944
Pentamidine	∆mdtI	24	50.0	0.8003	0.8366	0.8735
Pentamidine	∆mdtI	24	100.0	0.6429	0.6239	0.6994
Pentamidine	∆mdtI	24	200.0	0.3243	0.3871	0.3448
Pentamidine	∆mdtK	0	6.25	0.0537	0.0541	0.0548
Pentamidine	∆mdtK	0	12.5	0.0536	0.055	0.0539
Pentamidine	∆mdtK	0	25.0	0.0548	0.0558	0.0533
Pentamidine	∆mdtK	0	50.0	0.0526	0.0532	0.0527
Pentamidine	∆mdtK	0	100.0	0.0542	0.0538	0.0549
Pentamidine	∆mdtK	0	200.0	0.0563	0.0584	0.0574
Pentamidine	∆mdtK	24	6.25	0.8545	0.7938	0.7938
Pentamidine	∆mdtK	24	12.5	0.7827	0.8127	0.716
Pentamidine	∆mdtK	24	25.0	0.7123	0.7275	0.5992
Pentamidine	∆mdtK	24	50.0	0.4317	0.7534	0.3527
Pentamidine	∆mdtK	24	100.0	0.3326	0.382	0.3854
Pentamidine	∆mdtK	24	200.0	0.1929	0.2512	0.1914
Pentamidine	∆mdtM	0	6.25	0.0534	0.0521	0.0518
Pentamidine	∆mdtM	0	12.5	0.0509	0.0511	0.0541
Pentamidine	∆mdtM	0	25.0	0.0506	0.0534	0.0518
Pentamidine	∆mdtM	0	50.0	0.0523	0.0507	0.0511
Pentamidine	∆mdtM	0	100.0	0.0516	0.0529	0.0541
Pentamidine	∆mdtM	0	200.0	0.0603	0.0532	0.0555
Pentamidine	∆mdtM	24	6.25	0.8262	0.7996	0.801
Pentamidine	∆mdtM	24	12.5	0.7885	0.8009	0.8007
Pentamidine	∆mdtM	24	25.0	0.7688	0.7752	0.7931
Pentamidine	∆mdtM	24	50.0	0.7341	0.7377	0.7624
Pentamidine	∆mdtM	24	100.0	0.6096	0.6042	0.6289
Pentamidine	∆mdtM	24	200.0	0.4069	0.4986	0.6
Pentamidine	∆tolC ∆entC	0	6.25	0.0549	0.0548	0.0567
Pentamidine	∆tolC ∆entC	0	12.5	0.0551	0.0553	0.0555
Pentamidine	∆tolC ∆entC	0	25.0	0.0546	0.0544	0.0536
Pentamidine	∆tolC ∆entC	0	50.0	0.0541	0.0542	0.0529
Pentamidine	∆tolC ∆entC	0	100.0	0.0558	0.0556	0.0533
Pentamidine	∆tolC ∆entC	0	200.0	0.0572	0.0591	0.0563
Pentamidine	∆tolC ∆entC	24	6.25	1.0188	0.9732	0.9946
Pentamidine	∆tolC ∆entC	24	12.5	0.8657	0.8797	0.8172
Pentamidine	∆tolC ∆entC	24	25.0	0.8237	0.7994	0.7884
Pentamidine	∆tolC ∆entC	24	50.0	0.708	0.7295	0.6903
Pentamidine	∆tolC ∆entC	24	100.0	0.4001	0.4037	0.3624
Pentamidine	∆tolC ∆entC	24	200.0	0.1002	0.1022	0.0761
Pentamidine	∆yeeO	0	6.25	0.0531	0.0708	0.0553
Pentamidine	∆yeeO	0	12.5	0.0533	0.0517	0.0567
Pentamidine	∆yeeO	0	25.0	0.0882	0.0533	0.0631
Pentamidine	∆yeeO	0	50.0	0.0544	0.054	0.0519
Pentamidine	∆yeeO	0	100.0	0.0547	0.0551	0.0528
Pentamidine	∆yeeO	0	200.0	0.0636	0.061	0.0748
Pentamidine	∆yeeO	24	6.25	0.8859	0.8008	0.8496
Pentamidine	∆yeeO	24	12.5	0.8241	0.8484	0.8276
Pentamidine	∆yeeO	24	25.0	0.7649	0.784	0.8209
Pentamidine	∆yeeO	24	50.0	0.7279	0.7482	0.7992
Pentamidine	∆yeeO	24	100.0	0.6473	0.6104	0.6521
Pentamidine	∆yeeO	24	200.0	0.3284	0.3557	0.3349
Riluzole	Efflux+	0	16.0	0.0519	0.0515	0.0516
Riluzole	Efflux+	0	31.0	0.0519	0.0527	0.0542
Riluzole	Efflux+	0	62.0	0.0517	0.0519	0.0494
Riluzole	Efflux+	0	125.0	0.0536	0.0539	0.0514
Riluzole	Efflux+	0	250.0	0.054	0.0523	0.0498
Riluzole	Efflux+	0	500.0	0.0559	0.0564	0.0527
Riluzole	Efflux+	24	16.0	1.0964	1.1006	1.0694
Riluzole	Efflux+	24	31.0	1.0393	1.0384	1.0367
Riluzole	Efflux+	24	62.0	0.9859	1.0348	0.9717
Riluzole	Efflux+	24	125.0	0.9556	0.988	0.989
Riluzole	Efflux+	24	250.0	0.9974	0.9494	0.9735
Riluzole	Efflux+	24	500.0	0.7458	0.697	0.7761
Riluzole	∆emrE	0	16.0	0.052	0.0519	0.0538
Riluzole	∆emrE	0	31.0	0.0524	0.0532	0.0534
Riluzole	∆emrE	0	62.0	0.0525	0.0524	0.0532
Riluzole	∆emrE	0	125.0	0.0526	0.0527	0.0531
Riluzole	∆emrE	0	250.0	0.0523	0.0523	0.053
Riluzole	∆emrE	0	500.0	0.0529	0.0529	0.0525
Riluzole	∆emrE	24	16.0	0.9694	0.9314	0.9813
Riluzole	∆emrE	24	31.0	1.1373	1.0484	1.009
Riluzole	∆emrE	24	62.0	1.0669	1.1239	1.0533
Riluzole	∆emrE	24	125.0	1.0784	1.1359	1.1526
Riluzole	∆emrE	24	250.0	1.0878	1.0349	1.1411
Riluzole	∆emrE	24	500.0	0.8225	0.8328	0.8238
Riluzole	∆mdtI	0	16.0	0.0556	0.0544	0.2156
Riluzole	∆mdtI	0	31.0	0.0528	0.0538	0.0548
Riluzole	∆mdtI	0	62.0	0.0542	0.0538	0.0532
Riluzole	∆mdtI	0	125.0	0.0546	0.0562	0.0506
Riluzole	∆mdtI	0	250.0	0.0556	0.0561	0.053
Riluzole	∆mdtI	0	500.0	0.0551	0.0568	0.0513
Riluzole	∆mdtI	24	16.0	1.0742	1.0589	1.0338
Riluzole	∆mdtI	24	31.0	1.0456	1.042	1.0467
Riluzole	∆mdtI	24	62.0	0.9905	1.0232	1.0283
Riluzole	∆mdtI	24	125.0	0.9626	0.9663	1.0146
Riluzole	∆mdtI	24	250.0	0.971	0.9722	0.9869
Riluzole	∆mdtI	24	500.0	0.7107	0.5678	0.6221
Riluzole	∆mdtK	0	16.0	0.052	0.0519	0.0569
Riluzole	∆mdtK	0	31.0	0.0529	0.0543	0.0526
Riluzole	∆mdtK	0	62.0	0.0515	0.0519	0.0518
Riluzole	∆mdtK	0	125.0	0.0507	0.0518	0.0515
Riluzole	∆mdtK	0	250.0	0.0516	0.0518	0.0525
Riluzole	∆mdtK	0	500.0	0.0525	0.0531	0.0528
Riluzole	∆mdtK	24	16.0	0.8184	0.9086	0.7657
Riluzole	∆mdtK	24	31.0	0.768	0.8321	0.7982
Riluzole	∆mdtK	24	62.0	0.8052	0.7831	0.7749
Riluzole	∆mdtK	24	125.0	0.7131	0.8103	0.7224
Riluzole	∆mdtK	24	250.0	0.7583	0.7394	0.7242
Riluzole	∆mdtK	24	500.0	0.6569	0.6711	0.6783
Riluzole	∆mdtM	0	16.0	0.0529	0.0506	0.0499
Riluzole	∆mdtM	0	31.0	0.0527	0.0503	0.0518
Riluzole	∆mdtM	0	62.0	0.0533	0.0518	0.052
Riluzole	∆mdtM	0	125.0	0.0533	0.0532	0.0512
Riluzole	∆mdtM	0	250.0	0.0525	0.0511	0.0521
Riluzole	∆mdtM	0	500.0	0.0524	0.0506	0.0512
Riluzole	∆mdtM	24	16.0	0.8001	0.7924	0.8129
Riluzole	∆mdtM	24	31.0	0.7816	0.8065	0.7809
Riluzole	∆mdtM	24	62.0	0.7928	0.774	0.7605
Riluzole	∆mdtM	24	125.0	0.7546	0.7476	0.7173
Riluzole	∆mdtM	24	250.0	0.8024	0.8177	0.7359
Riluzole	∆mdtM	24	500.0	0.5016	0.5757	0.5052
Riluzole	∆tolC ∆entC	0	16.0	0.0537	0.0535	0.0554
Riluzole	∆tolC ∆entC	0	31.0	0.0526	0.0534	0.0527
Riluzole	∆tolC ∆entC	0	62.0	0.0524	0.0541	0.0542
Riluzole	∆tolC ∆entC	0	125.0	0.0526	0.0536	0.0541
Riluzole	∆tolC ∆entC	0	250.0	0.055	0.0531	0.0527
Riluzole	∆tolC ∆entC	0	500.0	0.0545	0.0549	0.0516
Riluzole	∆tolC ∆entC	24	16.0	1.0627	1.0365	1.057
Riluzole	∆tolC ∆entC	24	31.0	1.1039	1.0907	1.0693
Riluzole	∆tolC ∆entC	24	62.0	1.0145	1.0024	1.0466
Riluzole	∆tolC ∆entC	24	125.0	0.9863	0.9741	0.951
Riluzole	∆tolC ∆entC	24	250.0	0.6524	0.6359	0.6152
Riluzole	∆tolC ∆entC	24	500.0	0.0497	0.0524	0.0499
Riluzole	∆yeeO	0	16.0	0.0556	0.0544	0.0944
Riluzole	∆yeeO	0	31.0	0.0541	0.0549	0.054
Riluzole	∆yeeO	0	62.0	0.0527	0.055	0.0788
Riluzole	∆yeeO	0	125.0	0.0527	0.0563	0.0632
Riluzole	∆yeeO	0	250.0	0.053	0.0543	0.0558
Riluzole	∆yeeO	0	500.0	0.0511	0.0537	0.055
Riluzole	∆yeeO	24	16.0	0.9466	0.968	0.9587
Riluzole	∆yeeO	24	31.0	0.8784	0.879	0.9589
Riluzole	∆yeeO	24	62.0	0.9013	0.7894	0.8626
Riluzole	∆yeeO	24	125.0	0.9021	0.8951	0.9291
Riluzole	∆yeeO	24	250.0	0.8283	0.8466	0.8958
Riluzole	∆yeeO	24	500.0	0.6917	0.6914	0.7249
