# Supplementary material for: Low-cost anti-mycobacterial drug discovery using engineered E. coli
Source: Nat Commun. 2022 Jul 7;13:3905. doi: 10.1038/s41467-022-31570-3 (PMC9262897; doi:10.1038/s41467-022-31570-3)
Supplement: Supplementary file 4 — Source Data [file 41467_2022_31570_MOESM4_ESM.zip › Source data/Sup Fig S1/TolC Rescue.csv]

Strain	Replicate	Time (hours)	0.08	0.16	0.24	0.32	0.40	0.48	0.56	0.64	0.72	0.80	0.88	0.96	1.04	1.12	1.20	1.28	1.36	1.44	1.52	1.60	1.68	1.76	1.84	1.92	2.00	2.08	2.16	2.24	2.32	2.40	2.48	2.56	2.64	2.72	2.80	2.88	2.96	3.04	3.12	3.20	3.28	3.36	3.44	3.52	3.60	3.68	3.76
Parent strain	Rep 1	Growth (OD)	0.0517	0.0517	0.0517	0.0517	0.0517	0.0518	0.0519	0.0519	0.0520	0.0522	0.0524	0.0525	0.0526	0.0527	0.0527	0.0531	0.0532	0.0535	0.0538	0.0541	0.0545	0.0549	0.0554	0.0559	0.0565	0.0572	0.0577	0.0586	0.0591	0.0596	0.0603	0.0607	0.0614	0.0623	0.0632	0.0644	0.0654	0.0667	0.0680	0.0694	0.0709	0.0726	0.0747	0.0764	0.0788	0.0809	0.0838
Parent strain	Rep 2	Growth (OD)	0.0514	0.0516	0.0515	0.0517	0.0515	0.0516	0.0517	0.0520	0.0519	0.0520	0.0522	0.0524	0.0524	0.0528	0.0527	0.0532	0.0532	0.0534	0.0538	0.0543	0.0546	0.0549	0.0556	0.0561	0.0566	0.0573	0.0581	0.0586	0.0592	0.0595	0.0602	0.0608	0.0617	0.0625	0.0640	0.0651	0.0663	0.0678	0.0689	0.0704	0.0722	0.0738	0.0768	0.0785	0.0811	0.0839	0.0868
Parent strain	Rep 3	Growth (OD)	0.0513	0.0513	0.0512	0.0512	0.0514	0.0515	0.0516	0.0516	0.0517	0.0519	0.0520	0.0522	0.0523	0.0523	0.0525	0.0529	0.0531	0.0531	0.0535	0.0539	0.0543	0.0548	0.0553	0.0559	0.0566	0.0572	0.0577	0.0584	0.0589	0.0595	0.0598	0.0607	0.0614	0.0624	0.0636	0.0646	0.0656	0.0672	0.0685	0.0699	0.0716	0.0734	0.0757	0.0775	0.0802	0.0828	0.0860
Parent strain	Rep 4	Growth (OD)	0.0535	0.0533	0.0535	0.0533	0.0534	0.0534	0.0535	0.0535	0.0535	0.0539	0.0539	0.0540	0.0540	0.0541	0.0543	0.0543	0.0547	0.0547	0.0550	0.0553	0.0557	0.0560	0.0565	0.0572	0.0577	0.0582	0.0589	0.0597	0.0601	0.0606	0.0610	0.0616	0.0623	0.0633	0.0643	0.0649	0.0663	0.0675	0.0688	0.0702	0.0717	0.0731	0.0750	0.0768	0.0792	0.0816	0.0845
ΔentC	Rep 1	Growth (OD)	0.0514	0.0515	0.0515	0.0515	0.0516	0.0516	0.0516	0.0518	0.0519	0.0520	0.0521	0.0524	0.0525	0.0525	0.0527	0.0528	0.0529	0.0532	0.0534	0.0537	0.0540	0.0543	0.0548	0.0554	0.0560	0.0565	0.0571	0.0578	0.0583	0.0588	0.0595	0.0599	0.0604	0.0614	0.0625	0.0634	0.0646	0.0658	0.0669	0.0683	0.0698	0.0715	0.0733	0.0749	0.0774	0.0796	0.0826
ΔentC	Rep 2	Growth (OD)	0.0513	0.0515	0.0513	0.0516	0.0513	0.0514	0.0516	0.0517	0.0517	0.0518	0.0522	0.0522	0.0523	0.0526	0.0526	0.0530	0.0531	0.0532	0.0536	0.0541	0.0545	0.0548	0.0553	0.0558	0.0564	0.0570	0.0576	0.0583	0.0589	0.0595	0.0600	0.0607	0.0617	0.0625	0.0638	0.0649	0.0660	0.0677	0.0689	0.0707	0.0725	0.0742	0.0770	0.0786	0.0814	0.0843	0.0873
ΔentC	Rep 3	Growth (OD)	0.0515	0.0513	0.0513	0.0513	0.0513	0.0514	0.0515	0.0515	0.0516	0.0517	0.0519	0.0521	0.0521	0.0523	0.0524	0.0527	0.0530	0.0530	0.0534	0.0537	0.0542	0.0546	0.0549	0.0556	0.0562	0.0568	0.0571	0.0579	0.0585	0.0590	0.0596	0.0603	0.0611	0.0621	0.0633	0.0645	0.0655	0.0669	0.0682	0.0696	0.0715	0.0732	0.0756	0.0772	0.0801	0.0828	0.0859
ΔentC	Rep 4	Growth (OD)	0.0516	0.0515	0.0514	0.0515	0.0515	0.0514	0.0516	0.0518	0.0516	0.0521	0.0521	0.0522	0.0521	0.0523	0.0524	0.0525	0.0529	0.0530	0.0532	0.0536	0.0540	0.0541	0.0547	0.0553	0.0556	0.0562	0.0568	0.0575	0.0579	0.0585	0.0591	0.0595	0.0601	0.0610	0.0620	0.0629	0.0640	0.0652	0.0662	0.0676	0.0691	0.0706	0.0726	0.0743	0.0767	0.0793	0.0819
ΔtolC, ΔentC	Rep 1	Growth (OD)	0.0536	0.0534	0.0532	0.0532	0.0533	0.0535	0.0534	0.0535	0.0534	0.0536	0.0536	0.0537	0.0538	0.0538	0.0537	0.0540	0.0539	0.0541	0.0542	0.0542	0.0545	0.0545	0.0547	0.0548	0.0550	0.0553	0.0553	0.0557	0.0561	0.0563	0.0567	0.0572	0.0578	0.0582	0.0590	0.0596	0.0601	0.0608	0.0613	0.0618	0.0624	0.0632	0.0642	0.0650	0.0661	0.0674	0.0688
ΔtolC, ΔentC	Rep 2	Growth (OD)	0.0513	0.0514	0.0513	0.0514	0.0512	0.0513	0.0512	0.0513	0.0512	0.0513	0.0515	0.0516	0.0514	0.0516	0.0516	0.0519	0.0520	0.0519	0.0520	0.0521	0.0525	0.0525	0.0529	0.0528	0.0530	0.0534	0.0538	0.0542	0.0547	0.0547	0.0554	0.0559	0.0569	0.0572	0.0578	0.0585	0.0590	0.0600	0.0601	0.0609	0.0613	0.0624	0.0639	0.0645	0.0659	0.0670	0.0687
ΔtolC, ΔentC	Rep 3	Growth (OD)	0.0514	0.0512	0.0511	0.0511	0.0512	0.0513	0.0512	0.0512	0.0511	0.0514	0.0515	0.0515	0.0516	0.0515	0.0516	0.0518	0.0517	0.0518	0.0519	0.0520	0.0522	0.0523	0.0526	0.0527	0.0530	0.0532	0.0534	0.0538	0.0542	0.0545	0.0549	0.0554	0.0560	0.0566	0.0573	0.0576	0.0583	0.0589	0.0594	0.0598	0.0607	0.0617	0.0629	0.0636	0.0648	0.0661	0.0676
ΔtolC, ΔentC	Rep 4	Growth (OD)	0.0513	0.0513	0.0514	0.0512	0.0512	0.0513	0.0512	0.0512	0.0512	0.0515	0.0514	0.0516	0.0515	0.0515	0.0516	0.0517	0.0517	0.0518	0.0518	0.0521	0.0521	0.0520	0.0526	0.0528	0.0527	0.0529	0.0530	0.0533	0.0536	0.0541	0.0545	0.0547	0.0555	0.0558	0.0563	0.0569	0.0574	0.0584	0.0586	0.0592	0.0597	0.0600	0.0610	0.0618	0.0631	0.0642	0.0653
ΔtolC	Rep 1	Growth (OD)	0.0515	0.0513	0.0514	0.0512	0.0513	0.0513	0.0512	0.0513	0.0511	0.0513	0.0514	0.0514	0.0515	0.0514	0.0513	0.0516	0.0515	0.0516	0.0516	0.0516	0.0519	0.0518	0.0518	0.0519	0.0521	0.0522	0.0522	0.0526	0.0527	0.0529	0.0532	0.0533	0.0536	0.0540	0.0544	0.0546	0.0551	0.0557	0.0562	0.0566	0.0573	0.0578	0.0585	0.0588	0.0592	0.0595	0.0601
ΔtolC	Rep 2	Growth (OD)	0.0512	0.0514	0.0512	0.0513	0.0511	0.0512	0.0511	0.0512	0.0511	0.0512	0.0514	0.0514	0.0513	0.0514	0.0514	0.0516	0.0514	0.0514	0.0514	0.0516	0.0516	0.0516	0.0520	0.0518	0.0519	0.0519	0.0524	0.0526	0.0527	0.0528	0.0531	0.0534	0.0538	0.0540	0.0546	0.0552	0.0558	0.0562	0.0567	0.0574	0.0581	0.0584	0.0594	0.0599	0.0602	0.0603	0.0612
ΔtolC	Rep 3	Growth (OD)	0.0512	0.0511	0.0512	0.0511	0.0512	0.0511	0.0511	0.0509	0.0510	0.0512	0.0512	0.0513	0.0513	0.0512	0.0512	0.0515	0.0514	0.0514	0.0515	0.0515	0.0516	0.0515	0.0517	0.0519	0.0520	0.0519	0.0521	0.0525	0.0525	0.0528	0.0530	0.0533	0.0536	0.0539	0.0543	0.0547	0.0552	0.0556	0.0562	0.0568	0.0574	0.0579	0.0585	0.0590	0.0593	0.0594	0.0601
ΔtolC	Rep 4	Growth (OD)	0.0541	0.0541	0.0542	0.0541	0.0540	0.0541	0.0540	0.0540	0.0538	0.0540	0.0541	0.0541	0.0540	0.0540	0.0539	0.0539	0.0539	0.0539	0.0539	0.0541	0.0542	0.0539	0.0544	0.0546	0.0544	0.0546	0.0546	0.0549	0.0549	0.0551	0.0555	0.0554	0.0558	0.0561	0.0566	0.0571	0.0573	0.0578	0.0583	0.0591	0.0597	0.0600	0.0607	0.0612	0.0619	0.0624	0.0628
[truncated: 78 more columns]
