# Supplementary material for: Low-cost anti-mycobacterial drug discovery using engineered E. coli
Source: Nat Commun. 2022 Jul 7;13:3905. doi: 10.1038/s41467-022-31570-3 (PMC9262897; doi:10.1038/s41467-022-31570-3)
Supplement: Supplementary file 4 — Source Data [file 41467_2022_31570_MOESM4_ESM.zip › Source data/Sup Fig S3/Alr Assay Controls.csv]

Drug	Dose (mM)	Enzyme treatment	Replicate	Time (s)	0	46.7	93.3	139.9	186.6	233.2	279.9	326.5	373.1	419.8	466.4	513.1	559.7	606.4	653	699.7	746.3	792.9	839.6	886.2
Benazepril	0	With ALR	Rep 1	Fluorescence (460 nm)	194	269	393	552	717	878	1034	1187	1310	1395	1490	1534	1593	1637	1663	1715	1735	1766	1792	1805
Benazepril	0	With ALR	Rep 2	Fluorescence (460 nm)	230	290	372	465	590	736	888	1004	1127	1246	1316	1370	1454	1489	1535	1579	1596	1615	1650	1668
Benazepril	0	With ALR	Rep 3	Fluorescence (460 nm)	242	285	336	418	538	674	825	988	1134	1279	1356	1452	1508	1548	1587	1639	1671	1711	1738	1747
Benazepril	0.5	With ALR	Rep 1	Fluorescence (460 nm)	236	341	487	644	791	922	1054	1197	1275	1368	1425	1484	1526	1566	1590	1622	1646	1676	1685	1696
Benazepril	0.5	With ALR	Rep 2	Fluorescence (460 nm)	243	337	452	572	699	837	978	1093	1189	1270	1325	1357	1414	1451	1484	1513	1545	1557	1569	1593
Benazepril	0.5	With ALR	Rep 3	Fluorescence (460 nm)	230	293	386	488	604	741	875	993	1119	1220	1326	1395	1445	1497	1534	1563	1569	1628	1645	1663
Benazepril	1	With ALR	Rep 1	Fluorescence (460 nm)	247	358	505	663	814	959	1087	1191	1278	1354	1394	1460	1505	1537	1566	1590	1601	1635	1640	1656
Benazepril	1	With ALR	Rep 2	Fluorescence (460 nm)	227	322	444	571	731	857	998	1095	1205	1250	1302	1362	1413	1435	1445	1491	1509	1526	1550	1572
Benazepril	1	With ALR	Rep 3	Fluorescence (460 nm)	261	355	479	638	771	914	1054	1161	1230	1327	1376	1420	1458	1489	1520	1540	1569	1605	1610	1613
Benazepril	0	No ALR	Rep 1	Fluorescence (460 nm)	191	191	195	199	201	201	202	207	209	209	213	212	216	220	221	223	224	227	230	229
Benazepril	0	No ALR	Rep 2	Fluorescence (460 nm)	197	207	206	205	211	205	207	205	209	208	209	209	216	219	218	216	218	221	216	216
Benazepril	0	No ALR	Rep 3	Fluorescence (460 nm)	274	275	277	287	280	273	278	271	269	273	276	270	268	267	267	266	268	272	280	272
Benazepril	0.5	No ALR	Rep 1	Fluorescence (460 nm)	185	186	196	198	196	189	198	201	198	200	198	205	208	210	209	218	218	221	218	220
Benazepril	0.5	No ALR	Rep 2	Fluorescence (460 nm)	197	202	207	205	209	202	205	202	198	208	204	203	204	207	203	208	213	209	208	214
Benazepril	0.5	No ALR	Rep 3	Fluorescence (460 nm)	255	264	264	258	256	253	248	249	244	250	243	241	249	245	246	243	250	256	250	253
Benazepril	1	No ALR	Rep 1	Fluorescence (460 nm)	173	175	180	182	181	185	187	186	194	189	200	198	194	201	197	200	209	207	209	218
Benazepril	1	No ALR	Rep 2	Fluorescence (460 nm)	191	197	195	197	195	199	195	197	193	195	202	196	205	205	204	207	204	209	213	207
Benazepril	1	No ALR	Rep 3	Fluorescence (460 nm)	255	254	251	256	240	251	243	246	243	250	249	249	246	249	251	258	257	257	251	260
DCS	0	With ALR	Rep 1	Fluorescence (460 nm)	227	302	433	568	727	890	1033	1162	1289	1365	1438	1525	1579	1632	1644	1685	1714	1748	1782	1772
DCS	0	With ALR	Rep 2	Fluorescence (460 nm)	195	252	309	398	513	661	792	933	1065	1160	1257	1345	1396	1452	1504	1532	1561	1586	1610	1641
DCS	0	With ALR	Rep 3	Fluorescence (460 nm)	268	306	365	460	585	740	894	1028	1161	1252	1349	1404	1491	1526	1564	1606	1631	1669	1675	1709
DCS	0.01	With ALR	Rep 1	Fluorescence (460 nm)	245	343	474	623	770	916	1060	1182	1295	1383	1434	1502	1574	1603	1631	1667	1703	1729	1744	1779
DCS	0.01	With ALR	Rep 2	Fluorescence (460 nm)	199	251	305	368	463	583	710	854	983	1111	1209	1310	1382	1438	1480	1528	1566	1594	1622	1650
DCS	0.01	With ALR	Rep 3	Fluorescence (460 nm)	291	336	403	510	606	706	849	977	1092	1215	1301	1390	1452	1512	1553	1594	1621	1678	1684	1707
DCS	0.3	With ALR	Rep 1	Fluorescence (460 nm)	224	310	426	554	702	852	995	1115	1242	1342	1408	1466	1512	1561	1598	1641	1668	1671	1720	1744
DCS	0.3	With ALR	Rep 2	Fluorescence (460 nm)	247	297	372	482	604	732	869	1013	1115	1226	1309	1365	1421	1505	1502	1546	1588	1627	1639	1647
DCS	0.3	With ALR	Rep 3	Fluorescence (460 nm)	304	378	478	571	721	870	1017	1150	1248	1336	1413	1466	1541	1572	1612	1626	1657	1699	1732	1744
DCS	0	No ALR	Rep 1	Fluorescence (460 nm)	193	193	200	199	210	199	207	205	213	215	214	217	217	228	223	224	232	233	238	240
DCS	0	No ALR	Rep 2	Fluorescence (460 nm)	212	219	218	225	218	227	215	216	221	225	221	216	224	227	230	229	221	229	230	229
DCS	0	No ALR	Rep 3	Fluorescence (460 nm)	291	279	279	281	289	281	275	283	278	275	276	278	279	275	281	283	278	279	283	288
DCS	0.01	No ALR	Rep 1	Fluorescence (460 nm)	193	198	197	199	203	206	210	210	213	220	220	219	218	231	222	227	230	237	231	232
DCS	0.01	No ALR	Rep 2	Fluorescence (460 nm)	205	210	215	213	218	216	218	216	214	215	212	220	220	221	220	221	222	226	225	229
DCS	0.01	No ALR	Rep 3	Fluorescence (460 nm)	275	271	267	267	275	267	266	267	266	268	265	269	269	273	268	271	267	275	273	270
DCS	0.3	No ALR	Rep 1	Fluorescence (460 nm)	185	190	193	194	201	201	200	202	208	208	206	216	216	217	220	221	224	228	227	235
DCS	0.3	No ALR	Rep 2	Fluorescence (460 nm)	208	211	208	211	215	209	213	217	212	209	210	209	217	217	223	222	227	224	229	232
DCS	0.3	No ALR	Rep 3	Fluorescence (460 nm)	273	278	271	267	267	275	265	271	272	270	273	268	273	272	276	276	279	284	275	284
