# Supplementary material for: Low-cost anti-mycobacterial drug discovery using engineered E. coli
Source: Nat Commun. 2022 Jul 7;13:3905. doi: 10.1038/s41467-022-31570-3 (PMC9262897; doi:10.1038/s41467-022-31570-3)
Supplement: Supplementary file 4 — Source Data [file 41467_2022_31570_MOESM4_ESM.zip › Source data/Plasmid sequences/pNB101.gb]

LOCUS       pNB101                  4616 bp    DNA     circular UNA 18-MAR-2021
DEFINITION  pBAD-araC.
ACCESSION   1.0.0
VERSION     1.0.0.
KEYWORDS    .
SOURCE      
  ORGANISM  .
FEATURES             Location/Qualifiers
     promoter        7..292
                     /label="pBAD"
     RBS             299..313
                     /standard_name="RBS1"
     CDS             320..1198
                     /label="araC"
     terminator      1223..1327
                     /label="TermT1"
     misc_feature    1334..3554
                     /label="pSC101 rep origin"
     terminator      complement(3555..3660)
                     /label="TermT0"
     gene            complement(3667..4616)
                     /label="KanR"
ORIGIN      
        1 gacgtcaaga aaccaattgt ccatattgca tcagacattg ccgtcactgc gtcttttact
       61 ggctcttctc gctaaccaaa ccggtaaccc cgcttattaa aagcattctg taacaaagcg
      121 ggaccaaagc catgacaaaa acgcgtaaca aaagtgtcta taatcacggc agaaaagtcc
      181 acattgatta tttgcacggc gtcacacttt gctatgccat agcattttta tccataagat
      241 tagcggatcc tacctgacgc tttttatcgc aactctctac tgtttctcca tagaattcat
      301 taaagaggag aaaggtacca tggctgaagc gcaaaatgat cccctgctgc cgggatactc
      361 gtttaacgcc catctggtgg cgggtttaac gccgattgag gccaacggtt atctcgattt
      421 ttttatcgac cgaccgctgg gaatgaaagg ttatattctc aatctcacca ttcgcggtca
      481 gggggtggtg aaaaatcagg gacgagaatt tgtctgccga ccgggtgata ttttgctgtt
      541 cccgccagga gagattcatc actacggtcg tcatccggag gctcgcgaat ggtatcacca
      601 gtgggtttac tttcgtccgc gcgcctactg gcatgaatgg cttaactggc cgtcaatatt
      661 tgccaatacg ggtttctttc gcccggatga agcgcaccag ccgcatttca gcgacctgtt
      721 tgggcaaatc attaacgccg ggcaagggga agggcgctat tcggagctgc tggcgataaa
      781 tctgcttgag caattgttac tgcggcgcat ggaagcgatt aacgagtcgc tccatccacc
      841 gatggataat cgggtacgcg aggcttgtca gtacatcagc gatcacctgg cagacagcaa
      901 ttttgatatc gccagcgtcg cacagcatgt ttgcttgtcg ccgtcgcgtc tgtcacatct
      961 tttccgccag cagttaggga ttagcgtctt aagctggcgc gaggaccaac gcattagtca
     1021 ggcgaagctg cttttgagca ctacccggat gcctatcgcc accgtcggtc gcaatgttgg
     1081 ttttgacgat caactctatt tctcgcgagt atttaaaaaa tgcaccgggg ccagcccgag
     1141 cgagtttcgt gccggttgtg aagaaaaagt gaatgatgta gccgtcaagt tgtcataacc
     1201 cgggggatcc catggtacgc gtggcatcaa ataaaacgaa aggctcagtc gaaagactgg
     1261 gcctttcgtt ttatctgttg tttgtcggtg aacgctctcc tgagtaggac aaatccgccg
     1321 ccctagacct agggtacggg ttttgctgcc cgcaaacggg ctgttctggt gttgctagtt
     1381 tgttatcaga atcgcagatc cggcttcagg tttgccggct gaaagcgcta tttcttccag
     1441 aattgccatg attttttccc cacgggaggc gtcactggct cccgtgttgt cggcagcttt
     1501 gattcgataa gcagcatcgc ctgtttcagg ctgtctatgt gtgactgttg agctgtaaca
     1561 agttgtctca ggtgttcaat ttcatgttct agttgctttg ttttactggt ttcacctgtt
     1621 ctattaggtg ttacatgctg ttcatctgtt acattgtcga tctgttcatg gtgaacagct
     1681 ttaaatgcac caaaaactcg taaaagctct gatgtatcta tcttttttac accgttttca
     1741 tctgtgcata tggacagttt tccctttgat atctaacggt gaacagttgt tctacttttg
     1801 tttgttagtc ttgatgcttc actgatagat acaagagcca taagaacctc agatccttcc
     1861 gtatttagcc agtatgttct ctagtgtggt tcgttgtttt tgcgtgagcc atgagaacga
     1921 accattgaga tcatgcttac tttgcatgtc actcaaaaat tttgcctcaa aactggtgag
     1981 ctgaattttt gcagttaaag catcgtgtag tgtttttctt agtccgttac gtaggtagga
     2041 atctgatgta atggttgttg gtattttgtc accattcatt tttatctggt tgttctcaag
     2101 ttcggttacg agatccattt gtctatctag ttcaacttgg aaaatcaacg tatcagtcgg
     2161 gcggcctcgc ttatcaacca ccaatttcat attgctgtaa gtgtttaaat ctttacttat
     2221 tggtttcaaa acccattggt taagcctttt aaactcatgg tagttatttt caagcattaa
     2281 catgaactta aattcatcaa ggctaatctc tatatttgcc ttgtgagttt tcttttgtgt
     2341 tagttctttt aataaccact cataaatcct catagagtat ttgttttcaa aagacttaac
     2401 atgttccaga ttatatttta tgaatttttt taactggaaa agataaggca atatctcttc
     2461 actaaaaact aattctaatt tttcgcttga gaacttggca tagtttgtcc actggaaaat
     2521 ctcaaagcct ttaaccaaag gattcctgat ttccacagtt ctcgtcatca gctctctggt
     2581 tgctttagct aatacaccat aagcattttc cctactgatg ttcatcatct gagcgtattg
     2641 gttataagtg aacgataccg tccgttcttt ccttgtaggg ttttcaatcg tggggttgag
     2701 tagtgccaca cagcataaaa ttagcttggt ttcatgctcc gttaagtcat agcgactaat
     2761 cgctagttca tttgctttga aaacaactaa ttcagacata catctcaatt ggtctaggtg
     2821 attttaatca ctataccaat tgagatgggc tagtcaatga taattactag tccttttcct
     2881 ttgagttgtg ggtatctgta aattctgcta gacctttgct ggaaaacttg taaattctgc
     2941 tagaccctct gtaaattccg ctagaccttt gtgtgttttt tttgtttata ttcaagtggt
     3001 tataatttat agaataaaga aagaataaaa aaagataaaa agaatagatc ccagccctgt
     3061 gtataactca ctactttagt cagttccgca gtattacaaa aggatgtcgc aaacgctgtt
     3121 tgctcctcta caaaacagac cttaaaaccc taaaggctta agtagcaccc tcgcaagctc
     3181 gggcaaatcg ctgaatattc cttttgtctc cgaccatcag gcacctgagt cgctgtcttt
     3241 ttcgtgacat tcagttcgct gcgctcacgg ctctggcagt gaatgggggt aaatggcact
     3301 acaggcgcct tttatggatt catgcaagga aactacccat aatacaagaa aagcccgtca
     3361 cgggcttctc agggcgtttt atggcgggtc tgctatgtgg tgctatctga ctttttgctg
     3421 ttcagcagtt cctgccctct gattttccag tctgaccact tcggattatc ccgtgacagg
     3481 tcattcagac tggctaatgc acccagtaag gcagcggtat catcaacagg cttacccgtc
     3541 ttactgtccc tagtgcttgg attctcacca ataaaaaacg cccggcggca accgagcgtt
     3601 ctgaacaaat ccagatggag ttctgaggtc attactggat ctatcaacag gagtccaagc
     3661 gagctctcga accccagagt cccgctcaga agaactcgtc aagaaggcga tagaaggcga
     3721 tgcgctgcga atcgggagcg gcgataccgt aaagcacgag gaagcggtca gcccattcgc
     3781 cgccaagctc ttcagcaata tcacgggtag ccaacgctat gtcctgatag cggtccgcca
     3841 cacccagccg gccacagtcg atgaatccag aaaagcggcc attttccacc atgatattcg
     3901 gcaagcaggc atcgccatgg gtcacgacga gatcctcgcc gtcgggcatg cgcgccttga
     3961 gcctggcgaa cagttcggct ggcgcgagcc cctgatgctc ttcgtccaga tcatcctgat
     4021 cgacaagacc ggcttccatc cgagtacgtg ctcgctcgat gcgatgtttc gcttggtggt
     4081 cgaatgggca ggtagccgga tcaagcgtat gcagccgccg cattgcatca gccatgatgg
     4141 atactttctc ggcaggagca aggtgagatg acaggagatc ctgccccggc acttcgccca
     4201 atagcagcca gtcccttccc gcttcagtga caacgtcgag cacagctgcg caaggaacgc
     4261 ccgtcgtggc cagccacgat agccgcgctg cctcgtcctg cagttcattc agggcaccgg
     4321 acaggtcggt cttgacaaaa agaaccgggc gcccctgcgc tgacagccgg aacacggcgg
     4381 catcagagca gccgattgtc tgttgtgccc agtcatagcc gaatagcctc tccacccaag
     4441 cggccggaga acctgcgtgc aatccatctt gttcaatcat gcgaaacgat cctcatcctg
     4501 tctcttgatc agatcttgat cccctgcgcc atcagatcct tggcggcaag aaagccatcc
     4561 agtttacttt gcagggcttc ccaaccttac cagagggcgc cccagctggc aattcc
//
