# Supplementary material for: Low-cost anti-mycobacterial drug discovery using engineered E. coli
Source: Nat Commun. 2022 Jul 7;13:3905. doi: 10.1038/s41467-022-31570-3 (PMC9262897; doi:10.1038/s41467-022-31570-3)
Supplement: Supplementary file 4 — Source Data [file 41467_2022_31570_MOESM4_ESM.zip › Source data/Plasmid sequences/pNB200.gb]

LOCUS       pNB200                  2972 bp    DNA     circular UNA 18-MAR-2021
DEFINITION  Vector backbone for TESEC targets.
ACCESSION   1.0.0
VERSION     1.0.0.
KEYWORDS    .
SOURCE      
  ORGANISM  .
FEATURES             Location/Qualifiers
     promoter        7..292
                     /label="pBAD"
     RBS             299..313
                     /standard_name="RBS1"
     promoter        416..445
                     /label="pLac"
     CDS             490..813
                     /standard_name="lacZ"
     terminator      927..1031
                     /label="TermT1"
     misc_feature    1038..1845
                     /label="ColE1 rep origin"
     terminator      1852..1957
                     /label="TermT0"
     gene            complement(1964..2972)
                     /label="AmpR"
ORIGIN      
        1 gacgtcaaga aaccaattgt ccatattgca tcagacattg ccgtcactgc gtcttttact
       61 ggctcttctc gctaaccaaa ccggtaaccc cgcttattaa aagcattctg taacaaagcg
      121 ggaccaaagc catgacaaaa acgcgtaaca aaagtgtcta taatcacggc agaaaagtcc
      181 acattgatta tttgcacggc gtcacacttt gctatgccat agcattttta tccataagat
      241 tagcggatcc tacctgacgc tttttatcgc aactctctac tgtttctcca tagaattcat
      301 taaagaggag aaaggtacca gagaccagct ggcacgacag gtttcccgac tggaaagcgg
      361 gcagtgagcg caacgcaatt aatgtgagtt agctcactca ttaggcaccc caggctttac
      421 actttatgct tccggctcgt atgttgtgtg gaattgtgag cggataacaa tttcacacag
      481 gaaacagcta tgaccatgat tacgccaagc ttgcatgcct gcaggtcgac tctagaggat
      541 ccccgcgtac cgagctcgaa ttcactggcc gtcgttttac aacgtcgtga ctgggaaaac
      601 cctggcgtta cccaacttaa tcgccttgca gcacatcccc ctttcgccag ctggcgtaat
      661 agcgaagagg cccgcaccga tcgcccttcc caacagttgc gcagcctgaa tggcgaatgg
      721 cgcctgatgc ggtattttct ccttacgcat ctgtgcggta tttcacaccg catatggtgc
      781 actctcagta caatctgctc tgatgccgca tagttaagcc agccccgaca cccgccaaca
      841 cccgctgacg cgccctgacg ggcttgtctg ctcccggcat ccgcttacag gtctctcccg
      901 ggggatccca tggtacgcgt gctagaggca tcaaataaaa cgaaaggctc agtcgaaaga
      961 ctgggccttt cgttttatct gttgtttgtc ggtgaacgct ctcctgagta ggacaaatcc
     1021 gccgccctag acctaggcgt tcggctgcgg cgagcggtat cagctcactc aaaggcggta
     1081 atacggttat ccacagaatc aggggataac gcaggaaaga acatgtgagc aaaaggccag
     1141 caaaaggcca ggaaccgtaa aaaggccgcg ttgctggcgt ttttccatag gctccgcccc
     1201 cctgacgagc atcacaaaaa tcgacgctca agtcagaggt ggcgaaaccc gacaggacta
     1261 taaagatacc aggcgtttcc ccctggaagc tccctcgtgc gctctcctgt tccgaccctg
     1321 ccgcttaccg gatacctgtc cgcctttctc ccttcgggaa gcgtggcgct ttctcaatgc
     1381 tcacgctgta ggtatctcag ttcggtgtag gtcgttcgct ccaagctggg ctgtgtgcac
     1441 gaaccccccg ttcagcccga ccgctgcgcc ttatccggta actatcgtct tgagtccaac
     1501 ccggtaagac acgacttatc gccactggca gcagccactg gtaacaggat tagcagagcg
     1561 aggtatgtag gcggtgctac agagttcttg aagtggtggc ctaactacgg ctacactaga
     1621 aggacagtat ttggtatctg cgctctgctg aagccagtta ccttcggaaa aagagttggt
     1681 agctcttgat ccggcaaaca aaccaccgct ggtagcggtg gtttttttgt ttgcaagcag
     1741 cagattacgc gcagaaaaaa aggatctcaa gaagatcctt tgatcttttc tacggggtct
     1801 gacgctcagt ggaacgaaaa ctcacgttaa gggattttgg tcatgactag tgcttggatt
     1861 ctcaccaata aaaaacgccc ggcggcaacc gagcgttctg aacaaatcca gatggagttc
     1921 tgaggtcatt actggatcta tcaacaggag tccaagcgag ctcgtaaact tggtctgaca
     1981 gttaccaatg cttaatcagt gaggcaccta tctcagcgat ctgtctattt cgttcatcca
     2041 tagttgcctg actccccgtc gtgtagataa ctacgatacg ggagggctta ccatctggcc
     2101 ccagtgctgc aatgataccg cgggacccac gctcaccggc tccagattta tcagcaataa
     2161 accagccagc cggaagggcc gagcgcagaa gtggtcctgc aactttatcc gcctccatcc
     2221 agtctattaa ttgttgccgg gaagctagag taagtagttc gccagttaat agtttgcgca
     2281 acgttgttgc cattgctaca ggcatcgtgg tgtcacgctc gtcgtttggt atggcttcat
     2341 tcagctccgg ttcccaacga tcaaggcgag ttacatgatc ccccatgttg tgcaaaaaag
     2401 cggttagctc cttcggtcct ccgatcgttg tcagaagtaa gttggccgca gtgttatcac
     2461 tcatggttat ggcagcactg cataattctc ttactgtcat gccatccgta agatgctttt
     2521 ctgtgactgg tgagtactca accaagtcat tctgagaata gtgtatgcgg cgaccgagtt
     2581 gctcttgccc ggcgtcaata cgggataata ccgcgccaca tagcagaact ttaaaagtgc
     2641 tcatcattgg aaaacgttct tcggggcgaa aactctcaag gatcttaccg ctgttgagat
     2701 ccagttcgat gtaacccact cgtgcaccca actgatcttc agcatctttt actttcacca
     2761 gcgtttctgg gtgagcaaaa acaggaaggc aaaatgccgc aaaaaaggga ataagggcga
     2821 cacggaaatg ttgaatactc atactcttcc tttttcaata ttattgaagc atttatcagg
     2881 gttattgtct catgagcgga tacatatttg aatgtattta gaaaaataaa caaatagggg
     2941 ttccgcgcac atttccccga aaagtgccac ct
//
