# Supplementary material for: Low-cost anti-mycobacterial drug discovery using engineered E. coli
Source: Nat Commun. 2022 Jul 7;13:3905. doi: 10.1038/s41467-022-31570-3 (PMC9262897; doi:10.1038/s41467-022-31570-3)
Supplement: Supplementary file 4 — Source Data [file 41467_2022_31570_MOESM4_ESM.zip › Source data/Plasmid sequences/pNB201.gb]

LOCUS       pNB201                  3622 bp    DNA     circular UNA 18-MAR-2021
DEFINITION  pBAD - RBS1 - Mtb alr.
ACCESSION   1.0.0
VERSION     1.0.0.
KEYWORDS    .
SOURCE      
  ORGANISM  Synthetic construct.
FEATURES             Location/Qualifiers
     promoter        7..292
                     /standard_name="PBAD"
                     /label="pBAD"
     RBS             299..313
                     /standard_name="RBS1"
     CDS             320..1546
                     /locus_tag="Rv3423c"
                     /gene="alr"
                     /source="Mycobacterium tuberculosis H37Rv"
                     /label="Mtb alr"
     terminator      1577..1681
                     /label="TermT1"
     misc_feature    1688..2495
                     /standard_name="ColE1"
                     /label="ColE1 rep origin"
     terminator      complement(2502..2607)
                     /label="TermT0"
     gene            complement(2614..3622)
                     /label="AmpR"
ORIGIN      
        1 gacgtcaaga aaccaattgt ccatattgca tcagacattg ccgtcactgc gtcttttact
       61 ggctcttctc gctaaccaaa ccggtaaccc cgcttattaa aagcattctg taacaaagcg
      121 ggaccaaagc catgacaaaa acgcgtaaca aaagtgtcta taatcacggc agaaaagtcc
      181 acattgatta tttgcacggc gtcacacttt gctatgccat agcattttta tccataagat
      241 tagcggatcc tacctgacgc tttttatcgc aactctctac tgtttctcca tagaattcat
      301 taaagaggag aaaggtacca tgaaacgctt ttgggaaaat gtgggtaaac ctaacgatac
      361 gacggacggt cgcggcacca cctccctcgc gatgacaccg atctcacaga ctccgggctt
      421 actggccgag gcgatggttg acctcggagc tattgaacat aatgtgcgtg tcctccgcga
      481 acatgcgggc cacgcccagt tgatggcagt cgttaaggca gacggctacg gtcacggggc
      541 tacacgcgta gctcaaacgg ccttaggcgc cggtgctgcg gaactggggg tcgcgacagt
      601 ggatgaagct cttgcgctgc gtgccgacgg cattaccgcg ccggtattag cgtggctgca
      661 tccgccgggt atcgactttg gtccagccct gctggccgat gttcaggtgg cggtttcttc
      721 actgcgccag ttggatgaat tgctgcacgc ggttcgccgt accggtcgca ccgcgaccgt
      781 cacggtcaaa gtggataccg gactcaaccg caacggcgta ggtccagcac aattcccagc
      841 gatgttaacg gcgcttcgtc aggccatggc tgaagatgct gtgcgcctgc gcggcctgat
      901 gagccatatg gtttatgcag ataagcccga cgatagtatt aatgacgtac aagcgcaacg
      961 ttttactgct ttcctggcgc aggcgcgtga acagggcgtg cgttttgaag tggcacatct
     1021 gtcaaacagt tcggccacga tggcccgccc agacctgaca ttcgatctgg tgcgccctgg
     1081 tatcgctgtc tacgggcttt caccggtgcc ggccctgggt gatatgggcc tggtgccggc
     1141 aatgacagtc aaatgtgccg tggcgctcgt gaaaagtatt cgtgcgggtg aaggcgtgtc
     1201 ttatgggcat acatggatcg caccccgcga tactaatctg gcgctgttgc cgattggcta
     1261 tgccgatggc gtttttcgct cattaggcgg acgtctggaa gttctgatta atggacgccg
     1321 ctgcccaggt gtaggtcgta tttgtatgga tcagtttatg gtcgatctgg gtccgggccc
     1381 gctggacgtc gcggagggtg acgaagcgat cctgtttggt ccgggcatcc gcggagaacc
     1441 gaccgcccaa gactgggcgg acctggtggg gactattcac tacgaagtgg taacctcacc
     1501 gcgcgggcgt attacccgta cgtaccgcga agctgaaaac cgctaacccg ggggatccca
     1561 tggtacgcgt gctagaggca tcaaataaaa cgaaaggctc agtcgaaaga ctgggccttt
     1621 cgttttatct gttgtttgtc ggtgaacgct ctcctgagta ggacaaatcc gccgccctag
     1681 acctaggcgt tcggctgcgg cgagcggtat cagctcactc aaaggcggta atacggttat
     1741 ccacagaatc aggggataac gcaggaaaga acatgtgagc aaaaggccag caaaaggcca
     1801 ggaaccgtaa aaaggccgcg ttgctggcgt ttttccatag gctccgcccc cctgacgagc
     1861 atcacaaaaa tcgacgctca agtcagaggt ggcgaaaccc gacaggacta taaagatacc
     1921 aggcgtttcc ccctggaagc tccctcgtgc gctctcctgt tccgaccctg ccgcttaccg
     1981 gatacctgtc cgcctttctc ccttcgggaa gcgtggcgct ttctcaatgc tcacgctgta
     2041 ggtatctcag ttcggtgtag gtcgttcgct ccaagctggg ctgtgtgcac gaaccccccg
     2101 ttcagcccga ccgctgcgcc ttatccggta actatcgtct tgagtccaac ccggtaagac
     2161 acgacttatc gccactggca gcagccactg gtaacaggat tagcagagcg aggtatgtag
     2221 gcggtgctac agagttcttg aagtggtggc ctaactacgg ctacactaga aggacagtat
     2281 ttggtatctg cgctctgctg aagccagtta ccttcggaaa aagagttggt agctcttgat
     2341 ccggcaaaca aaccaccgct ggtagcggtg gtttttttgt ttgcaagcag cagattacgc
     2401 gcagaaaaaa aggatctcaa gaagatcctt tgatcttttc tacggggtct gacgctcagt
     2461 ggaacgaaaa ctcacgttaa gggattttgg tcatgactag tgcttggatt ctcaccaata
     2521 aaaaacgccc ggcggcaacc gagcgttctg aacaaatcca gatggagttc tgaggtcatt
     2581 actggatcta tcaacaggag tccaagcgag ctcgtaaact tggtctgaca gttaccaatg
     2641 cttaatcagt gaggcaccta tctcagcgat ctgtctattt cgttcatcca tagttgcctg
     2701 actccccgtc gtgtagataa ctacgatacg ggagggctta ccatctggcc ccagtgctgc
     2761 aatgataccg cgggacccac gctcaccggc tccagattta tcagcaataa accagccagc
     2821 cggaagggcc gagcgcagaa gtggtcctgc aactttatcc gcctccatcc agtctattaa
     2881 ttgttgccgg gaagctagag taagtagttc gccagttaat agtttgcgca acgttgttgc
     2941 cattgctaca ggcatcgtgg tgtcacgctc gtcgtttggt atggcttcat tcagctccgg
     3001 ttcccaacga tcaaggcgag ttacatgatc ccccatgttg tgcaaaaaag cggttagctc
     3061 cttcggtcct ccgatcgttg tcagaagtaa gttggccgca gtgttatcac tcatggttat
     3121 ggcagcactg cataattctc ttactgtcat gccatccgta agatgctttt ctgtgactgg
     3181 tgagtactca accaagtcat tctgagaata gtgtatgcgg cgaccgagtt gctcttgccc
     3241 ggcgtcaata cgggataata ccgcgccaca tagcagaact ttaaaagtgc tcatcattgg
     3301 aaaacgttct tcggggcgaa aactctcaag gatcttaccg ctgttgagat ccagttcgat
     3361 gtaacccact cgtgcaccca actgatcttc agcatctttt actttcacca gcgtttctgg
     3421 gtgagcaaaa acaggaaggc aaaatgccgc aaaaaaggga ataagggcga cacggaaatg
     3481 ttgaatactc atactcttcc tttttcaata ttattgaagc atttatcagg gttattgtct
     3541 catgagcgga tacatatttg aatgtattta gaaaaataaa caaatagggg ttccgcgcac
     3601 atttccccga aaagtgccac ct
//
