# Supplementary material for: Low-cost anti-mycobacterial drug discovery using engineered E. coli
Source: Nat Commun. 2022 Jul 7;13:3905. doi: 10.1038/s41467-022-31570-3 (PMC9262897; doi:10.1038/s41467-022-31570-3)
Supplement: Supplementary file 4 — Source Data [file 41467_2022_31570_MOESM4_ESM.zip › Source data/Plasmid sequences/pNB202.gb]

LOCUS       pNB202                  3124 bp    DNA     circular UNA 18-MAR-2021
DEFINITION  pBAD - RBS1 - meGFP.
ACCESSION   1.0.0
VERSION     1.0.0.
KEYWORDS    .
SOURCE      
  ORGANISM  .
FEATURES             Location/Qualifiers
     promoter        5..290
                     /label="pBAD"
     RBS             297..311
                     /standard_name="RBS1"
     CDS             <318..1031
                     /label="mEGFP"
     terminator      1064..1168
                     /label="TermT1"
     misc_feature    1176..1983
                     /label="ColE1 rep origin"
     terminator      complement(1990..2095)
                     /label="TermT0"
     gene            complement(2102..3110)
                     /label="AmpR"
ORIGIN      
        1 ggagaagaaa ccaattgtcc atattgcatc agacattgcc gtcactgcgt cttttactgg
       61 ctcttctcgc taaccaaacc ggtaaccccg cttattaaaa gcattctgta acaaagcggg
      121 accaaagcca tgacaaaaac gcgtaacaaa agtgtctata atcacggcag aaaagtccac
      181 attgattatt tgcacggcgt cacactttgc tatgccatag catttttatc cataagatta
      241 gcggatccta cctgacgctt tttatcgcaa ctctctactg tttctccata gaattcatta
      301 aagaggagaa aggaatggtt agcaagggcg aggagctgtt caccggggtg gtgcccatcc
      361 tggtcgagct ggacggcgac gtaaacggcc acaagttcag cgtgtccggc gagggcgagg
      421 gcgatgccac ctacggcaag ctgaccctga agttcatctg caccaccggc aagctgcccg
      481 tgccctggcc caccctcgtg accaccctga cctacggcgt gcagtgcttc agccgctacc
      541 ccgaccacat gaagcagcac gacttcttca agtccgccat gcccgaaggc tacgtccagg
      601 agcgcaccat cttcttcaag gacgacggca actacaagac ccgcgccgag gtgaagttcg
      661 agggcgacac cctggtgaac cgcatcgagc tgaagggcat cgacttcaag gaggacggca
      721 acatcctggg gcacaagctg gagtacaact acaacagcca caacgtctat atcatggccg
      781 acaagcagaa gaacggcatc aaggtgaact tcaagatccg ccacaacatc gaggacggca
      841 gcgtgcagct cgccgaccac taccagcaga acacccccat cggcgacggc cccgtgctgc
      901 tgcccgacaa ccactacctg agcacccagt ccaagctgag caaagacccc aacgagaagc
      961 gcgatcacat ggtcctgctg gagttcgtga ccgccgccgg gatcactctc ggcatggacg
     1021 agctgtacaa gtaaaggtgg gatcccatgg tacgcgtgct agaggcatca aataaaacga
     1081 aaggctcagt cgaaagactg ggcctttcgt tttatctgtt gtttgtcggt gaacgctctc
     1141 ctgagtagga caaatccgcc gccctagacc tagggcgttc ggctgcggcg agcggtatca
     1201 gctcactcaa aggcggtaat acggttatcc acagaatcag gggataacgc aggaaagaac
     1261 atgtgagcaa aaggccagca aaaggccagg aaccgtaaaa aggccgcgtt gctggcgttt
     1321 ttccataggc tccgcccccc tgacgagcat cacaaaaatc gacgctcaag tcagaggtgg
     1381 cgaaacccga caggactata aagataccag gcgtttcccc ctggaagctc cctcgtgcgc
     1441 tctcctgttc cgaccctgcc gcttaccgga tacctgtccg cctttctccc ttcgggaagc
     1501 gtggcgcttt ctcatagctc acgctgtagg tatctcagtt cggtgtaggt cgttcgctcc
     1561 aagctgggct gtgtgcacga accccccgtt cagcccgacc gctgcgcctt atccggtaac
     1621 tatcgtcttg agtccaaccc ggtaagacac gacttatcgc cactggcagc agccactggt
     1681 aacaggatta gcagagcgag gtatgtaggc ggtgctacag agttcttgaa gtggtggcct
     1741 aactacggct acactagaag gacagtattt ggtatctgcg ctctgctgaa gccagttacc
     1801 ttcggaaaaa gagttggtag ctcttgatcc ggcaaacaaa ccaccgctgg tagcggtggt
     1861 ttttttgttt gcaagcagca gattacgcgc agaaaaaaag gatctcaaga agatcctttg
     1921 atcttttcta cggggtctga cgctcagtgg aacgaaaact cacgttaagg gattttggtc
     1981 atgactagtg cttggattct caccaataaa aaacgcccgg cggcaaccga gcgttctgaa
     2041 caaatccaga tggagttctg aggtcattac tggatctatc aacaggagtc caagcgagct
     2101 cgtaaacttg gtctgacagt taccaatgct taatcagtga ggcacctatc tcagcgatct
     2161 gtctatttcg ttcatccata gttgcctgac tccccgtcgt gtagataact acgatacggg
     2221 agggcttacc atctggcccc agtgctgcaa tgataccgcg ggacccacgc tcaccggctc
     2281 cagatttatc agcaataaac cagccagccg gaagggccga gcgcagaagt ggtcctgcaa
     2341 ctttatccgc ctccatccag tctattaatt gttgccggga agctagagta agtagttcgc
     2401 cagttaatag tttgcgcaac gttgttgcca ttgctacagg catcgtggtg tcacgctcgt
     2461 cgtttggtat ggcttcattc agctccggtt cccaacgatc aaggcgagtt acatgatccc
     2521 ccatgttgtg caaaaaagcg gttagctcct tcggtcctcc gatcgttgtc agaagtaagt
     2581 tggccgcagt gttatcactc atggttatgg cagcactgca taattctctt actgtcatgc
     2641 catccgtaag atgcttttct gtgactggtg agtactcaac caagtcattc tgagaatagt
     2701 gtatgcggcg accgagttgc tcttgcccgg cgtcaatacg ggataatacc gcgccacata
     2761 gcagaacttt aaaagtgctc atcattggaa aacgttcttc ggggcgaaaa ctctcaagga
     2821 tcttaccgct gttgagatcc agttcgatgt aacccactcg tgcacccaac tgatcttcag
     2881 catcttttac tttcaccagc gtttctgggt gagcaaaaac aggaaggcaa aatgccgcaa
     2941 aaaagggaat aagggcgaca cggaaatgtt gaatactcat actcttcctt tttcaatatt
     3001 attgaagcat ttatcagggt tattgtctca tgagcggata catatttgaa tgtatttaga
     3061 aaaataaaca aataggggtt ccgcgcacat ttccccgaaa agtgccacct gacgtcgaag
     3121 acat
//
