# Supplementary material for: Low-cost anti-mycobacterial drug discovery using engineered E. coli
Source: Nat Commun. 2022 Jul 7;13:3905. doi: 10.1038/s41467-022-31570-3 (PMC9262897; doi:10.1038/s41467-022-31570-3)
Supplement: Supplementary file 4 — Source Data [file 41467_2022_31570_MOESM4_ESM.zip › Source data/Plasmid sequences/pNB203.gb]

LOCUS       pNB203                  4396 bp    DNA     circular UNA 18-MAR-2021
DEFINITION  pBAD - RBS1 - meGFP-Mtb alr.
ACCESSION   1.0.0
VERSION     1.0.0.
KEYWORDS    .
SOURCE      
  ORGANISM  .
FEATURES             Location/Qualifiers
     terminator      30..134
                     /standard_name="TermT1"
     misc_feature    141..948
                     /label="ColE1 rep origin"
     terminator      complement(955..1060)
                     /standard_name="TermT0"
     gene            complement(1067..2075)
                     /label="AmpR"
     promoter        2086..2371
                     /standard_name="PBAD"
     RBS             2378..2392
                     /standard_name="RBS1"
     CDS             2396..3112
                     /label="mEGFP"
     misc_feature    3113..3172
                     /standard_name="linker"
     CDS             <3173..4396
                     /label="Mtb alr"
ORIGIN      
        1 aggtgggatc ccatggtacg cgtgctagag gcatcaaata aaacgaaagg ctcagtcgaa
       61 agactgggcc tttcgtttta tctgttgttt gtcggtgaac gctctcctga gtaggacaaa
      121 tccgccgccc tagacctagg cgttcggctg cggcgagcgg tatcagctca ctcaaaggcg
      181 gtaatacggt tatccacaga atcaggggat aacgcaggaa agaacatgtg agcaaaaggc
      241 cagcaaaagg ccaggaaccg taaaaaggcc gcgttgctgg cgtttttcca taggctccgc
      301 ccccctgacg agcatcacaa aaatcgacgc tcaagtcaga ggtggcgaaa cccgacagga
      361 ctataaagat accaggcgtt tccccctgga agctccctcg tgcgctctcc tgttccgacc
      421 ctgccgctta ccggatacct gtccgccttt ctcccttcgg gaagcgtggc gctttctcat
      481 agctcacgct gtaggtatct cagttcggtg taggtcgttc gctccaagct gggctgtgtg
      541 cacgaacccc ccgttcagcc cgaccgctgc gccttatccg gtaactatcg tcttgagtcc
      601 aacccggtaa gacacgactt atcgccactg gcagcagcca ctggtaacag gattagcaga
      661 gcgaggtatg taggcggtgc tacagagttc ttgaagtggt ggcctaacta cggctacact
      721 agaaggacag tatttggtat ctgcgctctg ctgaagccag ttaccttcgg aaaaagagtt
      781 ggtagctctt gatccggcaa acaaaccacc gctggtagcg gtggtttttt tgtttgcaag
      841 cagcagatta cgcgcagaaa aaaaggatct caagaagatc ctttgatctt ttctacgggg
      901 tctgacgctc agtggaacga aaactcacgt taagggattt tggtcatgac tagtgcttgg
      961 attctcacca ataaaaaacg cccggcggca accgagcgtt ctgaacaaat ccagatggag
     1021 ttctgaggtc attactggat ctatcaacag gagtccaagc gagctcgtaa acttggtctg
     1081 acagttacca atgcttaatc agtgaggcac ctatctcagc gatctgtcta tttcgttcat
     1141 ccatagttgc ctgactcccc gtcgtgtaga taactacgat acgggagggc ttaccatctg
     1201 gccccagtgc tgcaatgata ccgcgggacc cacgctcacc ggctccagat ttatcagcaa
     1261 taaaccagcc agccggaagg gccgagcgca gaagtggtcc tgcaacttta tccgcctcca
     1321 tccagtctat taattgttgc cgggaagcta gagtaagtag ttcgccagtt aatagtttgc
     1381 gcaacgttgt tgccattgct acaggcatcg tggtgtcacg ctcgtcgttt ggtatggctt
     1441 cattcagctc cggttcccaa cgatcaaggc gagttacatg atcccccatg ttgtgcaaaa
     1501 aagcggttag ctccttcggt cctccgatcg ttgtcagaag taagttggcc gcagtgttat
     1561 cactcatggt tatggcagca ctgcataatt ctcttactgt catgccatcc gtaagatgct
     1621 tttctgtgac tggtgagtac tcaaccaagt cattctgaga atagtgtatg cggcgaccga
     1681 gttgctcttg cccggcgtca atacgggata ataccgcgcc acatagcaga actttaaaag
     1741 tgctcatcat tggaaaacgt tcttcggggc gaaaactctc aaggatctta ccgctgttga
     1801 gatccagttc gatgtaaccc actcgtgcac ccaactgatc ttcagcatct tttactttca
     1861 ccagcgtttc tgggtgagca aaaacaggaa ggcaaaatgc cgcaaaaaag ggaataaggg
     1921 cgacacggaa atgttgaata ctcatactct tcctttttca atattattga agcatttatc
     1981 agggttattg tctcatgagc ggatacatat ttgaatgtat ttagaaaaat aaacaaatag
     2041 gggttccgcg cacatttccc cgaaaagtgc cacctgacgt cggagaagaa accaattgtc
     2101 catattgcat cagacattgc cgtcactgcg tcttttactg gctcttctcg ctaaccaaac
     2161 cggtaacccc gcttattaaa agcattctgt aacaaagcgg gaccaaagcc atgacaaaaa
     2221 cgcgtaacaa aagtgtctat aatcacggca gaaaagtcca cattgattat ttgcacggcg
     2281 tcacactttg ctatgccata gcatttttat ccataagatt agcggatcct acctgacgct
     2341 ttttatcgca actctctact gtttctccat agaattcatt aaagaggaga aaggaatggt
     2401 tagcaagggc gaggagctgt tcaccggggt ggtgcccatc ctggtcgagc tggacggcga
     2461 cgtaaacggc cacaagttca gcgtgtccgg cgagggcgag ggcgatgcca cctacggcaa
     2521 gctgaccctg aagttcatct gcaccaccgg caagctgccc gtgccctggc ccaccctcgt
     2581 gaccaccctg acctacggcg tgcagtgctt cagccgctac cccgaccaca tgaagcagca
     2641 cgacttcttc aagtccgcca tgcccgaagg ctacgtccag gagcgcacca tcttcttcaa
     2701 ggacgacggc aactacaaga cccgcgccga ggtgaagttc gagggcgaca ccctggtgaa
     2761 ccgcatcgag ctgaagggca tcgacttcaa ggaggacggc aacatcctgg ggcacaagct
     2821 ggagtacaac tacaacagcc acaacgtcta tatcatggcc gacaagcaga agaacggcat
     2881 caaggtgaac ttcaagatcc gccacaacat cgaggacggc agcgtgcagc tcgccgacca
     2941 ctaccagcag aacaccccca tcggcgacgg ccccgtgctg ctgcccgaca accactacct
     3001 gagcacccag tccaagctga gcaaagaccc caacgagaag cgcgatcaca tggtcctgct
     3061 ggagttcgtg accgccgccg ggatcactct cggcatggac gagctgtaca agggtggtgg
     3121 tggttctggt ggtggtggtt ctggtggtgg tggttctggt ggtggtggtt ctaaacgctt
     3181 ttgggaaaat gtgggtaaac ctaacgatac gacggacggt cgcggcacca cctccctcgc
     3241 gatgacaccg atctcacaga ctccgggctt actggccgag gcgatggttg acctcggagc
     3301 tattgaacat aatgtgcgtg tcctccgcga acatgcgggc cacgcccagt tgatggcagt
     3361 cgttaaggca gacggctacg gtcacggggc tacacgcgta gctcaaacgg ccttaggcgc
     3421 cggtgctgcg gaactggggg tcgcgacagt ggatgaagct cttgcgctgc gtgccgacgg
     3481 cattaccgcg ccggtattag cgtggctgca tccgccgggt atcgactttg gtccagccct
     3541 gctggccgat gttcaggtgg cggtttcttc actgcgccag ttggatgaat tgctgcacgc
     3601 ggttcgccgt accggtcgca ccgcgaccgt cacggtcaaa gtggataccg gactcaaccg
     3661 caacggcgta ggtccagcac aattcccagc gatgttaacg gcgcttcgtc aggccatggc
     3721 tgaagatgct gtgcgcctgc gcggcctgat gagccatatg gtttatgcag ataagcccga
     3781 cgatagtatt aatgacgtac aagcgcaacg ttttactgct ttcctggcgc aggcgcgtga
     3841 acagggcgtg cgttttgaag tggcacatct gtcaaacagt tcggccacga tggcccgccc
     3901 agacctgaca ttcgatctgg tgcgccctgg tatcgctgtc tacgggcttt caccggtgcc
     3961 ggccctgggt gatatgggcc tggtgccggc aatgacagtc aaatgtgccg tggcgctcgt
     4021 gaaaagtatt cgtgcgggtg aaggcgtgtc ttatgggcat acatggatcg caccccgcga
     4081 tactaatctg gcgctgttgc cgattggcta tgccgatggc gtttttcgct cattaggcgg
     4141 acgtctggaa gttctgatta atggacgccg ctgcccaggt gtaggtcgta tttgtatgga
     4201 tcagtttatg gtcgatctgg gtccgggccc gctggacgtc gcggagggtg acgaagcgat
     4261 cctgtttggt ccgggcatcc gcggagaacc gaccgcccaa gactgggcgg acctggtggg
     4321 gactattcac tacgaagtgg taacctcacc gcgcgggcgt attacccgta cgtaccgcga
     4381 agctgaaaac cgctaa
//
