# Supplementary material for: Low-cost anti-mycobacterial drug discovery using engineered E. coli
Source: Nat Commun. 2022 Jul 7;13:3905. doi: 10.1038/s41467-022-31570-3 (PMC9262897; doi:10.1038/s41467-022-31570-3)
Supplement: Supplementary file 4 — Source Data [file 41467_2022_31570_MOESM4_ESM.zip › Source data/Plasmid sequences/pNB204.gb]

LOCUS       pNB204                  3577 bp    DNA     circular UNA 18-MAR-2021
DEFINITION  pBAD - RBS1 - 6xhis6 - Mtb alr.
ACCESSION   1.0.0
VERSION     1.0.0.
KEYWORDS    .
SOURCE      
  ORGANISM  .
FEATURES             Location/Qualifiers
     terminator      30..134
                     /label="TermT1"
     misc_feature    142..949
                     /label="ColE1 rep origin"
     terminator      complement(956..1061)
                     /label="TermT0"
     gene            complement(1068..2076)
                     /label="AmpR"
     promoter        2095..2380
                     /label="pBAD"
     RBS             2387..2401
                     /standard_name="RBS1"
     misc_feature    2405..2425
                     /label="6xHis affinity tag"
     CDS             <2426..3577
                     /locus_tag="Rv3423c"
                     /source="Mycobacterium tuberculosis H37Rv"
                     /gene="alr"
                     /modified_by="ewintermute"
                     /label="Mtb alr"
ORIGIN      
        1 aggtgggatc ccatggtacg cgtgctagag gcatcaaata aaacgaaagg ctcagtcgaa
       61 agactgggcc tttcgtttta tctgttgttt gtcggtgaac gctctcctga gtaggacaaa
      121 tccgccgccc tagacctagg gcgttcggct gcggcgagcg gtatcagctc actcaaaggc
      181 ggtaatacgg ttatccacag aatcagggga taacgcagga aagaacatgt gagcaaaagg
      241 ccagcaaaag gccaggaacc gtaaaaaggc cgcgttgctg gcgtttttcc ataggctccg
      301 cccccctgac gagcatcaca aaaatcgacg ctcaagtcag aggtggcgaa acccgacagg
      361 actataaaga taccaggcgt ttccccctgg aagctccctc gtgcgctctc ctgttccgac
      421 cctgccgctt accggatacc tgtccgcctt tctcccttcg ggaagcgtgg cgctttctca
      481 tagctcacgc tgtaggtatc tcagttcggt gtaggtcgtt cgctccaagc tgggctgtgt
      541 gcacgaaccc cccgttcagc ccgaccgctg cgccttatcc ggtaactatc gtcttgagtc
      601 caacccggta agacacgact tatcgccact ggcagcagcc actggtaaca ggattagcag
      661 agcgaggtat gtaggcggtg ctacagagtt cttgaagtgg tggcctaact acggctacac
      721 tagaaggaca gtatttggta tctgcgctct gctgaagcca gttaccttcg gaaaaagagt
      781 tggtagctct tgatccggca aacaaaccac cgctggtagc ggtggttttt ttgtttgcaa
      841 gcagcagatt acgcgcagaa aaaaaggatc tcaagaagat cctttgatct tttctacggg
      901 gtctgacgct cagtggaacg aaaactcacg ttaagggatt ttggtcatga ctagtgcttg
      961 gattctcacc aataaaaaac gcccggcggc aaccgagcgt tctgaacaaa tccagatgga
     1021 gttctgaggt cattactgga tctatcaaca ggagtccaag cgagctcgta aacttggtct
     1081 gacagttacc aatgcttaat cagtgaggca cctatctcag cgatctgtct atttcgttca
     1141 tccatagttg cctgactccc cgtcgtgtag ataactacga tacgggaggg cttaccatct
     1201 ggccccagtg ctgcaatgat accgcgggac ccacgctcac cggctccaga tttatcagca
     1261 ataaaccagc cagccggaag ggccgagcgc agaagtggtc ctgcaacttt atccgcctcc
     1321 atccagtcta ttaattgttg ccgggaagct agagtaagta gttcgccagt taatagtttg
     1381 cgcaacgttg ttgccattgc tacaggcatc gtggtgtcac gctcgtcgtt tggtatggct
     1441 tcattcagct ccggttccca acgatcaagg cgagttacat gatcccccat gttgtgcaaa
     1501 aaagcggtta gctccttcgg tcctccgatc gttgtcagaa gtaagttggc cgcagtgtta
     1561 tcactcatgg ttatggcagc actgcataat tctcttactg tcatgccatc cgtaagatgc
     1621 ttttctgtga ctggtgagta ctcaaccaag tcattctgag aatagtgtat gcggcgaccg
     1681 agttgctctt gcccggcgtc aatacgggat aataccgcgc cacatagcag aactttaaaa
     1741 gtgctcatca ttggaaaacg ttcttcgggg cgaaaactct caaggatctt accgctgttg
     1801 agatccagtt cgatgtaacc cactcgtgca cccaactgat cttcagcatc ttttactttc
     1861 accagcgttt ctgggtgagc aaaaacagga aggcaaaatg ccgcaaaaaa gggaataagg
     1921 gcgacacgga aatgttgaat actcatactc ttcctttttc aatattattg aagcatttat
     1981 cagggttatt gtctcatgag cggatacata tttgaatgta tttagaaaaa taaacaaata
     2041 ggggttccgc gcacatttcc ccgaaaagtg ccacctgacg tcgaagacat ggagaagaaa
     2101 ccaattgtcc atattgcatc agacattgcc gtcactgcgt cttttactgg ctcttctcgc
     2161 taaccaaacc ggtaaccccg cttattaaaa gcattctgta acaaagcggg accaaagcca
     2221 tgacaaaaac gcgtaacaaa agtgtctata atcacggcag aaaagtccac attgattatt
     2281 tgcacggcgt cacactttgc tatgccatag catttttatc cataagatta gcggatccta
     2341 cctgacgctt tttatcgcaa ctctctactg tttctccata gaattcatta aagaggagaa
     2401 aggaatgcat caccatcatc accacacacc gatctcacag actccgggct tactggccga
     2461 ggcgatggtt gacctcggag ctattgaaca taatgtgcgt gtcctccgcg aacatgcggg
     2521 ccacgcccag ttgatggcag tcgttaaggc agacggctac ggtcacgggg ctacacgcgt
     2581 agctcaaacg gccttaggcg ccggtgctgc ggaactgggg gtcgcgacag tggatgaagc
     2641 tcttgcgctg cgtgccgacg gcattaccgc gccggtatta gcgtggctgc atccgccggg
     2701 tatcgacttt ggtccagccc tgctggccga tgttcaggtg gcggtttctt cactgcgcca
     2761 gttggatgaa ttgctgcacg cggttcgccg taccggtcgc accgcgaccg tcacggtcaa
     2821 agtggatacc ggactcaacc gcaacggcgt aggtccagca caattcccag cgatgttaac
     2881 ggcgcttcgt caggccatgg ctgaagatgc tgtgcgcctg cgcggcctga tgagccatat
     2941 ggtttatgca gataagcccg acgatagtat taatgacgta caagcgcaac gttttactgc
     3001 tttcctggcg caggcgcgtg aacagggcgt gcgttttgaa gtggcacatc tgtcaaacag
     3061 ttcggccacg atggcccgcc cagacctgac attcgatctg gtgcgccctg gtatcgctgt
     3121 ctacgggctt tcaccggtgc cggccctggg tgatatgggc ctggtgccgg caatgacagt
     3181 caaatgtgcc gtggcgctcg tgaaaagtat tcgtgcgggt gaaggcgtgt cttatgggca
     3241 tacatggatc gcaccccgcg atactaatct ggcgctgttg ccgattggct atgccgatgg
     3301 cgtttttcgc tcattaggcg gacgtctgga agttctgatt aatggacgcc gctgcccagg
     3361 tgtaggtcgt atttgtatgg atcagtttat ggtcgatctg ggtccgggcc cgctggacgt
     3421 cgcggagggt gacgaagcga tcctgtttgg tccgggcatc cgcggagaac cgaccgccca
     3481 agactgggcg gacctggtgg ggactattca ctacgaagtg gtaacctcac cgcgcgggcg
     3541 tattacccgt acgtaccgcg aagctgaaaa ccgctaa
//
