# Supplementary material for: Low-cost anti-mycobacterial drug discovery using engineered E. coli
Source: Nat Commun. 2022 Jul 7;13:3905. doi: 10.1038/s41467-022-31570-3 (PMC9262897; doi:10.1038/s41467-022-31570-3)
Supplement: Supplementary file 4 — Source Data [file 41467_2022_31570_MOESM4_ESM.zip › Source data/Plasmid sequences/pNB205.gb]

LOCUS       pNB205                  3433 bp    DNA     circular UNA 18-MAR-2021
DEFINITION  pBAD - RBS1 - Mtb asd.
ACCESSION   1.0.0
VERSION     1.0.0.
KEYWORDS    .
SOURCE      
  ORGANISM  .
FEATURES             Location/Qualifiers
     promoter        7..292
                     /label="pBAD"
     RBS             299..313
                     /label="RBS1"
     CDS             320..1357
                     /locus_tag="Rv3708c"
                     /gene="asd"
                     /source="Mycobacterium tuberculosis H37Rv"
                     /label="Mtb asd"
     terminator      1388..1492
                     /label="TermT1"
     misc_feature    1499..2306
                     /label="ColE1 rep origin"
     terminator      complement(2313..2418)
                     /label="TermT0"
     gene            complement(2425..3433)
                     /label="AmpR"
ORIGIN      
        1 gacgtcaaga aaccaattgt ccatattgca tcagacattg ccgtcactgc gtcttttact
       61 ggctcttctc gctaaccaaa ccggtaaccc cgcttattaa aagcattctg taacaaagcg
      121 ggaccaaagc catgacaaaa acgcgtaaca aaagtgtcta taatcacggc agaaaagtcc
      181 acattgatta tttgcacggc gtcacacttt gctatgccat agcattttta tccataagat
      241 tagcggatcc tacctgacgc tttttatcgc aactctctac tgtttctcca tagaattcat
      301 taaagaggag aaaggtacca tgggtctgtc tatcggtatt gtcggggcca ccgggcaggt
      361 tggtcaagtg atgcgcacct tgctggatga acgcgatttc cccgcatctg ctgttcgctt
      421 ctttgcgtca gcccgtagcc agggacgtaa gctggcgttc cgtggtcagg aaatcgaagt
      481 ggaagatgct gaaacggccg atccgtcggg tctggatatt gctctgttct ccgccggcag
      541 cgccatgagt aaggtgcagg cacctcgctt tgcggcggcc ggtgtgacgg tcattgataa
      601 cagtagcgcg tggcgtaaag atcctgacgt tccgttggta gtgagtgaag tcaacttcga
      661 acgcgatgcg catcgccgcc caaaaggaat tatcgccaat ccgaactgca ccaccatggc
      721 agccatgccg gtgctgaaag ttctgcatga tgaagctcgc ctggtccgtc tggtcgttag
      781 ctcatatcag gccgtgtctg gctcggggct cgcgggtgtt gcggaactgg ctgagcaagc
      841 tcgtgcagta attggcggtg cggaacagct cgtatacgat ggtggtgccc tggaattccc
      901 gccaccaaat acctacgtcg caccgatcgc gtttaacgtg gttccgctgg ccggtagtct
      961 ggtagacgac ggatcgggcg agacggacga ggaccaaaaa ctgcgtttcg agtcgcgcaa
     1021 aatcctcggt atcccggacc tgcttgtttc cggaacttgc gtacgcgtgc cggtgttcac
     1081 cggccattcc ctgagtatca atgcggagtt tgctcagccg ctgtcacccg aacgcgcgcg
     1141 cgaactgctg gatggagcga ccggtgtgca gctggtagac gtgccgacgc cactggctgc
     1201 cgcgggtgtc gatgagtctt tggtcggccg tattcgtcgc gatccgggag tcccggacgg
     1261 ccgtggtttg gccctgtttg tttcgggtga caatctgcgt aagggtgcag ctttaaacac
     1321 catccagatt gcggaactgc ttactgcgga cctgtaaccc gggggatccc atggtacgcg
     1381 tgctagaggc atcaaataaa acgaaaggct cagtcgaaag actgggcctt tcgttttatc
     1441 tgttgtttgt cggtgaacgc tctcctgagt aggacaaatc cgccgcccta gacctaggcg
     1501 ttcggctgcg gcgagcggta tcagctcact caaaggcggt aatacggtta tccacagaat
     1561 caggggataa cgcaggaaag aacatgtgag caaaaggcca gcaaaaggcc aggaaccgta
     1621 aaaaggccgc gttgctggcg tttttccata ggctccgccc ccctgacgag catcacaaaa
     1681 atcgacgctc aagtcagagg tggcgaaacc cgacaggact ataaagatac caggcgtttc
     1741 cccctggaag ctccctcgtg cgctctcctg ttccgaccct gccgcttacc ggatacctgt
     1801 ccgcctttct cccttcggga agcgtggcgc tttctcaatg ctcacgctgt aggtatctca
     1861 gttcggtgta ggtcgttcgc tccaagctgg gctgtgtgca cgaacccccc gttcagcccg
     1921 accgctgcgc cttatccggt aactatcgtc ttgagtccaa cccggtaaga cacgacttat
     1981 cgccactggc agcagccact ggtaacagga ttagcagagc gaggtatgta ggcggtgcta
     2041 cagagttctt gaagtggtgg cctaactacg gctacactag aaggacagta tttggtatct
     2101 gcgctctgct gaagccagtt accttcggaa aaagagttgg tagctcttga tccggcaaac
     2161 aaaccaccgc tggtagcggt ggtttttttg tttgcaagca gcagattacg cgcagaaaaa
     2221 aaggatctca agaagatcct ttgatctttt ctacggggtc tgacgctcag tggaacgaaa
     2281 actcacgtta agggattttg gtcatgacta gtgcttggat tctcaccaat aaaaaacgcc
     2341 cggcggcaac cgagcgttct gaacaaatcc agatggagtt ctgaggtcat tactggatct
     2401 atcaacagga gtccaagcga gctcgtaaac ttggtctgac agttaccaat gcttaatcag
     2461 tgaggcacct atctcagcga tctgtctatt tcgttcatcc atagttgcct gactccccgt
     2521 cgtgtagata actacgatac gggagggctt accatctggc cccagtgctg caatgatacc
     2581 gcgggaccca cgctcaccgg ctccagattt atcagcaata aaccagccag ccggaagggc
     2641 cgagcgcaga agtggtcctg caactttatc cgcctccatc cagtctatta attgttgccg
     2701 ggaagctaga gtaagtagtt cgccagttaa tagtttgcgc aacgttgttg ccattgctac
     2761 aggcatcgtg gtgtcacgct cgtcgtttgg tatggcttca ttcagctccg gttcccaacg
     2821 atcaaggcga gttacatgat cccccatgtt gtgcaaaaaa gcggttagct ccttcggtcc
     2881 tccgatcgtt gtcagaagta agttggccgc agtgttatca ctcatggtta tggcagcact
     2941 gcataattct cttactgtca tgccatccgt aagatgcttt tctgtgactg gtgagtactc
     3001 aaccaagtca ttctgagaat agtgtatgcg gcgaccgagt tgctcttgcc cggcgtcaat
     3061 acgggataat accgcgccac atagcagaac tttaaaagtg ctcatcattg gaaaacgttc
     3121 ttcggggcga aaactctcaa ggatcttacc gctgttgaga tccagttcga tgtaacccac
     3181 tcgtgcaccc aactgatctt cagcatcttt tactttcacc agcgtttctg ggtgagcaaa
     3241 aacaggaagg caaaatgccg caaaaaaggg aataagggcg acacggaaat gttgaatact
     3301 catactcttc ctttttcaat attattgaag catttatcag ggttattgtc tcatgagcgg
     3361 atacatattt gaatgtattt agaaaaataa acaaataggg gttccgcgca catttccccg
     3421 aaaagtgcca cct
//
