# Supplementary material for: Low-cost anti-mycobacterial drug discovery using engineered E. coli
Source: Nat Commun. 2022 Jul 7;13:3905. doi: 10.1038/s41467-022-31570-3 (PMC9262897; doi:10.1038/s41467-022-31570-3)
Supplement: Supplementary file 4 — Source Data [file 41467_2022_31570_MOESM4_ESM.zip › Source data/Plasmid sequences/pNB206.gb]

LOCUS       pNB206                  3160 bp    DNA     circular UNA 18-MAR-2021
DEFINITION  pBAD - RBS1 - Mtb cysH.
ACCESSION   1.0.0
VERSION     1.0.0.
KEYWORDS    .
SOURCE      
  ORGANISM  .
FEATURES             Location/Qualifiers
     promoter        7..292
                     /label="pBAD"
     CDS             320..1084
                     /locus_tag="Rv2392"
                     /gene="cysH"
                     /source="M. tuberculosis H37Rv"
                     /label="Mtb cysH"
     terminator      1115..1219
                     /label="TermT1"
     misc_feature    1226..2033
                     /label="ColE1 rep origin"
     terminator      complement(2040..2145)
                     /label="TermT0"
     gene            complement(2152..3160)
                     /label="AmpR"
ORIGIN      
        1 gacgtcaaga aaccaattgt ccatattgca tcagacattg ccgtcactgc gtcttttact
       61 ggctcttctc gctaaccaaa ccggtaaccc cgcttattaa aagcattctg taacaaagcg
      121 ggaccaaagc catgacaaaa acgcgtaaca aaagtgtcta taatcacggc agaaaagtcc
      181 acattgatta tttgcacggc gtcacacttt gctatgccat agcattttta tccataagat
      241 tagcggatcc tacctgacgc tttttatcgc aactctctac tgtttctcca tagaattcat
      301 taaagaggag aaaggtacca tgtcaggtga aacaacgcgc ttaacggagc cacagctgcg
      361 tgaactggcg gcgcgtggcg cagcggagct ggacggtgca acggcaacag atatgctgcg
      421 ttggacggat gaaaccttcg gcgatattgg cggtgcaggg ggcggcgtaa gcggtcaccg
      481 cggttggact acgtgcaatt acgttgttgc ttcgaacatg gccgatgctg ttctggtcga
      541 cctggcggcg aaagttcgcc ctggcgtacc ggttatcttt ctggataccg ggtatcattt
      601 tgttgaaacc atcgggactc gtgacgcgat cgaaagcgtt tacgatgtac gcgtgttaaa
      661 cgtcacccca gaacatacgg tggcggaaca ggatgagctg cttggcaaag atctgttcgc
      721 gcgcaacccc catgaatgtt gccgcttgcg caaagtggtt ccgttaggta aaaccttgcg
      781 cggttattcc gcttgggtaa ctgggctgcg tcgcgtggac gccccgacgc gtgcgaatgc
      841 tcctctggtt agctttgatg aaacctttaa actggtgaaa gtaaatcccc tggcggcgtg
      901 gaccgaccag gatgtgcaag aatatatcgc cgataacgat gtcctcgtaa acccactggt
      961 tcgtgaaggg tatccatcaa tcggctgtgc gccgtgtacc gcaaagccgg ccgaaggtgc
     1021 ggatccgcgc agcggccgct ggcaagggct ggcaaaaacg gaatgcggtc ttcacgcttc
     1081 gtaacccggg ggatcccatg gtacgcgtgc tagaggcatc aaataaaacg aaaggctcag
     1141 tcgaaagact gggcctttcg ttttatctgt tgtttgtcgg tgaacgctct cctgagtagg
     1201 acaaatccgc cgccctagac ctaggcgttc ggctgcggcg agcggtatca gctcactcaa
     1261 aggcggtaat acggttatcc acagaatcag gggataacgc aggaaagaac atgtgagcaa
     1321 aaggccagca aaaggccagg aaccgtaaaa aggccgcgtt gctggcgttt ttccataggc
     1381 tccgcccccc tgacgagcat cacaaaaatc gacgctcaag tcagaggtgg cgaaacccga
     1441 caggactata aagataccag gcgtttcccc ctggaagctc cctcgtgcgc tctcctgttc
     1501 cgaccctgcc gcttaccgga tacctgtccg cctttctccc ttcgggaagc gtggcgcttt
     1561 ctcaatgctc acgctgtagg tatctcagtt cggtgtaggt cgttcgctcc aagctgggct
     1621 gtgtgcacga accccccgtt cagcccgacc gctgcgcctt atccggtaac tatcgtcttg
     1681 agtccaaccc ggtaagacac gacttatcgc cactggcagc agccactggt aacaggatta
     1741 gcagagcgag gtatgtaggc ggtgctacag agttcttgaa gtggtggcct aactacggct
     1801 acactagaag gacagtattt ggtatctgcg ctctgctgaa gccagttacc ttcggaaaaa
     1861 gagttggtag ctcttgatcc ggcaaacaaa ccaccgctgg tagcggtggt ttttttgttt
     1921 gcaagcagca gattacgcgc agaaaaaaag gatctcaaga agatcctttg atcttttcta
     1981 cggggtctga cgctcagtgg aacgaaaact cacgttaagg gattttggtc atgactagtg
     2041 cttggattct caccaataaa aaacgcccgg cggcaaccga gcgttctgaa caaatccaga
     2101 tggagttctg aggtcattac tggatctatc aacaggagtc caagcgagct cgtaaacttg
     2161 gtctgacagt taccaatgct taatcagtga ggcacctatc tcagcgatct gtctatttcg
     2221 ttcatccata gttgcctgac tccccgtcgt gtagataact acgatacggg agggcttacc
     2281 atctggcccc agtgctgcaa tgataccgcg ggacccacgc tcaccggctc cagatttatc
     2341 agcaataaac cagccagccg gaagggccga gcgcagaagt ggtcctgcaa ctttatccgc
     2401 ctccatccag tctattaatt gttgccggga agctagagta agtagttcgc cagttaatag
     2461 tttgcgcaac gttgttgcca ttgctacagg catcgtggtg tcacgctcgt cgtttggtat
     2521 ggcttcattc agctccggtt cccaacgatc aaggcgagtt acatgatccc ccatgttgtg
     2581 caaaaaagcg gttagctcct tcggtcctcc gatcgttgtc agaagtaagt tggccgcagt
     2641 gttatcactc atggttatgg cagcactgca taattctctt actgtcatgc catccgtaag
     2701 atgcttttct gtgactggtg agtactcaac caagtcattc tgagaatagt gtatgcggcg
     2761 accgagttgc tcttgcccgg cgtcaatacg ggataatacc gcgccacata gcagaacttt
     2821 aaaagtgctc atcattggaa aacgttcttc ggggcgaaaa ctctcaagga tcttaccgct
     2881 gttgagatcc agttcgatgt aacccactcg tgcacccaac tgatcttcag catcttttac
     2941 tttcaccagc gtttctgggt gagcaaaaac aggaaggcaa aatgccgcaa aaaagggaat
     3001 aagggcgaca cggaaatgtt gaatactcat actcttcctt tttcaatatt attgaagcat
     3061 ttatcagggt tattgtctca tgagcggata catatttgaa tgtatttaga aaaataaaca
     3121 aataggggtt ccgcgcacat ttccccgaaa agtgccacct
//
