# Supplementary material for: Low-cost anti-mycobacterial drug discovery using engineered E. coli
Source: Nat Commun. 2022 Jul 7;13:3905. doi: 10.1038/s41467-022-31570-3 (PMC9262897; doi:10.1038/s41467-022-31570-3)
Supplement: Supplementary file 4 — Source Data [file 41467_2022_31570_MOESM4_ESM.zip › Source data/Plasmid sequences/pNB207.gb]

LOCUS       pNB207                  3133 bp    DNA     circular UNA 18-MAR-2021
DEFINITION  pBAD - RBS1 - Mtb dapB.
ACCESSION   1.0.0
VERSION     1.0.0.
KEYWORDS    .
SOURCE      
  ORGANISM  .
FEATURES             Location/Qualifiers
     promoter        7..292
                     /label="pBAD"
     RBS             299..313
                     /label="RBS1"
     CDS             320..1057
                     /gene="dapB"
                     /locus_tag="Rv2773c"
                     /source="Mycobacterium tuberculosis H37Rv"
                     /label="Mtb dapB"
     terminator      1088..1192
                     /label="TermT1"
     misc_feature    1199..2006
                     /label="ColE1 rep origin"
     terminator      complement(2013..2118)
                     /label="TermT0"
     gene            complement(2125..3133)
                     /label="AmpR"
ORIGIN      
        1 gacgtcaaga aaccaattgt ccatattgca tcagacattg ccgtcactgc gtcttttact
       61 ggctcttctc gctaaccaaa ccggtaaccc cgcttattaa aagcattctg taacaaagcg
      121 ggaccaaagc catgacaaaa acgcgtaaca aaagtgtcta taatcacggc agaaaagtcc
      181 acattgatta tttgcacggc gtcacacttt gctatgccat agcattttta tccataagat
      241 tagcggatcc tacctgacgc tttttatcgc aactctctac tgtttctcca tagaattcat
      301 taaagaggag aaaggtacca tgcgcgtcgg cgttttaggc gcgaagggta aggtaggtgc
      361 gacaatggtt cgtgctgtag cagcggccga tgacttgacg ttgtccgcgg aactcgatgc
      421 gggcgatcca ttatctctgt tgaccgatgg gaacacggaa gttgtcattg attttaccca
      481 tcctgatgtc gtgatgggca atctggaatt tttgatcgac aacggtattc atgcggttgt
      541 aggcacgacg ggcttcacgg cagaacgctt ccagcaggtc gagtcgtggc tggttgcaaa
      601 acccaacact agcgtgctga ttgcgccgaa ttttgcgatt ggtgctgttc tgtctatgca
      661 ctttgcgaaa caggctgcgc gctttttcga ttcagccgaa gttattgaac tccaccaccc
      721 acataaagcc gatgcgccta gcggcaccgc agctcgtacg gcgaaactga ttgcggaagc
      781 ccgcaaagga ctgccaccta acccggatgc caccagtacg tctttaccgg gcgcgcgcgg
      841 cgctgatgtt gacgggatcc cagtgcatgc ggttcgcctg gcgggcctgg ttgctcatca
      901 ggaggtgttg tttgggaccg agggcgaaac cctgacaatt cgtcacgaca gcttagaccg
      961 cacgtcattc gtcccggggg tactcctggc tgtgcgtcgt atcgcagagc gtccgggttt
     1021 gactgtggga ctggaaccgt tattggatct gcactgaccc gggggatccc atggtacgcg
     1081 tgctagaggc atcaaataaa acgaaaggct cagtcgaaag actgggcctt tcgttttatc
     1141 tgttgtttgt cggtgaacgc tctcctgagt aggacaaatc cgccgcccta gacctaggcg
     1201 ttcggctgcg gcgagcggta tcagctcact caaaggcggt aatacggtta tccacagaat
     1261 caggggataa cgcaggaaag aacatgtgag caaaaggcca gcaaaaggcc aggaaccgta
     1321 aaaaggccgc gttgctggcg tttttccata ggctccgccc ccctgacgag catcacaaaa
     1381 atcgacgctc aagtcagagg tggcgaaacc cgacaggact ataaagatac caggcgtttc
     1441 cccctggaag ctccctcgtg cgctctcctg ttccgaccct gccgcttacc ggatacctgt
     1501 ccgcctttct cccttcggga agcgtggcgc tttctcaatg ctcacgctgt aggtatctca
     1561 gttcggtgta ggtcgttcgc tccaagctgg gctgtgtgca cgaacccccc gttcagcccg
     1621 accgctgcgc cttatccggt aactatcgtc ttgagtccaa cccggtaaga cacgacttat
     1681 cgccactggc agcagccact ggtaacagga ttagcagagc gaggtatgta ggcggtgcta
     1741 cagagttctt gaagtggtgg cctaactacg gctacactag aaggacagta tttggtatct
     1801 gcgctctgct gaagccagtt accttcggaa aaagagttgg tagctcttga tccggcaaac
     1861 aaaccaccgc tggtagcggt ggtttttttg tttgcaagca gcagattacg cgcagaaaaa
     1921 aaggatctca agaagatcct ttgatctttt ctacggggtc tgacgctcag tggaacgaaa
     1981 actcacgtta agggattttg gtcatgacta gtgcttggat tctcaccaat aaaaaacgcc
     2041 cggcggcaac cgagcgttct gaacaaatcc agatggagtt ctgaggtcat tactggatct
     2101 atcaacagga gtccaagcga gctcgtaaac ttggtctgac agttaccaat gcttaatcag
     2161 tgaggcacct atctcagcga tctgtctatt tcgttcatcc atagttgcct gactccccgt
     2221 cgtgtagata actacgatac gggagggctt accatctggc cccagtgctg caatgatacc
     2281 gcgggaccca cgctcaccgg ctccagattt atcagcaata aaccagccag ccggaagggc
     2341 cgagcgcaga agtggtcctg caactttatc cgcctccatc cagtctatta attgttgccg
     2401 ggaagctaga gtaagtagtt cgccagttaa tagtttgcgc aacgttgttg ccattgctac
     2461 aggcatcgtg gtgtcacgct cgtcgtttgg tatggcttca ttcagctccg gttcccaacg
     2521 atcaaggcga gttacatgat cccccatgtt gtgcaaaaaa gcggttagct ccttcggtcc
     2581 tccgatcgtt gtcagaagta agttggccgc agtgttatca ctcatggtta tggcagcact
     2641 gcataattct cttactgtca tgccatccgt aagatgcttt tctgtgactg gtgagtactc
     2701 aaccaagtca ttctgagaat agtgtatgcg gcgaccgagt tgctcttgcc cggcgtcaat
     2761 acgggataat accgcgccac atagcagaac tttaaaagtg ctcatcattg gaaaacgttc
     2821 ttcggggcga aaactctcaa ggatcttacc gctgttgaga tccagttcga tgtaacccac
     2881 tcgtgcaccc aactgatctt cagcatcttt tactttcacc agcgtttctg ggtgagcaaa
     2941 aacaggaagg caaaatgccg caaaaaaggg aataagggcg acacggaaat gttgaatact
     3001 catactcttc ctttttcaat attattgaag catttatcag ggttattgtc tcatgagcgg
     3061 atacatattt gaatgtattt agaaaaataa acaaataggg gttccgcgca catttccccg
     3121 aaaagtgcca cct
//
