# Supplementary material for: Low-cost anti-mycobacterial drug discovery using engineered E. coli
Source: Nat Commun. 2022 Jul 7;13:3905. doi: 10.1038/s41467-022-31570-3 (PMC9262897; doi:10.1038/s41467-022-31570-3)
Supplement: Supplementary file 4 — Source Data [file 41467_2022_31570_MOESM4_ESM.zip › Source data/Plasmid sequences/pNB208.gb]

LOCUS       pNB208                  3507 bp    DNA     circular UNA 18-MAR-2021
DEFINITION  pBAD - RBS1 - Mtb trpD.
ACCESSION   1.0.0
VERSION     1.0.0.
KEYWORDS    .
SOURCE      
  ORGANISM  .
FEATURES             Location/Qualifiers
     promoter        7..292
                     /label="pBAD"
     RBS             299..313
                     /label="RBS1"
     CDS             320..1432
                     /locus_tag="Rv2192c"
                     /source="Mycobacterium tuberculosis H37Rv"
                     /gene="trpD"
                     /label="Mtb trpD"
     terminator      1463..1567
                     /label="TermT1"
     misc_feature    1574..2380
                     /label="ColE1 rep origin"
     terminator      complement(2387..2492)
                     /label="TermT0"
     gene            complement(2499..3507)
                     /label="AmpR"
ORIGIN      
        1 gacgtcaaga aaccaattgt ccatattgca tcagacattg ccgtcactgc gtcttttact
       61 ggctcttctc gctaaccaaa ccggtaaccc cgcttattaa aagcattctg taacaaagcg
      121 ggaccaaagc catgacaaaa acgcgtaaca aaagtgtcta taatcacggc agaaaagtcc
      181 acattgatta tttgcacggc gtcacacttt gctatgccat agcattttta tccataagat
      241 tagcggatcc tacctgacgc tttttatcgc aactctctac tgtttctcca tagaattcat
      301 taaagaggag aaaggtacca tggcattatc cgctgagggc tcatctggag gctctcgcgg
      361 cggtagcccg aaggcggaag cggcgtccgt accatcgtgg ccgcaaatct tggggcgcct
      421 taccgataat cgtgatttag cgcgcgggca ggcggcatgg gccatggatc aaattatgac
      481 cggaaacgca cgccctgccc aaattgctgc gttcgcggtc gccatgacga tgaaagcccc
      541 aaccgctgat gaggtagggg agttggcagg tgtaatgttg agccatgcac accctctgcc
      601 cgctgacact gtccctgacg atgcagtcga tgtcgtggga actggcgggg atggggtcaa
      661 tacagtgaac ttatcgacca tggcagcgat tgtcgtggcc gcagcaggcg ttccagttgt
      721 gaagcacggc aaccgtgctg cgtccagctt aagtgggggg gcagatacat tggaagccct
      781 gggtgtccgc attgatttgg ggccggacct ggtcgcacgc tcacttgctg aggtgggaat
      841 tggcttctgc ttcgcacccc gcttccatcc ctcatatcgc catgctgcgg cagtccgtcg
      901 cgagatcggc gtaccaacag tctttaatct gcttggacct ctgacaaatc cggcacgtcc
      961 acgcgcggga ctgatcggtt gtgcgttcgc agatttagcg gaggttatgg caggtgtatt
     1021 cgccgcgcgt cgcagctccg tccttgttgt gcatggggat gatgggcttg atgagttaac
     1081 gaccacgact accagtacta tttggcgtgt cgcggcagga tctgtggata aactgacctt
     1141 cgacccagca ggattcggat ttgctcgtgc acaattggat caattggctg gtggggacgc
     1201 ccaggctaac gcagctgccg tgcgcgcggt cttgggcggg gctcgtggac ccgtgcgtga
     1261 tgcagtcgtg ctgaatgcag caggcgcgat tgtagcccat gcaggcctta gtagccgtgc
     1321 ggagtggttg ccggcttggg aggaaggcct gcgccgcgcc tctgctgcta tcgacacagg
     1381 tgctgcggaa caattgctgg cacgctgggt ccgtttcgga cgccagatct gacccggggg
     1441 atcccatggt acgcgtgcta gaggcatcaa ataaaacgaa aggctcagtc gaaagactgg
     1501 gcctttcgtt ttatctgttg tttgtcggtg aacgctctcc tgagtaggac aaatccgccg
     1561 ccctagacct aggcgttcgg ctgcggcgag cggtatcagc tcactcaaag gcggtaatac
     1621 ggttatccac agaatcaggg gaaacgcagg aaagaacatg tgagcaaaag gccagcaaaa
     1681 ggccaggaac cgtaaaaagg ccgcgttgct ggcgtttttc cataggctcc gcccccctga
     1741 cgagcatcac aaaaatcgac gctcaagtca gaggtggcga aacccgacag gactataaag
     1801 ataccaggcg tttccccctg gaagctccct cgtgcgctct cctgttccga ccctgccgct
     1861 taccggatac ctgtccgcct ttctcccttc gggaagcgtg gcgctttctc aatgctcacg
     1921 ctgtaggtat ctcagttcgg tgtaggtcgt tcgctccaag ctgggctgtg tgcacgaacc
     1981 ccccgttcag cccgaccgct gcgccttatc cggtaactat cgtcttgagt ccaacccggt
     2041 aagacacgac ttatcgccac tggcagcagc cactggtaac aggattagca gagcgaggta
     2101 tgtaggcggt gctacagagt tcttgaagtg gtggcctaac tacggctaca ctagaaggac
     2161 agtatttggt atctgcgctc tgctgaagcc agttaccttc ggaaaaagag ttggtagctc
     2221 ttgatccggc aaacaaacca ccgctggtag cggtggtttt tttgtttgca agcagcagat
     2281 tacgcgcaga aaaaaaggat ctcaagaaga tcctttgatc ttttctacgg ggtctgacgc
     2341 tcagtggaac gaaaactcac gttaagggat tttggtcatg actagtgctt ggattctcac
     2401 caataaaaaa cgcccggcgg caaccgagcg ttctgaacaa atccagatgg agttctgagg
     2461 tcattactgg atctatcaac aggagtccaa gcgagctcgt aaacttggtc tgacagttac
     2521 caatgcttaa tcagtgaggc acctatctca gcgatctgtc tatttcgttc atccatagtt
     2581 gcctgactcc ccgtcgtgta gataactacg atacgggagg gcttaccatc tggccccagt
     2641 gctgcaatga taccgcggga cccacgctca ccggctccag atttatcagc aataaaccag
     2701 ccagccggaa gggccgagcg cagaagtggt cctgcaactt tatccgcctc catccagtct
     2761 attaattgtt gccgggaagc tagagtaagt agttcgccag ttaatagttt gcgcaacgtt
     2821 gttgccattg ctacaggcat cgtggtgtca cgctcgtcgt ttggtatggc ttcattcagc
     2881 tccggttccc aacgatcaag gcgagttaca tgatccccca tgttgtgcaa aaaagcggtt
     2941 agctccttcg gtcctccgat cgttgtcaga agtaagttgg ccgcagtgtt atcactcatg
     3001 gttatggcag cactgcataa ttctcttact gtcatgccat ccgtaagatg cttttctgtg
     3061 actggtgagt actcaaccaa gtcattctga gaatagtgta tgcggcgacc gagttgctct
     3121 tgcccggcgt caatacggga taataccgcg ccacatagca gaactttaaa agtgctcatc
     3181 attggaaaac gttcttcggg gcgaaaactc tcaaggatct taccgctgtt gagatccagt
     3241 tcgatgtaac ccactcgtgc acccaactga tcttcagcat cttttacttt caccagcgtt
     3301 tctgggtgag caaaaacagg aaggcaaaat gccgcaaaaa agggaataag ggcgacacgg
     3361 aaatgttgaa tactcatact cttccttttt caatattatt gaagcattta tcagggttat
     3421 tgtctcatga gcggatacat atttgaatgt atttagaaaa ataaacaaat aggggttccg
     3481 cgcacatttc cccgaaaagt gccacct
//
